# Supplementary material for: Systematic characterization of horizontally transferred biosynthetic gene clusters in the human gut microbiota using HTBGC‐Finder
Source: IMetaOmics. 2025 Feb 1;2(1):e62. doi: 10.1002/imo2.62 (PMC12806405; doi:10.1002/imo2.62)
Supplement: Supplementary file 2 — Table S1: BioSample associated with the previously identified thiopeptides. Table S2: Detailed analysis of potential horizontally transferred BGCs of a subset dataset of Human Microbiome Project (HMP). Table S3: Reference genomes corresponding to the taxonomy profiling of the MAG containing horizontally transferred thiopeptide. Table S4: Average nucleotide identity result of the selected HMP genomes and MAGs. Table S5: Detection results of simulated metagenomes using HTBGC‐Finder. Table S6: F1 scores of BGC prediction in simulated metagenomes. Table S7: Samples retrieved from the human gut and the corresponding MAGs. Table S8: Detailed information for potential horizontally transferred BGCs of human gut microbiota. Table S9: Detailed information for all BGCs identified from MAGs of human gut microbiota. [file IMO2-2-e62-s001.xlsx]

## Sheet: S1
Table S1. BioSample associated with previously identified thiopeptides.
BioSample	Run	of Spots	of Bases	Size	Published
SRS053603	SRR061431	22617798	4.5G	2.3Gb	2010-08-13
SRS053603	SRR061439	23037056	4.6G	2.3Gb	2010-08-13
SRS053603	SRR346653	31432397	6.3G	3.3Gb	2011-12-08
SRS013881	SRR061287	25170987	5G	660.2Mb	2010-07-29
SRS013881	SRR061298	25704486	5.1G	478.6Mb	2010-07-29
SRS017445	SRR062083	25994107	5.3G	2.6Gb	2010-08-09
SRS017445	SRR062082	24992536	5G	2.5Gb	2010-08-09
SRS017445	SRR059845	14807274	3G	10.8Gb	2010-07-12
SRS017445	SRR059844	34287316	6.9G	33.5Gb	2010-07-12
SRS050925	SRR061442	26211823	5.2G	2.9Gb	2010-08-17
SRS050925	SRR061443	26289453	5.3G	2.9Gb	2010-08-13
SRS024021	SRR059433	32939758	6.7G	3.4Gb	2010-07-08
SRS024021	SRR059432	34226951	6.9G	3.6Gb	2010-07-08
SRS049147	SRR059988	31817571	6G	3.4Gb	2010-07-13
SRS049147	SRR059989	30295806	5.8G	3Gb	2010-07-13
SRS011306	SRR059929	39289172	7.9G	46.4Gb	2010-07-12
SRS011306	SRR059928	38699614	7.8G	45.5Gb	2010-07-12
SRS011310	SRR062050	31795713	6.4G	1.4Gb	2010-08-09
SRS011310	SRR062049	31692642	6.4G	1.1Gb	2010-08-09
SRS011310	SRR059325	36826704	3.7G	6Gb	2010-07-08
SRS011310	SRR059324	36474023	3.7G	5.9Gb	2010-07-08
SRS022725	SRR063746	31780259	6.4G	3.6Gb	2010-08-20
SRS022725	SRR063790	34272252	6.9G	3.5Gb	2010-08-20
SRS053917	SRR060042	58925865	11.8G	6.8Gb	2010-07-14
SRS015440	SRR346662	32546551	6.5G	3.3Gb	2011-12-08
SRS015440	SRR061325	23044026	4.6G	2.3Gb	2010-07-29
SRS015440	SRR061354	22998250	4.6G	2.3Gb	2010-07-29
SRS013170	SRR059867	35366597	7.1G	28.2Gb	2010-07-12
SRS013170	SRR059866	35165817	7.1G	28Gb	2010-07-12
SRS014979	SRR061149	28384593	5.7G	3.1Gb	2010-07-29
SRS014979	SRR061156	28723812	5.7G	3.1Gb	2010-07-30
SRS048870	SRR062376	28827612	5.8G	3.3Gb	2010-08-24
SRS048870	SRR062427	28629519	5.7G	3.3Gb	2010-08-24
SRS022137	SRR059952	18513785	3.5G	1.5Gb	2010-07-11
SRS022137	SRR059953	26956551	5.1G	2.2Gb	2010-07-11
SRS058770	SRR060357	38037375	7.7G	47.7Gb	2010-08-09
SRS058770	SRR060356	36762710	7.4G	44.7Gb	2010-08-09
SRS021484	SRR059852	36725479	7.4G	46.6Gb	2010-07-12
SRS021484	SRR059853	36598222	7.4G	46.1Gb	2010-07-12
SRS016585	SRR059347	37278817	7.5G	4.3Gb	2010-07-09
SRS016585	SRR059346	37606117	7.6G	4.4Gb	2010-07-09
SRS011084	SRR062103	32286565	6.5G	3.6Gb	2010-08-09
SRS011084	SRR062102	32414678	6.5G	3.6Gb	2010-08-09
SRS011084	SRR061904	38318141	7.7G	4.4Gb	2010-08-09
SRS011084	SRR061903	38759387	7.8G	4.5Gb	2010-08-09
SRS015578	SRR061222	31913644	6.4G	3.5Gb	2010-07-29
SRS015578	SRR061231	31972927	6.4G	3.5Gb	2010-07-29
SRS018656	SRR061508	13801705	2.8G	1.4Gb	2010-08-13
SRS018656	SRR061510	13710416	2.7G	1.4Gb	2010-08-13
SRS018656	SRR346656	36115157	7.2G	4.2Gb	2011-12-08
SRS018656	SRR346691	36145706	7.2G	4.2Gb	2011-12-08
SRS014459	SRR061138	30125707	6G	2.8Gb	2010-07-29
SRS014459	SRR062321	17556351	3.5G	2Gb	2010-07-29
SRS022071	SRR059455	29582771	6G	35.9Gb	2010-07-09
SRS022071	SRR059454	29094464	5.9G	35.3Gb	2010-07-09
SRS012273	SRR059413	35284980	7.1G	3.9Gb	2010-07-08
SRS012273	SRR059412	34224640	6.9G	3.8Gb	2010-07-08
SRS015065	SRR061136	31031943	6.2G	2.9Gb	2010-07-29
SRS015065	SRR062320	21430500	4.3G	2.5Gb	2010-07-29
SRS016203	SRR062538	7860591	1.6G	798.4Mb	2010-08-25
SRS016203	SRR062539	7791340	1.6G	797.3Mb	2010-08-25
SRS016203	SRR346679	34591270	6.9G	3.8Gb	2011-12-08
SRS016203	SRR353617	35039712	7G	3.8Gb	2011-12-08
SRS014923	SRR061326	31046743	6.2G	3.5Gb	2010-07-29
SRS014923	SRR061368	31077004	6.2G	3.5Gb	2010-07-30
SRS065504	SRR061152	33131268	6.6G	3.8Gb	2010-07-29
SRS065504	SRR061167	32514141	6.5G	3.7Gb	2010-07-29
SRS050925	SRR061442	26211823	5.2G	2.9Gb	2010-08-17
SRS050925	SRR061443	26289453	5.3G	2.9Gb	2010-08-13
SRS046688	SRR346702	24526582	4.9G	1.3Gb	2011-12-08
SRS046688	SRR061466	20094884	4G	898.1Mb	2010-08-13
SRS046688	SRR061469	20074645	4G	900.6Mb	2010-08-13
SRS024655	SRR062006	35510701	7.2G	1.2Gb	2010-08-09
SRS024655	SRR062005	35441049	7.2G	1.2Gb	2010-08-09
SRS013258	SRR063917	25157246	5.1G	1.2Gb	2010-08-17
SRS013258	SRR062108	24801839	5G	889.6Mb	2010-08-09
SRS013258	SRR061990	27490976	5.6G	857.2Mb	2010-08-09
SRS013258	SRR061989	35655641	7.2G	1.1Gb	2010-08-09
SRS024620	SRR059925	31521017	6.4G	5.8Gb	2010-07-12
SRS024620	SRR059924	31770250	6.4G	5.8Gb	2010-07-12
SRS024596	SRR062018	31581722	6.4G	2.2Gb	2010-08-09
SRS024596	SRR062017	31376109	6.3G	2.2Gb	2010-08-09

## Sheet: S2
Table S2. Detailed analysis of potential horizontally transferred BGCs of a subset dataset of HMP.
BGC	Distance	p-value	HTBGC	Length	Type	Recipient	Potential Donor	Similar BGC
SRS015578_bin.21.fa_BGC_c00001_NODE_47...region001.gbk	-0.007192	0.0110079	FALSE	20727	cyclic-lactone-autoinducer/RiPPs	Recipient:D__Bacteria;P__Bacillota;C__Clostridia;O__Eubacteriales;F__Eubacteriaceae;G__Eubacterium;S__Eubacterium ventriosum;	Potential Donor:D__Bacteria;	2 similar BGCs were found in 17 genome in same genus.
SRS011084_bin.24.fa_BGC_c00024_NODE_55...region001.gbk	1	0.0113107	TRUE	5260	cyclic-lactone-autoinducer/RiPPs	Recipient:D__Bacteria;P__Bacillota;C__Clostridia;O__Eubacteriales;F__Lachnospiraceae;G__Blautia;S__Blautia wexlerae;	Potential Donor:D__Bacteria;P__Bacillota;C__Clostridia;O__Eubacteriales;F__Lachnospiraceae;	Similar BGC was not found in 36 genome in same genus.
SRS065504_bin.59.fa_BGC_c00009_NODE_25...region001.gbk	0.0126105	0.082653	FALSE	31031	resorcinol/Others	Recipient:D__Bacteria;P__Bacteroidota;C__Bacteroidia;O__Bacteroidales;F__Bacteroidaceae;G__Phocaeicola;	Potential Donor:D__Bacteria;P__Bacteroidota;C__Bacteroidia;O__Bacteroidales;F__Bacteroidaceae;	4 similar BGCs were found in 23 genome in same genus.
SRS014979_bin.69.fa_BGC_c00573_NODE_71...region001.gbk	1	0	TRUE	4194	cyclic-lactone-autoinducer/RiPPs	Recipient:D__Bacteria;P__Bacteroidota;C__Bacteroidia;O__Bacteroidales;F__Bacteroidaceae;G__Bacteroides;	Potential Donor:D__Bacteria;P__Bacillota;C__Clostridia;O__Eubacteriales;	Similar BGC was not found in 101 genome in same genus.
SRS014459_bin.32.fa_BGC_c00011_NODE_15...region001.gbk	0	0.0277078	FALSE	17463	ranthipeptide/RiPPs	Recipient:D__Bacteria;P__Bacillota;C__Clostridia;O__Eubacteriales;F__Lachnospiraceae;G__Wujia;S__Wujia chipingensis;	Potential Donor:D__Bacteria;P__Bacillota;	2 similar BGCs were found in 1 genome in same genus.
SRS014459_bin.32.fa_BGC_c00039_NODE_27...region001.gbk	0	0.865772	FALSE	12507	cyclic-lactone-autoinducer/RiPPs	Recipient:D__Bacteria;P__Bacillota;C__Clostridia;O__Eubacteriales;F__Lachnospiraceae;G__Wujia;S__Wujia chipingensis;	Potential Donor:D__Bacteria;P__Bacillota;	1 similar BGCs were found in 1 genome in same genus.
SRS014979_bin.69.fa_BGC_c00568_NODE_70...region001.gbk	0.00642314	0.045048	FALSE	4230	arylpolyene/Others	Recipient:D__Bacteria;P__Bacteroidota;C__Bacteroidia;O__Bacteroidales;F__Bacteroidaceae;G__Bacteroides;	Potential Donor:D__Bacteria;P__Bacteroidota;C__Bacteroidia;O__Bacteroidales;F__Bacteroidaceae;	15 similar BGCs were found in 101 genome in same genus.
SRS015065_bin.67.fa_BGC_c00001_NODE_87...region001.gbk	-0.139465	0.451657	FALSE	15851	cyclic-lactone-autoinducer/RiPPs	Recipient:D__Bacteria;P__Bacillota;C__Clostridia;O__Eubacteriales;F__Oscillospiraceae;G__Faecalibacterium;	Potential Donor:D__Bacteria;P__Bacteroidota;C__Bacteroidia;O__Bacteroidales;F__Bacteroidaceae;	Similar BGC was not found in 8 genome in same genus.
SRS015578_bin.3.fa_BGC_c00237_NODE_14...region001.gbk	-0.0128583	0.597525	FALSE	2174	cyclic-lactone-autoinducer/RiPPs	Recipient:D__Bacteria;P__Bacillota;C__Clostridia;O__Eubacteriales;F__Peptostreptococcaceae;G__Romboutsia;	Potential Donor:D__Bacteria;P__Bacillota;	Similar BGC was not found in 8 genome in same genus.
SRS015578_bin.5.fa_BGC_c00003_NODE_34...region001.gbk	-0.709554	7.29717e-06	FALSE	19661	ranthipeptide/RiPPs	Recipient:D__Bacteria;P__Bacillota;C__Clostridia;O__Eubacteriales;F__Eubacteriaceae;G__Eubacterium;S__Eubacterium ventriosum;	Potential Donor:D__Bacteria;	3 similar BGCs were found in 17 genome in same genus.
SRS065504_bin.53.fa_BGC_c00471_NODE_52...region001.gbk	1	0.0140586	TRUE	6695	RRE-containing/RiPPs	Recipient:D__Bacteria;P__Bacteroidota;C__Bacteroidia;O__Bacteroidales;F__Bacteroidaceae;G__Bacteroides;	Potential Donor:D__Bacteria;P__Bacillota;C__Clostridia;O__Eubacteriales;F__Lachnospiraceae;	Similar BGC was not found in 101 genome in same genus.
SRS048870_bin.18.fa_BGC_c00091_NODE_89...region001.gbk	0.988894	1.16152e-05	TRUE	26221	cyclic-lactone-autoinducer.RRE-containing/RiPPs	Recipient:D__Bacteria;P__Bacteroidota;C__Bacteroidia;O__Bacteroidales;F__Bacteroidaceae;G__Phocaeicola;	Potential Donor:D__Bacteria;P__Bacillota;	Similar BGC was not found in 30 genome in same genus.
SRS011084_bin.76.fa_BGC_c00342_NODE_12...region001.gbk	1	0	TRUE	2107	cyclic-lactone-autoinducer/RiPPs	Recipient:D__Bacteria;P__Bacteroidota;C__Bacteroidia;O__Bacteroidales;F__Bacteroidaceae;G__Bacteroides;	Potential Donor:D__Bacteria;P__Bacillota;	Similar BGC was not found in 101 genome in same genus.
SRS065504_bin.53.fa_BGC_c00765_NODE_82...region001.gbk	1.00081	9.07495e-11	TRUE	4140	cyclic-lactone-autoinducer/RiPPs	Recipient:D__Bacteria;P__Bacteroidota;C__Bacteroidia;O__Bacteroidales;F__Bacteroidaceae;G__Bacteroides;	Potential Donor:D__Bacteria;P__Bacillota;C__Clostridia;O__Eubacteriales;	Similar BGC was not found in 101 genome in same genus.
pre_SRS011306_bin.30.fa_BGC_c00124_NODE_57...region001.gbk	-0.398954	0.00612152	FALSE	4733	ranthipeptide/RiPPs	Recipient:D__Bacteria;P__Bacillota;C__Clostridia;O__Eubacteriales;F__Lachnospiraceae;G__Stomatobaculum;S__Stomatobaculum sp. F0698;	Potential Donor:D__Bacteria;P__Bacillota;C__Clostridia;O__Eubacteriales;F__Lachnospiraceae;	Similar BGC was not found in 2 genome in same genus.
SRS015065_bin.3.fa_BGC_c00004_NODE_80...region001.gbk	1	0.000978707	TRUE	14473	RRE-containing/RiPPs	Recipient:D__Bacteria;P__Bacteroidota;C__Bacteroidia;O__Bacteroidales;F__Tannerellaceae;G__Parabacteroides;	Potential Donor:D__Bacteria;P__Bacteroidota;C__Bacteroidia;O__Bacteroidales;F__Bacteroidaceae;G__Bacteroides;	Similar BGC was not found in 27 genome in same genus.
SRS065504_bin.53.fa_BGC_c00935_NODE_10...region001.gbk	0.986421	0.0431144	TRUE	3233	cyclic-lactone-autoinducer/RiPPs	Recipient:D__Bacteria;P__Bacteroidota;C__Bacteroidia;O__Bacteroidales;F__Bacteroidaceae;G__Bacteroides;	Potential Donor:D__Bacteria;P__Bacillota;C__Clostridia;O__Eubacteriales;	Similar BGC was not found in 101 genome in same genus.
SRS048870_bin.22.fa_BGC_c00073_NODE_89...region001.gbk	0	0.317311	FALSE	2165	cyclic-lactone-autoinducer/RiPPs	Recipient:D__Bacteria;P__Bacillota;C__Clostridia;O__Eubacteriales;F__Lachnospiraceae;G__Agathobacter;S__Agathobacter rectalis;	Potential Donor:D__Bacteria;P__Bacillota;C__Clostridia;O__Eubacteriales;	Similar BGC was not found in 4 genome in same genus.
SRS048870_bin.18.fa_BGC_c00135_NODE_12...region001.gbk	1	5.78545e-05	TRUE	21148	LAP.thiopeptide/RiPPs	Recipient:D__Bacteria;P__Bacteroidota;C__Bacteroidia;O__Bacteroidales;F__Bacteroidaceae;G__Phocaeicola;	Potential Donor:D__Bacteria;P__Bacillota;C__Clostridia;O__Eubacteriales;	Similar BGC was not found in 30 genome in same genus.
SRS014459_bin.18.fa_BGC_c00007_NODE_50...region001.gbk	-0.415353	0.000596035	FALSE	20579	cyclic-lactone-autoinducer/RiPPs	Recipient:D__Bacteria;P__Bacillota;C__Clostridia;O__Eubacteriales;F__Oscillospiraceae;G__Ruminococcus;	Potential Donor:D__Bacteria;P__Bacillota;C__Clostridia;O__Eubacteriales;F__Lachnospiraceae;G__Agathobacter;S__Agathobacter rectalis;	Similar BGC was not found in 15 genome in same genus.
SRS048870_bin.22.fa_BGC_c00014_NODE_23...region001.gbk	0.876592	0.00334562	TRUE	10352	cyclic-lactone-autoinducer/RiPPs	Recipient:D__Bacteria;P__Bacillota;C__Clostridia;O__Eubacteriales;F__Lachnospiraceae;G__Agathobacter;S__Agathobacter rectalis;	Potential Donor:D__Bacteria;P__Bacillota;C__Clostridia;O__Eubacteriales;F__Oscillospiraceae;G__Ruminococcus;	Similar BGC was not found in 4 genome in same genus.
SRS048870_bin.22.fa_BGC_c00030_NODE_36...region001.gbk	1.02149	0.317311	FALSE	6206	NRPS/NRPS	Recipient:D__Bacteria;P__Bacillota;C__Clostridia;O__Eubacteriales;F__Lachnospiraceae;G__Agathobacter;S__Agathobacter rectalis;	Potential Donor:D__Bacteria;	Similar BGC was not found in 4 genome in same genus.
SRS014979_bin.40.fa_BGC_c00011_NODE_17...region001.gbk	0.707858	0.0580629	FALSE	16408	cyclic-lactone-autoinducer/RiPPs	Recipient:D__Bacteria;P__Bacillota;C__Clostridia;O__Eubacteriales;F__Lachnospiraceae;G__Agathobacter;S__Agathobacter rectalis;	Potential Donor:D__Bacteria;P__Bacillota;C__Clostridia;O__Eubacteriales;	Similar BGC was not found in 4 genome in same genus.
SRS048870_bin.22.fa_BGC_c00001_NODE_31...region001.gbk	0.928499	1.53062e-07	TRUE	37409	cyclic-lactone-autoinducer/RiPPs	Recipient:D__Bacteria;P__Bacillota;C__Clostridia;O__Eubacteriales;F__Lachnospiraceae;G__Agathobacter;S__Agathobacter rectalis;	Potential Donor:D__Bacteria;	Similar BGC was not found in 4 genome in same genus.
SRS014979_bin.69.fa_BGC_c00292_NODE_41...region001.gbk	1	0.00838632	TRUE	6990	RiPP-like/RiPPs	Recipient:D__Bacteria;P__Bacteroidota;C__Bacteroidia;O__Bacteroidales;F__Bacteroidaceae;G__Bacteroides;	Potential Donor:D__Bacteria;	Similar BGC was not found in 101 genome in same genus.
SRS015578_bin.43.fa_BGC_c00094_NODE_72...region001.gbk	0	0.144127	FALSE	3849	RiPP-like/RiPPs	Recipient:D__Bacteria;P__Pseudomonadota;C__Gammaproteobacteria;O__Pasteurellales;F__Pasteurellaceae;G__Haemophilus;S__Haemophilus parainfluenzae;	Potential Donor:D__Bacteria;P__Pseudomonadota;C__Gammaproteobacteria;O__Pasteurellales;F__Pasteurellaceae;	11 similar BGCs were found in 37 genome in same genus.
pre_SRS022725_bin.19.fa_BGC_c00451_NODE_18...region001.gbk	1	0	TRUE	2141	siderophore/Others	Recipient:D__Bacteria;P__Bacillota;C__Clostridia;O__Eubacteriales;F__Lachnospiraceae;G__Lachnoanaerobaculum;	Potential Donor:D__Bacteria;	Similar BGC was not found in 5 genome in same genus.
pre_SRS015440_bin.19.fa_BGC_c00003_NODE_22...region001.gbk	-0.351065	0.00032444	FALSE	8338	arylpolyene/Others	Recipient:D__Bacteria;P__Pseudomonadota;C__Gammaproteobacteria;O__Pasteurellales;F__Pasteurellaceae;G__Haemophilus;	Potential Donor:D__Bacteria;P__Pseudomonadota;C__Gammaproteobacteria;O__Pasteurellales;F__Pasteurellaceae;G__Aggregatibacter;	Similar BGC was not found in 21 genome in same genus.
pre_SRS024021_bin.10.fa_BGC_c00008_NODE_22...region001.gbk	0.648046	0.000103346	TRUE	25344	T3PKS/PKS	Recipient:D__Bacteria;P__Bacillota;C__Bacilli;O__Lactobacillales;F__Streptococcaceae;G__Streptococcus;	Potential Donor:D__Bacteria;P__Bacillota;C__Bacilli;O__Lactobacillales;F__Carnobacteriaceae;G__Granulicatella;S__Granulicatella adiacens;	Similar BGC was not found in 188 genome in same genus.
SRS011084_bin.4.fa_BGC_c00012_NODE_68...region001.gbk	-0.003092	1.77348e-05	FALSE	47510	arylpolyene/Others	Recipient:D__Bacteria;P__Bacteroidota;C__Bacteroidia;O__Bacteroidales;F__Bacteroidaceae;G__Phocaeicola;	Potential Donor:D__Bacteria;P__Bacteroidota;C__Bacteroidia;O__Bacteroidales;F__Bacteroidaceae;G__Bacteroides;	7 similar BGCs were found in 23 genome in same genus.
SRS014979_bin.50.fa_BGC_c00693_NODE_92...region001.gbk	1	0	TRUE	3312	cyclic-lactone-autoinducer/RiPPs	Recipient:D__Bacteria;P__Bacteroidota;C__Bacteroidia;O__Bacteroidales;F__Bacteroidaceae;G__Bacteroides;	Potential Donor:D__Bacteria;P__Bacillota;	Similar BGC was not found in 101 genome in same genus.
pre_SRS011306_bin.31.fa_BGC_c00005_NODE_98...region001.gbk	-0.279211	1.40134e-06	FALSE	15408	arylpolyene.resorcinol/Others	Recipient:D__Bacteria;P__Pseudomonadota;C__Gammaproteobacteria;O__Pasteurellales;F__Pasteurellaceae;G__Haemophilus;S__Haemophilus parainfluenzae;	Potential Donor:D__Bacteria;P__Pseudomonadota;C__Gammaproteobacteria;O__Pasteurellales;F__Pasteurellaceae;G__Aggregatibacter;	11 similar BGCs were found in 37 genome in same genus.
pre_SRS049147_bin.30.fa_BGC_c00002_NODE_55...region001.gbk	-0.2912	6.78785e-07	FALSE	19720	arylpolyene.resorcinol/Others	Recipient:D__Bacteria;P__Pseudomonadota;C__Gammaproteobacteria;O__Pasteurellales;F__Pasteurellaceae;G__Haemophilus;S__Haemophilus parainfluenzae;	Potential Donor:D__Bacteria;P__Pseudomonadota;C__Gammaproteobacteria;O__Pasteurellales;F__Pasteurellaceae;G__Aggregatibacter;	10 similar BGCs were found in 37 genome in same genus.
pre_SRS053917_bin.16.fa_BGC_c00014_NODE_11...region001.gbk	-0.987227	0.000437777	FALSE	20924	NRPS-like/NRPS	Recipient:D__Bacteria;P__Fusobacteriota;C__Fusobacteriia;O__Fusobacteriales;F__Leptotrichiaceae;G__Leptotrichia;	Potential Donor:D__Bacteria;P__Bacteroidota;	3 similar BGCs were found in 9 genome in same genus.

## Sheet: S3
Table S3. Reference genomes corresponding to the taxonomy profiling of the MAG containing horizontally transferred thiopeptide.
genomes	species
GCF_000156075.1_ASM15607v1	Phocaeicola dorei DSM 17855
GCF_025146415.1_ASM2514641v1	Phocaeicola dorei DSM 17855
GCF_013009555.1_ASM1300955v1	Phocaeicola dorei DSM 17855
GCF_028538915.1_ASM2853891v1	Phocaeicola vulgatus ATCC 8482
GCF_016766915.1_ASM1676691v1	Phocaeicola vulgatus FDAARGOS_1098
GCF_000012825.1_ASM1282v1	Phocaeicola vulgatus ATCC 8482
GCF_024622025.1_ASM2462202v1	Phocaeicola sartorii DSM 21941
GCF_031001655.1_ASM3100165v1	Phocaeicola massiliensis DSM 17679
GCF_000373085.1_ASM37308v1	Phocaeicola massiliensis B84634 = Timone 84634 = DSM 17679 = JCM 13223
GCF_000382445.1_Bact_mass_DSM_17679_V1	Phocaeicola massiliensis B84634 = Timone 84634 = DSM 17679 = JCM 13223
GCF_021730445.1_ASM2173044v1	Phocaeicola faecalis FXJYN30E22
GCF_000154845.1_ASM15484v1	Phocaeicola coprocola DSM 17136
GCF_013618865.1_ASM1361886v1	Phocaeicola faecicola AGMB03916
GCF_000187895.1_ASM18789v1	Phocaeicola plebeius DSM 17135
GCF_000157915.1_ASM15791v1	Phocaeicola coprophilus DSM 18228 = JCM 13818
GCF_000374585.1_ASM37458v1	Phocaeicola barnesiae DSM 18169 = JCM 13652
GCF_025567125.1_ASM2556712v1	Phocaeicola fibrisolvens Sanger_21
GCF_000190575.1_ASM19057v1	Phocaeicola salanitronis DSM 18170
GCF_014837065.1_ASM1483706v1	Phocaeicola intestinalis Sa1CVN1
GCF_014837055.1_ASM1483705v1	Phocaeicola faecium Sa1YUN3
GCF_000613805.1_ASM61380v1	Phocaeicola paurosaccharolyticus JCM 15092
GCF_021295095.1_ASM2129509v1	Phocaeicola oris 14-104
GCF_000312445.1_ASM31244v1	Phocaeicola abscessus CCUG 55929
SRS048870_bin.18	Phocaeicola dorei

## Sheet: S4
Table S4. The Average nucleotide identity (ANI) result of the selected HMP genomes and MAGs.
genome1	genome2	ANI
Phocaeicola_vulgatus_ATCC_8482-GCA_000012825.1	Phocaeicola_vulgatus_ATCC_8482-GCA_000012825.1	100
Phocaeicola_vulgatus_ATCC_8482-GCA_000012825.1	Phocaeicola_vulgatus_FDAARGOS_1098-GCA_016766915.1	99.996
Phocaeicola_vulgatus_ATCC_8482-GCA_000012825.1	Phocaeicola_vulgatus_ATCC_8482-GCA_028538915.1	98.9142
Phocaeicola_vulgatus_ATCC_8482-GCA_000012825.1	Phocaeicola_dorei_DSM_17855-GCA_013009555.1	94.9765
Phocaeicola_vulgatus_ATCC_8482-GCA_000012825.1	Phocaeicola_dorei_DSM_17855-GCA_000156075.1	94.9514
Phocaeicola_vulgatus_ATCC_8482-GCA_000012825.1	Phocaeicola_dorei_DSM_17855-GCA_025146415.1	94.9166
Phocaeicola_vulgatus_ATCC_8482-GCA_000012825.1	SRS048870_bin.18	92.7094
Phocaeicola_vulgatus_ATCC_8482-GCA_000012825.1	Phocaeicola_sartorii_DSM_21941-GCA_024622025.1	89.5466
Phocaeicola_vulgatus_ATCC_8482-GCA_000012825.1	Phocaeicola_massiliensis_DSM_17679-GCA_000382445.1	80.6545
Phocaeicola_vulgatus_ATCC_8482-GCA_000012825.1	Phocaeicola_massiliensis_DSM_17679-GCA_031001655.1	80.5704
Phocaeicola_vulgatus_ATCC_8482-GCA_000012825.1	Phocaeicola_massiliensis_DSM_17679-GCA_000373085.1	80.5185
Phocaeicola_vulgatus_ATCC_8482-GCA_000012825.1	Phocaeicola_faecalis_FXJYN30E22-GCA_021730445.1	79.0372
Phocaeicola_vulgatus_ATCC_8482-GCA_000012825.1	Phocaeicola_coprocola_DSM_17136-GCA_000154845.1	75.9914
Phocaeicola_vulgatus_ATCC_8482-GCA_000012825.1	Phocaeicola_plebeius_DSM_17135-GCA_000187895.1	75.7618
Phocaeicola_vulgatus_ATCC_8482-GCA_000012825.1	Phocaeicola_barnesiae_DSM_18169-GCA_000374585.1	75.7535
Phocaeicola_vulgatus_ATCC_8482-GCA_000012825.1	Phocaeicola_coprophilus_DSM_18228-GCA_000157915.1	75.753
Phocaeicola_vulgatus_ATCC_8482-GCA_000012825.1	Phocaeicola_fibrisolvens_Sanger_21-GCA_025567125.1	75.6598
Phocaeicola_vulgatus_ATCC_8482-GCA_000012825.1	Phocaeicola_faecicola_AGMB03916-GCA_013618865.1	75.5071
Phocaeicola_vulgatus_ATCC_8482-GCA_000012825.1	Phocaeicola_faecium_Sa1YUN3-GCA_014837055.1	75.3629
Phocaeicola_vulgatus_ATCC_8482-GCA_000012825.1	Phocaeicola_salanitronis_DSM_18170-GCA_000190575.1	75.3131
Phocaeicola_vulgatus_ATCC_8482-GCA_000012825.1	Phocaeicola_intestinalis_Sa1CVN1-GCA_014837065.1	75.1169
Phocaeicola_vulgatus_ATCC_8482-GCA_000012825.1	Phocaeicola_paurosaccharolyticus_JCM_15092-GCA_000613805.1	75.107
Phocaeicola_vulgatus_ATCC_8482-GCA_000012825.1	Phocaeicola_oris_14-104-GCA_021295095.1	74.6784
Phocaeicola_vulgatus_ATCC_8482-GCA_000012825.1	Phocaeicola_abscessus_CCUG_55929-GCA_000312445.1	74.4848
Phocaeicola_vulgatus_ATCC_8482-GCA_000012825.1	SRS011084_bin.14	74.4234
Phocaeicola_vulgatus_ATCC_8482-GCA_000012825.1	SRS065504_bin.21	73.7178
Phocaeicola_vulgatus_ATCC_8482-GCA_000012825.1	SRS022071_bin.51	73.5506
Phocaeicola_coprocola_DSM_17136-GCA_000154845.1	Phocaeicola_coprocola_DSM_17136-GCA_000154845.1	100
Phocaeicola_coprocola_DSM_17136-GCA_000154845.1	Phocaeicola_plebeius_DSM_17135-GCA_000187895.1	80.8135
Phocaeicola_coprocola_DSM_17136-GCA_000154845.1	Phocaeicola_faecicola_AGMB03916-GCA_013618865.1	79.4111
Phocaeicola_coprocola_DSM_17136-GCA_000154845.1	Phocaeicola_barnesiae_DSM_18169-GCA_000374585.1	78.3632
Phocaeicola_coprocola_DSM_17136-GCA_000154845.1	Phocaeicola_fibrisolvens_Sanger_21-GCA_025567125.1	77.87
Phocaeicola_coprocola_DSM_17136-GCA_000154845.1	Phocaeicola_coprophilus_DSM_18228-GCA_000157915.1	77.6612
Phocaeicola_coprocola_DSM_17136-GCA_000154845.1	Phocaeicola_salanitronis_DSM_18170-GCA_000190575.1	77.0933
Phocaeicola_coprocola_DSM_17136-GCA_000154845.1	Phocaeicola_vulgatus_ATCC_8482-GCA_028538915.1	76.6701
Phocaeicola_coprocola_DSM_17136-GCA_000154845.1	Phocaeicola_faecium_Sa1YUN3-GCA_014837055.1	76.6278
Phocaeicola_coprocola_DSM_17136-GCA_000154845.1	Phocaeicola_intestinalis_Sa1CVN1-GCA_014837065.1	76.6229
Phocaeicola_coprocola_DSM_17136-GCA_000154845.1	Phocaeicola_massiliensis_DSM_17679-GCA_000382445.1	76.5665
Phocaeicola_coprocola_DSM_17136-GCA_000154845.1	Phocaeicola_faecalis_FXJYN30E22-GCA_021730445.1	76.5537
Phocaeicola_coprocola_DSM_17136-GCA_000154845.1	Phocaeicola_sartorii_DSM_21941-GCA_024622025.1	76.5352
Phocaeicola_coprocola_DSM_17136-GCA_000154845.1	Phocaeicola_dorei_DSM_17855-GCA_025146415.1	76.419
Phocaeicola_coprocola_DSM_17136-GCA_000154845.1	Phocaeicola_massiliensis_DSM_17679-GCA_000373085.1	76.3977
Phocaeicola_coprocola_DSM_17136-GCA_000154845.1	Phocaeicola_massiliensis_DSM_17679-GCA_031001655.1	76.3825
Phocaeicola_coprocola_DSM_17136-GCA_000154845.1	Phocaeicola_dorei_DSM_17855-GCA_013009555.1	76.343
Phocaeicola_coprocola_DSM_17136-GCA_000154845.1	Phocaeicola_dorei_DSM_17855-GCA_000156075.1	76.3226
Phocaeicola_coprocola_DSM_17136-GCA_000154845.1	Phocaeicola_vulgatus_ATCC_8482-GCA_000012825.1	76.0711
Phocaeicola_coprocola_DSM_17136-GCA_000154845.1	Phocaeicola_vulgatus_FDAARGOS_1098-GCA_016766915.1	76.0645
Phocaeicola_coprocola_DSM_17136-GCA_000154845.1	SRS048870_bin.18	75.4617
Phocaeicola_coprocola_DSM_17136-GCA_000154845.1	Phocaeicola_paurosaccharolyticus_JCM_15092-GCA_000613805.1	74.9757
Phocaeicola_coprocola_DSM_17136-GCA_000154845.1	Phocaeicola_oris_14-104-GCA_021295095.1	74.634
Phocaeicola_coprocola_DSM_17136-GCA_000154845.1	Phocaeicola_abscessus_CCUG_55929-GCA_000312445.1	74.4961
Phocaeicola_coprocola_DSM_17136-GCA_000154845.1	SRS011084_bin.14	73.8988
Phocaeicola_coprocola_DSM_17136-GCA_000154845.1	SRS065504_bin.21	73.7038
Phocaeicola_coprocola_DSM_17136-GCA_000154845.1	SRS022071_bin.51	73.6452
Phocaeicola_dorei_DSM_17855-GCA_000156075.1	Phocaeicola_dorei_DSM_17855-GCA_000156075.1	99.9884
Phocaeicola_dorei_DSM_17855-GCA_000156075.1	Phocaeicola_dorei_DSM_17855-GCA_013009555.1	99.9601
Phocaeicola_dorei_DSM_17855-GCA_000156075.1	Phocaeicola_dorei_DSM_17855-GCA_025146415.1	99.9565
Phocaeicola_dorei_DSM_17855-GCA_000156075.1	Phocaeicola_vulgatus_ATCC_8482-GCA_028538915.1	94.8988
Phocaeicola_dorei_DSM_17855-GCA_000156075.1	Phocaeicola_vulgatus_FDAARGOS_1098-GCA_016766915.1	94.8568
Phocaeicola_dorei_DSM_17855-GCA_000156075.1	Phocaeicola_vulgatus_ATCC_8482-GCA_000012825.1	94.818
Phocaeicola_dorei_DSM_17855-GCA_000156075.1	SRS048870_bin.18	93.2357
Phocaeicola_dorei_DSM_17855-GCA_000156075.1	Phocaeicola_sartorii_DSM_21941-GCA_024622025.1	89.057
Phocaeicola_dorei_DSM_17855-GCA_000156075.1	Phocaeicola_massiliensis_DSM_17679-GCA_000382445.1	79.9398
Phocaeicola_dorei_DSM_17855-GCA_000156075.1	Phocaeicola_massiliensis_DSM_17679-GCA_000373085.1	79.9243
Phocaeicola_dorei_DSM_17855-GCA_000156075.1	Phocaeicola_massiliensis_DSM_17679-GCA_031001655.1	79.8496
Phocaeicola_dorei_DSM_17855-GCA_000156075.1	Phocaeicola_faecalis_FXJYN30E22-GCA_021730445.1	79.5056
Phocaeicola_dorei_DSM_17855-GCA_000156075.1	Phocaeicola_faecicola_AGMB03916-GCA_013618865.1	77.5095
Phocaeicola_dorei_DSM_17855-GCA_000156075.1	Phocaeicola_coprophilus_DSM_18228-GCA_000157915.1	77.1348
Phocaeicola_dorei_DSM_17855-GCA_000156075.1	Phocaeicola_fibrisolvens_Sanger_21-GCA_025567125.1	76.6362
Phocaeicola_dorei_DSM_17855-GCA_000156075.1	Phocaeicola_plebeius_DSM_17135-GCA_000187895.1	76.6183
Phocaeicola_dorei_DSM_17855-GCA_000156075.1	Phocaeicola_barnesiae_DSM_18169-GCA_000374585.1	76.5417
Phocaeicola_dorei_DSM_17855-GCA_000156075.1	Phocaeicola_coprocola_DSM_17136-GCA_000154845.1	76.3931
Phocaeicola_dorei_DSM_17855-GCA_000156075.1	Phocaeicola_faecium_Sa1YUN3-GCA_014837055.1	76.0302
Phocaeicola_dorei_DSM_17855-GCA_000156075.1	Phocaeicola_salanitronis_DSM_18170-GCA_000190575.1	75.7357
Phocaeicola_dorei_DSM_17855-GCA_000156075.1	Phocaeicola_intestinalis_Sa1CVN1-GCA_014837065.1	75.476
Phocaeicola_dorei_DSM_17855-GCA_000156075.1	Phocaeicola_paurosaccharolyticus_JCM_15092-GCA_000613805.1	75.0478
Phocaeicola_dorei_DSM_17855-GCA_000156075.1	Phocaeicola_abscessus_CCUG_55929-GCA_000312445.1	74.5218
Phocaeicola_dorei_DSM_17855-GCA_000156075.1	Phocaeicola_oris_14-104-GCA_021295095.1	74.5084
Phocaeicola_dorei_DSM_17855-GCA_000156075.1	SRS011084_bin.14	74.2274
Phocaeicola_dorei_DSM_17855-GCA_000156075.1	SRS065504_bin.21	73.9091
Phocaeicola_dorei_DSM_17855-GCA_000156075.1	SRS022071_bin.51	73.8105
Phocaeicola_coprophilus_DSM_18228-GCA_000157915.1	Phocaeicola_coprophilus_DSM_18228-GCA_000157915.1	99.9695
Phocaeicola_coprophilus_DSM_18228-GCA_000157915.1	Phocaeicola_faecicola_AGMB03916-GCA_013618865.1	78.8982
Phocaeicola_coprophilus_DSM_18228-GCA_000157915.1	Phocaeicola_barnesiae_DSM_18169-GCA_000374585.1	78.1756
Phocaeicola_coprophilus_DSM_18228-GCA_000157915.1	Phocaeicola_plebeius_DSM_17135-GCA_000187895.1	78.0812
Phocaeicola_coprophilus_DSM_18228-GCA_000157915.1	Phocaeicola_fibrisolvens_Sanger_21-GCA_025567125.1	77.9215
Phocaeicola_coprophilus_DSM_18228-GCA_000157915.1	Phocaeicola_coprocola_DSM_17136-GCA_000154845.1	77.8077
Phocaeicola_coprophilus_DSM_18228-GCA_000157915.1	Phocaeicola_dorei_DSM_17855-GCA_000156075.1	77.3107
Phocaeicola_coprophilus_DSM_18228-GCA_000157915.1	Phocaeicola_dorei_DSM_17855-GCA_025146415.1	77.2556
Phocaeicola_coprophilus_DSM_18228-GCA_000157915.1	Phocaeicola_dorei_DSM_17855-GCA_013009555.1	77.2173
Phocaeicola_coprophilus_DSM_18228-GCA_000157915.1	Phocaeicola_salanitronis_DSM_18170-GCA_000190575.1	76.6776
Phocaeicola_coprophilus_DSM_18228-GCA_000157915.1	Phocaeicola_massiliensis_DSM_17679-GCA_000382445.1	76.6674
Phocaeicola_coprophilus_DSM_18228-GCA_000157915.1	Phocaeicola_massiliensis_DSM_17679-GCA_031001655.1	76.6018
Phocaeicola_coprophilus_DSM_18228-GCA_000157915.1	Phocaeicola_massiliensis_DSM_17679-GCA_000373085.1	76.5947
Phocaeicola_coprophilus_DSM_18228-GCA_000157915.1	Phocaeicola_faecium_Sa1YUN3-GCA_014837055.1	76.4956
Phocaeicola_coprophilus_DSM_18228-GCA_000157915.1	Phocaeicola_intestinalis_Sa1CVN1-GCA_014837065.1	76.4083
Phocaeicola_coprophilus_DSM_18228-GCA_000157915.1	Phocaeicola_faecalis_FXJYN30E22-GCA_021730445.1	76.057
Phocaeicola_coprophilus_DSM_18228-GCA_000157915.1	Phocaeicola_vulgatus_ATCC_8482-GCA_028538915.1	76.0282
Phocaeicola_coprophilus_DSM_18228-GCA_000157915.1	Phocaeicola_vulgatus_ATCC_8482-GCA_000012825.1	75.897
Phocaeicola_coprophilus_DSM_18228-GCA_000157915.1	Phocaeicola_vulgatus_FDAARGOS_1098-GCA_016766915.1	75.8836
Phocaeicola_coprophilus_DSM_18228-GCA_000157915.1	Phocaeicola_sartorii_DSM_21941-GCA_024622025.1	75.7352
Phocaeicola_coprophilus_DSM_18228-GCA_000157915.1	SRS048870_bin.18	75.3319
Phocaeicola_coprophilus_DSM_18228-GCA_000157915.1	Phocaeicola_paurosaccharolyticus_JCM_15092-GCA_000613805.1	74.8904
Phocaeicola_coprophilus_DSM_18228-GCA_000157915.1	Phocaeicola_oris_14-104-GCA_021295095.1	74.7066
Phocaeicola_coprophilus_DSM_18228-GCA_000157915.1	Phocaeicola_abscessus_CCUG_55929-GCA_000312445.1	74.5674
Phocaeicola_coprophilus_DSM_18228-GCA_000157915.1	SRS011084_bin.14	74.1604
Phocaeicola_coprophilus_DSM_18228-GCA_000157915.1	SRS022071_bin.51	73.9487
Phocaeicola_coprophilus_DSM_18228-GCA_000157915.1	SRS065504_bin.21	73.8709
Phocaeicola_plebeius_DSM_17135-GCA_000187895.1	Phocaeicola_plebeius_DSM_17135-GCA_000187895.1	100
Phocaeicola_plebeius_DSM_17135-GCA_000187895.1	Phocaeicola_fibrisolvens_Sanger_21-GCA_025567125.1	83.1978
Phocaeicola_plebeius_DSM_17135-GCA_000187895.1	Phocaeicola_coprocola_DSM_17136-GCA_000154845.1	80.9296
Phocaeicola_plebeius_DSM_17135-GCA_000187895.1	Phocaeicola_faecicola_AGMB03916-GCA_013618865.1	79.2472
Phocaeicola_plebeius_DSM_17135-GCA_000187895.1	Phocaeicola_barnesiae_DSM_18169-GCA_000374585.1	78.5057
Phocaeicola_plebeius_DSM_17135-GCA_000187895.1	Phocaeicola_coprophilus_DSM_18228-GCA_000157915.1	78.0379
Phocaeicola_plebeius_DSM_17135-GCA_000187895.1	Phocaeicola_salanitronis_DSM_18170-GCA_000190575.1	77.4278
Phocaeicola_plebeius_DSM_17135-GCA_000187895.1	Phocaeicola_massiliensis_DSM_17679-GCA_000382445.1	76.7264
Phocaeicola_plebeius_DSM_17135-GCA_000187895.1	Phocaeicola_massiliensis_DSM_17679-GCA_000373085.1	76.692
Phocaeicola_plebeius_DSM_17135-GCA_000187895.1	Phocaeicola_dorei_DSM_17855-GCA_000156075.1	76.6465
Phocaeicola_plebeius_DSM_17135-GCA_000187895.1	Phocaeicola_dorei_DSM_17855-GCA_025146415.1	76.6456
Phocaeicola_plebeius_DSM_17135-GCA_000187895.1	Phocaeicola_dorei_DSM_17855-GCA_013009555.1	76.6397
Phocaeicola_plebeius_DSM_17135-GCA_000187895.1	Phocaeicola_massiliensis_DSM_17679-GCA_031001655.1	76.5742
Phocaeicola_plebeius_DSM_17135-GCA_000187895.1	Phocaeicola_faecium_Sa1YUN3-GCA_014837055.1	76.5709
Phocaeicola_plebeius_DSM_17135-GCA_000187895.1	Phocaeicola_faecalis_FXJYN30E22-GCA_021730445.1	76.4488
Phocaeicola_plebeius_DSM_17135-GCA_000187895.1	Phocaeicola_intestinalis_Sa1CVN1-GCA_014837065.1	76.4011
Phocaeicola_plebeius_DSM_17135-GCA_000187895.1	Phocaeicola_vulgatus_ATCC_8482-GCA_028538915.1	76.3044
Phocaeicola_plebeius_DSM_17135-GCA_000187895.1	Phocaeicola_sartorii_DSM_21941-GCA_024622025.1	76.1205
Phocaeicola_plebeius_DSM_17135-GCA_000187895.1	Phocaeicola_vulgatus_FDAARGOS_1098-GCA_016766915.1	75.8177
Phocaeicola_plebeius_DSM_17135-GCA_000187895.1	Phocaeicola_vulgatus_ATCC_8482-GCA_000012825.1	75.8022
Phocaeicola_plebeius_DSM_17135-GCA_000187895.1	SRS048870_bin.18	75.1423
Phocaeicola_plebeius_DSM_17135-GCA_000187895.1	Phocaeicola_paurosaccharolyticus_JCM_15092-GCA_000613805.1	74.7201
Phocaeicola_plebeius_DSM_17135-GCA_000187895.1	Phocaeicola_oris_14-104-GCA_021295095.1	74.4566
Phocaeicola_plebeius_DSM_17135-GCA_000187895.1	Phocaeicola_abscessus_CCUG_55929-GCA_000312445.1	74.4566
Phocaeicola_plebeius_DSM_17135-GCA_000187895.1	SRS011084_bin.14	73.9246
Phocaeicola_plebeius_DSM_17135-GCA_000187895.1	SRS022071_bin.51	73.7327
Phocaeicola_plebeius_DSM_17135-GCA_000187895.1	SRS065504_bin.21	73.6523
Phocaeicola_salanitronis_DSM_18170-GCA_000190575.1	Phocaeicola_salanitronis_DSM_18170-GCA_000190575.1	100
Phocaeicola_salanitronis_DSM_18170-GCA_000190575.1	Phocaeicola_intestinalis_Sa1CVN1-GCA_014837065.1	87.5122
Phocaeicola_salanitronis_DSM_18170-GCA_000190575.1	Phocaeicola_barnesiae_DSM_18169-GCA_000374585.1	77.9644
Phocaeicola_salanitronis_DSM_18170-GCA_000190575.1	Phocaeicola_fibrisolvens_Sanger_21-GCA_025567125.1	77.4412
Phocaeicola_salanitronis_DSM_18170-GCA_000190575.1	Phocaeicola_faecicola_AGMB03916-GCA_013618865.1	77.4373
Phocaeicola_salanitronis_DSM_18170-GCA_000190575.1	Phocaeicola_plebeius_DSM_17135-GCA_000187895.1	77.3992
Phocaeicola_salanitronis_DSM_18170-GCA_000190575.1	Phocaeicola_faecium_Sa1YUN3-GCA_014837055.1	77.3356
Phocaeicola_salanitronis_DSM_18170-GCA_000190575.1	Phocaeicola_coprocola_DSM_17136-GCA_000154845.1	77.187
Phocaeicola_salanitronis_DSM_18170-GCA_000190575.1	Phocaeicola_coprophilus_DSM_18228-GCA_000157915.1	76.5672
Phocaeicola_salanitronis_DSM_18170-GCA_000190575.1	Phocaeicola_massiliensis_DSM_17679-GCA_000382445.1	76.0802
Phocaeicola_salanitronis_DSM_18170-GCA_000190575.1	Phocaeicola_faecalis_FXJYN30E22-GCA_021730445.1	76.0297
Phocaeicola_salanitronis_DSM_18170-GCA_000190575.1	Phocaeicola_massiliensis_DSM_17679-GCA_031001655.1	76.0012
Phocaeicola_salanitronis_DSM_18170-GCA_000190575.1	Phocaeicola_massiliensis_DSM_17679-GCA_000373085.1	75.9911
Phocaeicola_salanitronis_DSM_18170-GCA_000190575.1	Phocaeicola_dorei_DSM_17855-GCA_000156075.1	75.8342
Phocaeicola_salanitronis_DSM_18170-GCA_000190575.1	Phocaeicola_dorei_DSM_17855-GCA_025146415.1	75.8136
Phocaeicola_salanitronis_DSM_18170-GCA_000190575.1	Phocaeicola_dorei_DSM_17855-GCA_013009555.1	75.7685
Phocaeicola_salanitronis_DSM_18170-GCA_000190575.1	Phocaeicola_vulgatus_ATCC_8482-GCA_028538915.1	75.5633
Phocaeicola_salanitronis_DSM_18170-GCA_000190575.1	Phocaeicola_vulgatus_FDAARGOS_1098-GCA_016766915.1	75.4021
Phocaeicola_salanitronis_DSM_18170-GCA_000190575.1	Phocaeicola_vulgatus_ATCC_8482-GCA_000012825.1	75.3724
Phocaeicola_salanitronis_DSM_18170-GCA_000190575.1	Phocaeicola_sartorii_DSM_21941-GCA_024622025.1	75.2361
Phocaeicola_salanitronis_DSM_18170-GCA_000190575.1	SRS048870_bin.18	74.7046
Phocaeicola_salanitronis_DSM_18170-GCA_000190575.1	Phocaeicola_paurosaccharolyticus_JCM_15092-GCA_000613805.1	74.497
Phocaeicola_salanitronis_DSM_18170-GCA_000190575.1	Phocaeicola_abscessus_CCUG_55929-GCA_000312445.1	74.4542
Phocaeicola_salanitronis_DSM_18170-GCA_000190575.1	Phocaeicola_oris_14-104-GCA_021295095.1	74.364
Phocaeicola_salanitronis_DSM_18170-GCA_000190575.1	SRS011084_bin.14	73.9444
Phocaeicola_salanitronis_DSM_18170-GCA_000190575.1	SRS022071_bin.51	73.6369
Phocaeicola_salanitronis_DSM_18170-GCA_000190575.1	SRS065504_bin.21	73.6307
Phocaeicola_abscessus_CCUG_55929-GCA_000312445.1	Phocaeicola_abscessus_CCUG_55929-GCA_000312445.1	99.9999
Phocaeicola_abscessus_CCUG_55929-GCA_000312445.1	Phocaeicola_oris_14-104-GCA_021295095.1	75.6937
Phocaeicola_abscessus_CCUG_55929-GCA_000312445.1	Phocaeicola_coprophilus_DSM_18228-GCA_000157915.1	74.5935
Phocaeicola_abscessus_CCUG_55929-GCA_000312445.1	Phocaeicola_massiliensis_DSM_17679-GCA_000382445.1	74.5703
Phocaeicola_abscessus_CCUG_55929-GCA_000312445.1	Phocaeicola_dorei_DSM_17855-GCA_000156075.1	74.5336
Phocaeicola_abscessus_CCUG_55929-GCA_000312445.1	Phocaeicola_paurosaccharolyticus_JCM_15092-GCA_000613805.1	74.525
Phocaeicola_abscessus_CCUG_55929-GCA_000312445.1	Phocaeicola_massiliensis_DSM_17679-GCA_031001655.1	74.5022
Phocaeicola_abscessus_CCUG_55929-GCA_000312445.1	Phocaeicola_vulgatus_FDAARGOS_1098-GCA_016766915.1	74.492
Phocaeicola_abscessus_CCUG_55929-GCA_000312445.1	Phocaeicola_dorei_DSM_17855-GCA_025146415.1	74.4893
Phocaeicola_abscessus_CCUG_55929-GCA_000312445.1	Phocaeicola_vulgatus_ATCC_8482-GCA_000012825.1	74.4882
Phocaeicola_abscessus_CCUG_55929-GCA_000312445.1	Phocaeicola_fibrisolvens_Sanger_21-GCA_025567125.1	74.484
Phocaeicola_abscessus_CCUG_55929-GCA_000312445.1	Phocaeicola_faecalis_FXJYN30E22-GCA_021730445.1	74.4792
Phocaeicola_abscessus_CCUG_55929-GCA_000312445.1	Phocaeicola_dorei_DSM_17855-GCA_013009555.1	74.4755
Phocaeicola_abscessus_CCUG_55929-GCA_000312445.1	Phocaeicola_vulgatus_ATCC_8482-GCA_028538915.1	74.4711
Phocaeicola_abscessus_CCUG_55929-GCA_000312445.1	Phocaeicola_plebeius_DSM_17135-GCA_000187895.1	74.4699
Phocaeicola_abscessus_CCUG_55929-GCA_000312445.1	Phocaeicola_massiliensis_DSM_17679-GCA_000373085.1	74.467
Phocaeicola_abscessus_CCUG_55929-GCA_000312445.1	Phocaeicola_coprocola_DSM_17136-GCA_000154845.1	74.4583
Phocaeicola_abscessus_CCUG_55929-GCA_000312445.1	Phocaeicola_faecium_Sa1YUN3-GCA_014837055.1	74.4573
Phocaeicola_abscessus_CCUG_55929-GCA_000312445.1	Phocaeicola_sartorii_DSM_21941-GCA_024622025.1	74.4284
Phocaeicola_abscessus_CCUG_55929-GCA_000312445.1	Phocaeicola_salanitronis_DSM_18170-GCA_000190575.1	74.42
Phocaeicola_abscessus_CCUG_55929-GCA_000312445.1	Phocaeicola_faecicola_AGMB03916-GCA_013618865.1	74.3905
Phocaeicola_abscessus_CCUG_55929-GCA_000312445.1	Phocaeicola_barnesiae_DSM_18169-GCA_000374585.1	74.3875
Phocaeicola_abscessus_CCUG_55929-GCA_000312445.1	Phocaeicola_intestinalis_Sa1CVN1-GCA_014837065.1	74.3848
Phocaeicola_abscessus_CCUG_55929-GCA_000312445.1	SRS048870_bin.18	74.0416
Phocaeicola_abscessus_CCUG_55929-GCA_000312445.1	SRS011084_bin.14	73.7816
Phocaeicola_abscessus_CCUG_55929-GCA_000312445.1	SRS065504_bin.21	73.6291
Phocaeicola_massiliensis_DSM_17679-GCA_000373085.1	Phocaeicola_massiliensis_DSM_17679-GCA_000373085.1	99.9989
Phocaeicola_massiliensis_DSM_17679-GCA_000373085.1	Phocaeicola_massiliensis_DSM_17679-GCA_031001655.1	99.9866
Phocaeicola_massiliensis_DSM_17679-GCA_000373085.1	Phocaeicola_massiliensis_DSM_17679-GCA_000382445.1	99.9839
Phocaeicola_massiliensis_DSM_17679-GCA_000373085.1	Phocaeicola_faecalis_FXJYN30E22-GCA_021730445.1	89.9687
Phocaeicola_massiliensis_DSM_17679-GCA_000373085.1	Phocaeicola_vulgatus_FDAARGOS_1098-GCA_016766915.1	80.6104
Phocaeicola_massiliensis_DSM_17679-GCA_000373085.1	Phocaeicola_vulgatus_ATCC_8482-GCA_000012825.1	80.5582
Phocaeicola_massiliensis_DSM_17679-GCA_000373085.1	Phocaeicola_vulgatus_ATCC_8482-GCA_028538915.1	80.3954
Phocaeicola_massiliensis_DSM_17679-GCA_000373085.1	Phocaeicola_dorei_DSM_17855-GCA_013009555.1	80.0922
Phocaeicola_massiliensis_DSM_17679-GCA_000373085.1	Phocaeicola_dorei_DSM_17855-GCA_000156075.1	80.0354
Phocaeicola_massiliensis_DSM_17679-GCA_000373085.1	Phocaeicola_dorei_DSM_17855-GCA_025146415.1	80.0339
Phocaeicola_massiliensis_DSM_17679-GCA_000373085.1	Phocaeicola_sartorii_DSM_21941-GCA_024622025.1	78.9238
Phocaeicola_massiliensis_DSM_17679-GCA_000373085.1	SRS048870_bin.18	77.8294
Phocaeicola_massiliensis_DSM_17679-GCA_000373085.1	Phocaeicola_fibrisolvens_Sanger_21-GCA_025567125.1	77.0377
Phocaeicola_massiliensis_DSM_17679-GCA_000373085.1	Phocaeicola_plebeius_DSM_17135-GCA_000187895.1	76.6773
Phocaeicola_massiliensis_DSM_17679-GCA_000373085.1	Phocaeicola_coprophilus_DSM_18228-GCA_000157915.1	76.5312
Phocaeicola_massiliensis_DSM_17679-GCA_000373085.1	Phocaeicola_coprocola_DSM_17136-GCA_000154845.1	76.439
Phocaeicola_massiliensis_DSM_17679-GCA_000373085.1	Phocaeicola_barnesiae_DSM_18169-GCA_000374585.1	76.2449
Phocaeicola_massiliensis_DSM_17679-GCA_000373085.1	Phocaeicola_faecicola_AGMB03916-GCA_013618865.1	76.0611
Phocaeicola_massiliensis_DSM_17679-GCA_000373085.1	Phocaeicola_salanitronis_DSM_18170-GCA_000190575.1	75.9717
Phocaeicola_massiliensis_DSM_17679-GCA_000373085.1	Phocaeicola_intestinalis_Sa1CVN1-GCA_014837065.1	75.8004
Phocaeicola_massiliensis_DSM_17679-GCA_000373085.1	Phocaeicola_faecium_Sa1YUN3-GCA_014837055.1	75.5375
Phocaeicola_massiliensis_DSM_17679-GCA_000373085.1	Phocaeicola_paurosaccharolyticus_JCM_15092-GCA_000613805.1	75.0744
Phocaeicola_massiliensis_DSM_17679-GCA_000373085.1	Phocaeicola_oris_14-104-GCA_021295095.1	74.617
Phocaeicola_massiliensis_DSM_17679-GCA_000373085.1	Phocaeicola_abscessus_CCUG_55929-GCA_000312445.1	74.5125
Phocaeicola_massiliensis_DSM_17679-GCA_000373085.1	SRS011084_bin.14	74.1339
Phocaeicola_massiliensis_DSM_17679-GCA_000373085.1	SRS065504_bin.21	73.6568
Phocaeicola_massiliensis_DSM_17679-GCA_000373085.1	SRS022071_bin.51	73.6272
Phocaeicola_barnesiae_DSM_18169-GCA_000374585.1	Phocaeicola_barnesiae_DSM_18169-GCA_000374585.1	99.9997
Phocaeicola_barnesiae_DSM_18169-GCA_000374585.1	Phocaeicola_fibrisolvens_Sanger_21-GCA_025567125.1	79.4622
Phocaeicola_barnesiae_DSM_18169-GCA_000374585.1	Phocaeicola_faecicola_AGMB03916-GCA_013618865.1	78.6828
Phocaeicola_barnesiae_DSM_18169-GCA_000374585.1	Phocaeicola_plebeius_DSM_17135-GCA_000187895.1	78.3809
Phocaeicola_barnesiae_DSM_18169-GCA_000374585.1	Phocaeicola_coprocola_DSM_17136-GCA_000154845.1	78.3801
Phocaeicola_barnesiae_DSM_18169-GCA_000374585.1	Phocaeicola_coprophilus_DSM_18228-GCA_000157915.1	78.0619
Phocaeicola_barnesiae_DSM_18169-GCA_000374585.1	Phocaeicola_salanitronis_DSM_18170-GCA_000190575.1	77.9305
Phocaeicola_barnesiae_DSM_18169-GCA_000374585.1	Phocaeicola_intestinalis_Sa1CVN1-GCA_014837065.1	77.8085
Phocaeicola_barnesiae_DSM_18169-GCA_000374585.1	Phocaeicola_faecium_Sa1YUN3-GCA_014837055.1	77.3939
Phocaeicola_barnesiae_DSM_18169-GCA_000374585.1	Phocaeicola_faecalis_FXJYN30E22-GCA_021730445.1	76.8667
Phocaeicola_barnesiae_DSM_18169-GCA_000374585.1	Phocaeicola_dorei_DSM_17855-GCA_000156075.1	76.7032
Phocaeicola_barnesiae_DSM_18169-GCA_000374585.1	Phocaeicola_dorei_DSM_17855-GCA_025146415.1	76.6627
Phocaeicola_barnesiae_DSM_18169-GCA_000374585.1	Phocaeicola_dorei_DSM_17855-GCA_013009555.1	76.6096
Phocaeicola_barnesiae_DSM_18169-GCA_000374585.1	Phocaeicola_massiliensis_DSM_17679-GCA_000373085.1	76.2373
Phocaeicola_barnesiae_DSM_18169-GCA_000374585.1	Phocaeicola_vulgatus_ATCC_8482-GCA_028538915.1	76.2098
Phocaeicola_barnesiae_DSM_18169-GCA_000374585.1	Phocaeicola_massiliensis_DSM_17679-GCA_000382445.1	76.1787
Phocaeicola_barnesiae_DSM_18169-GCA_000374585.1	Phocaeicola_massiliensis_DSM_17679-GCA_031001655.1	76.1418
Phocaeicola_barnesiae_DSM_18169-GCA_000374585.1	Phocaeicola_vulgatus_FDAARGOS_1098-GCA_016766915.1	75.8308
Phocaeicola_barnesiae_DSM_18169-GCA_000374585.1	Phocaeicola_vulgatus_ATCC_8482-GCA_000012825.1	75.8249
Phocaeicola_barnesiae_DSM_18169-GCA_000374585.1	Phocaeicola_sartorii_DSM_21941-GCA_024622025.1	75.7119
Phocaeicola_barnesiae_DSM_18169-GCA_000374585.1	SRS048870_bin.18	75.0693
Phocaeicola_barnesiae_DSM_18169-GCA_000374585.1	Phocaeicola_paurosaccharolyticus_JCM_15092-GCA_000613805.1	74.7294
Phocaeicola_barnesiae_DSM_18169-GCA_000374585.1	Phocaeicola_oris_14-104-GCA_021295095.1	74.4643
Phocaeicola_barnesiae_DSM_18169-GCA_000374585.1	Phocaeicola_abscessus_CCUG_55929-GCA_000312445.1	74.3694
Phocaeicola_barnesiae_DSM_18169-GCA_000374585.1	SRS011084_bin.14	73.6593
Phocaeicola_barnesiae_DSM_18169-GCA_000374585.1	SRS065504_bin.21	73.6123
Phocaeicola_barnesiae_DSM_18169-GCA_000374585.1	SRS022071_bin.51	73.6038
Phocaeicola_massiliensis_DSM_17679-GCA_000382445.1	Phocaeicola_massiliensis_DSM_17679-GCA_000382445.1	99.9945
Phocaeicola_massiliensis_DSM_17679-GCA_000382445.1	Phocaeicola_massiliensis_DSM_17679-GCA_031001655.1	99.9776
Phocaeicola_massiliensis_DSM_17679-GCA_000382445.1	Phocaeicola_massiliensis_DSM_17679-GCA_000373085.1	99.9628
Phocaeicola_massiliensis_DSM_17679-GCA_000382445.1	Phocaeicola_faecalis_FXJYN30E22-GCA_021730445.1	89.8851
Phocaeicola_massiliensis_DSM_17679-GCA_000382445.1	Phocaeicola_vulgatus_FDAARGOS_1098-GCA_016766915.1	80.7671
Phocaeicola_massiliensis_DSM_17679-GCA_000382445.1	Phocaeicola_vulgatus_ATCC_8482-GCA_000012825.1	80.7135
Phocaeicola_massiliensis_DSM_17679-GCA_000382445.1	Phocaeicola_vulgatus_ATCC_8482-GCA_028538915.1	80.3786
Phocaeicola_massiliensis_DSM_17679-GCA_000382445.1	Phocaeicola_dorei_DSM_17855-GCA_000156075.1	80.0613
Phocaeicola_massiliensis_DSM_17679-GCA_000382445.1	Phocaeicola_dorei_DSM_17855-GCA_013009555.1	80.0426
Phocaeicola_massiliensis_DSM_17679-GCA_000382445.1	Phocaeicola_dorei_DSM_17855-GCA_025146415.1	80.0207
Phocaeicola_massiliensis_DSM_17679-GCA_000382445.1	Phocaeicola_sartorii_DSM_21941-GCA_024622025.1	78.9812
Phocaeicola_massiliensis_DSM_17679-GCA_000382445.1	SRS048870_bin.18	77.8386
Phocaeicola_massiliensis_DSM_17679-GCA_000382445.1	Phocaeicola_fibrisolvens_Sanger_21-GCA_025567125.1	77.0928
Phocaeicola_massiliensis_DSM_17679-GCA_000382445.1	Phocaeicola_coprocola_DSM_17136-GCA_000154845.1	76.7611
Phocaeicola_massiliensis_DSM_17679-GCA_000382445.1	Phocaeicola_plebeius_DSM_17135-GCA_000187895.1	76.7332
Phocaeicola_massiliensis_DSM_17679-GCA_000382445.1	Phocaeicola_coprophilus_DSM_18228-GCA_000157915.1	76.5931
Phocaeicola_massiliensis_DSM_17679-GCA_000382445.1	Phocaeicola_barnesiae_DSM_18169-GCA_000374585.1	76.1996
Phocaeicola_massiliensis_DSM_17679-GCA_000382445.1	Phocaeicola_faecicola_AGMB03916-GCA_013618865.1	76.1179
Phocaeicola_massiliensis_DSM_17679-GCA_000382445.1	Phocaeicola_salanitronis_DSM_18170-GCA_000190575.1	76.1043
Phocaeicola_massiliensis_DSM_17679-GCA_000382445.1	Phocaeicola_intestinalis_Sa1CVN1-GCA_014837065.1	75.8728
Phocaeicola_massiliensis_DSM_17679-GCA_000382445.1	Phocaeicola_faecium_Sa1YUN3-GCA_014837055.1	75.6427
Phocaeicola_massiliensis_DSM_17679-GCA_000382445.1	Phocaeicola_paurosaccharolyticus_JCM_15092-GCA_000613805.1	75.1162
Phocaeicola_massiliensis_DSM_17679-GCA_000382445.1	Phocaeicola_oris_14-104-GCA_021295095.1	74.7028
Phocaeicola_massiliensis_DSM_17679-GCA_000382445.1	Phocaeicola_abscessus_CCUG_55929-GCA_000312445.1	74.6437
Phocaeicola_massiliensis_DSM_17679-GCA_000382445.1	SRS011084_bin.14	74.2233
Phocaeicola_massiliensis_DSM_17679-GCA_000382445.1	SRS065504_bin.21	73.6917
Phocaeicola_massiliensis_DSM_17679-GCA_000382445.1	SRS022071_bin.51	73.6555
Phocaeicola_paurosaccharolyticus_JCM_15092-GCA_000613805.1	Phocaeicola_paurosaccharolyticus_JCM_15092-GCA_000613805.1	100
Phocaeicola_paurosaccharolyticus_JCM_15092-GCA_000613805.1	Phocaeicola_massiliensis_DSM_17679-GCA_000382445.1	75.1229
Phocaeicola_paurosaccharolyticus_JCM_15092-GCA_000613805.1	Phocaeicola_vulgatus_ATCC_8482-GCA_000012825.1	75.1141
Phocaeicola_paurosaccharolyticus_JCM_15092-GCA_000613805.1	Phocaeicola_vulgatus_FDAARGOS_1098-GCA_016766915.1	75.1009
Phocaeicola_paurosaccharolyticus_JCM_15092-GCA_000613805.1	Phocaeicola_faecalis_FXJYN30E22-GCA_021730445.1	75.0772
Phocaeicola_paurosaccharolyticus_JCM_15092-GCA_000613805.1	Phocaeicola_massiliensis_DSM_17679-GCA_031001655.1	75.0729
Phocaeicola_paurosaccharolyticus_JCM_15092-GCA_000613805.1	Phocaeicola_dorei_DSM_17855-GCA_025146415.1	75.0715
Phocaeicola_paurosaccharolyticus_JCM_15092-GCA_000613805.1	Phocaeicola_dorei_DSM_17855-GCA_000156075.1	75.0662
Phocaeicola_paurosaccharolyticus_JCM_15092-GCA_000613805.1	Phocaeicola_massiliensis_DSM_17679-GCA_000373085.1	75.0591
Phocaeicola_paurosaccharolyticus_JCM_15092-GCA_000613805.1	Phocaeicola_dorei_DSM_17855-GCA_013009555.1	75.0524
Phocaeicola_paurosaccharolyticus_JCM_15092-GCA_000613805.1	Phocaeicola_vulgatus_ATCC_8482-GCA_028538915.1	75.0468
Phocaeicola_paurosaccharolyticus_JCM_15092-GCA_000613805.1	Phocaeicola_sartorii_DSM_21941-GCA_024622025.1	75.0303
Phocaeicola_paurosaccharolyticus_JCM_15092-GCA_000613805.1	Phocaeicola_coprocola_DSM_17136-GCA_000154845.1	74.9038
Phocaeicola_paurosaccharolyticus_JCM_15092-GCA_000613805.1	Phocaeicola_barnesiae_DSM_18169-GCA_000374585.1	74.6884
Phocaeicola_paurosaccharolyticus_JCM_15092-GCA_000613805.1	Phocaeicola_faecicola_AGMB03916-GCA_013618865.1	74.6865
Phocaeicola_paurosaccharolyticus_JCM_15092-GCA_000613805.1	Phocaeicola_coprophilus_DSM_18228-GCA_000157915.1	74.6861
Phocaeicola_paurosaccharolyticus_JCM_15092-GCA_000613805.1	Phocaeicola_plebeius_DSM_17135-GCA_000187895.1	74.6644
Phocaeicola_paurosaccharolyticus_JCM_15092-GCA_000613805.1	Phocaeicola_faecium_Sa1YUN3-GCA_014837055.1	74.6206
Phocaeicola_paurosaccharolyticus_JCM_15092-GCA_000613805.1	Phocaeicola_fibrisolvens_Sanger_21-GCA_025567125.1	74.6043
Phocaeicola_paurosaccharolyticus_JCM_15092-GCA_000613805.1	Phocaeicola_intestinalis_Sa1CVN1-GCA_014837065.1	74.5243
Phocaeicola_paurosaccharolyticus_JCM_15092-GCA_000613805.1	Phocaeicola_abscessus_CCUG_55929-GCA_000312445.1	74.4884
Phocaeicola_paurosaccharolyticus_JCM_15092-GCA_000613805.1	Phocaeicola_salanitronis_DSM_18170-GCA_000190575.1	74.4721
Phocaeicola_paurosaccharolyticus_JCM_15092-GCA_000613805.1	Phocaeicola_oris_14-104-GCA_021295095.1	74.4059
Phocaeicola_paurosaccharolyticus_JCM_15092-GCA_000613805.1	SRS048870_bin.18	74.3643
Phocaeicola_paurosaccharolyticus_JCM_15092-GCA_000613805.1	SRS065504_bin.21	73.7043
Phocaeicola_paurosaccharolyticus_JCM_15092-GCA_000613805.1	SRS011084_bin.14	73.6781
Phocaeicola_paurosaccharolyticus_JCM_15092-GCA_000613805.1	SRS022071_bin.51	73.5182
Phocaeicola_dorei_DSM_17855-GCA_013009555.1	Phocaeicola_dorei_DSM_17855-GCA_013009555.1	100
Phocaeicola_dorei_DSM_17855-GCA_013009555.1	Phocaeicola_dorei_DSM_17855-GCA_025146415.1	99.9958
Phocaeicola_dorei_DSM_17855-GCA_013009555.1	Phocaeicola_dorei_DSM_17855-GCA_000156075.1	99.9694
Phocaeicola_dorei_DSM_17855-GCA_013009555.1	Phocaeicola_vulgatus_ATCC_8482-GCA_028538915.1	94.9125
Phocaeicola_dorei_DSM_17855-GCA_013009555.1	Phocaeicola_vulgatus_FDAARGOS_1098-GCA_016766915.1	94.8117
Phocaeicola_dorei_DSM_17855-GCA_013009555.1	Phocaeicola_vulgatus_ATCC_8482-GCA_000012825.1	94.7948
Phocaeicola_dorei_DSM_17855-GCA_013009555.1	SRS048870_bin.18	93.1726
Phocaeicola_dorei_DSM_17855-GCA_013009555.1	Phocaeicola_sartorii_DSM_21941-GCA_024622025.1	88.9464
Phocaeicola_dorei_DSM_17855-GCA_013009555.1	Phocaeicola_massiliensis_DSM_17679-GCA_000373085.1	79.8704
Phocaeicola_dorei_DSM_17855-GCA_013009555.1	Phocaeicola_massiliensis_DSM_17679-GCA_000382445.1	79.8675
Phocaeicola_dorei_DSM_17855-GCA_013009555.1	Phocaeicola_massiliensis_DSM_17679-GCA_031001655.1	79.7521
Phocaeicola_dorei_DSM_17855-GCA_013009555.1	Phocaeicola_faecalis_FXJYN30E22-GCA_021730445.1	79.4946
Phocaeicola_dorei_DSM_17855-GCA_013009555.1	Phocaeicola_faecicola_AGMB03916-GCA_013618865.1	77.6138
Phocaeicola_dorei_DSM_17855-GCA_013009555.1	Phocaeicola_coprophilus_DSM_18228-GCA_000157915.1	77.0516
Phocaeicola_dorei_DSM_17855-GCA_013009555.1	Phocaeicola_plebeius_DSM_17135-GCA_000187895.1	76.7141
Phocaeicola_dorei_DSM_17855-GCA_013009555.1	Phocaeicola_barnesiae_DSM_18169-GCA_000374585.1	76.5791
Phocaeicola_dorei_DSM_17855-GCA_013009555.1	Phocaeicola_fibrisolvens_Sanger_21-GCA_025567125.1	76.57
Phocaeicola_dorei_DSM_17855-GCA_013009555.1	Phocaeicola_coprocola_DSM_17136-GCA_000154845.1	76.3522
Phocaeicola_dorei_DSM_17855-GCA_013009555.1	Phocaeicola_faecium_Sa1YUN3-GCA_014837055.1	75.9886
Phocaeicola_dorei_DSM_17855-GCA_013009555.1	Phocaeicola_salanitronis_DSM_18170-GCA_000190575.1	75.777
Phocaeicola_dorei_DSM_17855-GCA_013009555.1	Phocaeicola_intestinalis_Sa1CVN1-GCA_014837065.1	75.4452
Phocaeicola_dorei_DSM_17855-GCA_013009555.1	Phocaeicola_paurosaccharolyticus_JCM_15092-GCA_000613805.1	75.0516
Phocaeicola_dorei_DSM_17855-GCA_013009555.1	Phocaeicola_oris_14-104-GCA_021295095.1	74.4772
Phocaeicola_dorei_DSM_17855-GCA_013009555.1	Phocaeicola_abscessus_CCUG_55929-GCA_000312445.1	74.4576
Phocaeicola_dorei_DSM_17855-GCA_013009555.1	SRS011084_bin.14	74.0673
Phocaeicola_dorei_DSM_17855-GCA_013009555.1	SRS065504_bin.21	73.8701
Phocaeicola_dorei_DSM_17855-GCA_013009555.1	SRS022071_bin.51	73.7645
Phocaeicola_faecicola_AGMB03916-GCA_013618865.1	Phocaeicola_faecicola_AGMB03916-GCA_013618865.1	100
Phocaeicola_faecicola_AGMB03916-GCA_013618865.1	Phocaeicola_coprocola_DSM_17136-GCA_000154845.1	79.4064
Phocaeicola_faecicola_AGMB03916-GCA_013618865.1	Phocaeicola_plebeius_DSM_17135-GCA_000187895.1	79.3453
Phocaeicola_faecicola_AGMB03916-GCA_013618865.1	Phocaeicola_coprophilus_DSM_18228-GCA_000157915.1	78.8728
Phocaeicola_faecicola_AGMB03916-GCA_013618865.1	Phocaeicola_barnesiae_DSM_18169-GCA_000374585.1	78.8565
Phocaeicola_faecicola_AGMB03916-GCA_013618865.1	Phocaeicola_fibrisolvens_Sanger_21-GCA_025567125.1	78.8135
Phocaeicola_faecicola_AGMB03916-GCA_013618865.1	Phocaeicola_dorei_DSM_17855-GCA_025146415.1	77.7052
Phocaeicola_faecicola_AGMB03916-GCA_013618865.1	Phocaeicola_salanitronis_DSM_18170-GCA_000190575.1	77.6854
Phocaeicola_faecicola_AGMB03916-GCA_013618865.1	Phocaeicola_dorei_DSM_17855-GCA_000156075.1	77.6843
Phocaeicola_faecicola_AGMB03916-GCA_013618865.1	Phocaeicola_dorei_DSM_17855-GCA_013009555.1	77.6822
Phocaeicola_faecicola_AGMB03916-GCA_013618865.1	Phocaeicola_faecium_Sa1YUN3-GCA_014837055.1	77.2771
Phocaeicola_faecicola_AGMB03916-GCA_013618865.1	Phocaeicola_intestinalis_Sa1CVN1-GCA_014837065.1	76.7468
Phocaeicola_faecicola_AGMB03916-GCA_013618865.1	Phocaeicola_vulgatus_ATCC_8482-GCA_028538915.1	76.6311
Phocaeicola_faecicola_AGMB03916-GCA_013618865.1	Phocaeicola_sartorii_DSM_21941-GCA_024622025.1	76.4104
Phocaeicola_faecicola_AGMB03916-GCA_013618865.1	Phocaeicola_faecalis_FXJYN30E22-GCA_021730445.1	76.2855
Phocaeicola_faecicola_AGMB03916-GCA_013618865.1	Phocaeicola_massiliensis_DSM_17679-GCA_000382445.1	76.0677
Phocaeicola_faecicola_AGMB03916-GCA_013618865.1	Phocaeicola_massiliensis_DSM_17679-GCA_000373085.1	76.0403
Phocaeicola_faecicola_AGMB03916-GCA_013618865.1	Phocaeicola_massiliensis_DSM_17679-GCA_031001655.1	76.038
Phocaeicola_faecicola_AGMB03916-GCA_013618865.1	Phocaeicola_vulgatus_ATCC_8482-GCA_000012825.1	75.5683
Phocaeicola_faecicola_AGMB03916-GCA_013618865.1	Phocaeicola_vulgatus_FDAARGOS_1098-GCA_016766915.1	75.5527
Phocaeicola_faecicola_AGMB03916-GCA_013618865.1	SRS048870_bin.18	75.2361
Phocaeicola_faecicola_AGMB03916-GCA_013618865.1	Phocaeicola_paurosaccharolyticus_JCM_15092-GCA_000613805.1	74.7028
Phocaeicola_faecicola_AGMB03916-GCA_013618865.1	Phocaeicola_abscessus_CCUG_55929-GCA_000312445.1	74.3834
Phocaeicola_faecicola_AGMB03916-GCA_013618865.1	Phocaeicola_oris_14-104-GCA_021295095.1	74.246
Phocaeicola_faecicola_AGMB03916-GCA_013618865.1	SRS011084_bin.14	73.8098
Phocaeicola_faecicola_AGMB03916-GCA_013618865.1	SRS022071_bin.51	73.7002
Phocaeicola_faecicola_AGMB03916-GCA_013618865.1	SRS065504_bin.21	73.6282
Phocaeicola_faecium_Sa1YUN3-GCA_014837055.1	Phocaeicola_faecium_Sa1YUN3-GCA_014837055.1	100
Phocaeicola_faecium_Sa1YUN3-GCA_014837055.1	Phocaeicola_fibrisolvens_Sanger_21-GCA_025567125.1	78.087
Phocaeicola_faecium_Sa1YUN3-GCA_014837055.1	Phocaeicola_barnesiae_DSM_18169-GCA_000374585.1	77.4576
Phocaeicola_faecium_Sa1YUN3-GCA_014837055.1	Phocaeicola_salanitronis_DSM_18170-GCA_000190575.1	77.3194
Phocaeicola_faecium_Sa1YUN3-GCA_014837055.1	Phocaeicola_faecicola_AGMB03916-GCA_013618865.1	77.2764
Phocaeicola_faecium_Sa1YUN3-GCA_014837055.1	Phocaeicola_intestinalis_Sa1CVN1-GCA_014837065.1	77.0155
Phocaeicola_faecium_Sa1YUN3-GCA_014837055.1	Phocaeicola_plebeius_DSM_17135-GCA_000187895.1	76.6293
Phocaeicola_faecium_Sa1YUN3-GCA_014837055.1	Phocaeicola_coprocola_DSM_17136-GCA_000154845.1	76.6125
Phocaeicola_faecium_Sa1YUN3-GCA_014837055.1	Phocaeicola_coprophilus_DSM_18228-GCA_000157915.1	76.4693
Phocaeicola_faecium_Sa1YUN3-GCA_014837055.1	Phocaeicola_dorei_DSM_17855-GCA_025146415.1	76.0406
Phocaeicola_faecium_Sa1YUN3-GCA_014837055.1	Phocaeicola_dorei_DSM_17855-GCA_013009555.1	75.9909
Phocaeicola_faecium_Sa1YUN3-GCA_014837055.1	Phocaeicola_dorei_DSM_17855-GCA_000156075.1	75.9623
Phocaeicola_faecium_Sa1YUN3-GCA_014837055.1	Phocaeicola_faecalis_FXJYN30E22-GCA_021730445.1	75.8884
Phocaeicola_faecium_Sa1YUN3-GCA_014837055.1	Phocaeicola_massiliensis_DSM_17679-GCA_000382445.1	75.6917
Phocaeicola_faecium_Sa1YUN3-GCA_014837055.1	Phocaeicola_massiliensis_DSM_17679-GCA_031001655.1	75.6631
Phocaeicola_faecium_Sa1YUN3-GCA_014837055.1	Phocaeicola_massiliensis_DSM_17679-GCA_000373085.1	75.6042
Phocaeicola_faecium_Sa1YUN3-GCA_014837055.1	Phocaeicola_sartorii_DSM_21941-GCA_024622025.1	75.3747
Phocaeicola_faecium_Sa1YUN3-GCA_014837055.1	Phocaeicola_vulgatus_ATCC_8482-GCA_000012825.1	75.3695
Phocaeicola_faecium_Sa1YUN3-GCA_014837055.1	Phocaeicola_vulgatus_ATCC_8482-GCA_028538915.1	75.3657
Phocaeicola_faecium_Sa1YUN3-GCA_014837055.1	Phocaeicola_vulgatus_FDAARGOS_1098-GCA_016766915.1	75.3431
Phocaeicola_faecium_Sa1YUN3-GCA_014837055.1	Phocaeicola_paurosaccharolyticus_JCM_15092-GCA_000613805.1	74.623
Phocaeicola_faecium_Sa1YUN3-GCA_014837055.1	SRS048870_bin.18	74.6161
Phocaeicola_faecium_Sa1YUN3-GCA_014837055.1	Phocaeicola_oris_14-104-GCA_021295095.1	74.4435
Phocaeicola_faecium_Sa1YUN3-GCA_014837055.1	Phocaeicola_abscessus_CCUG_55929-GCA_000312445.1	74.3935
Phocaeicola_faecium_Sa1YUN3-GCA_014837055.1	SRS011084_bin.14	73.7624
Phocaeicola_faecium_Sa1YUN3-GCA_014837055.1	SRS065504_bin.21	73.623
Phocaeicola_faecium_Sa1YUN3-GCA_014837055.1	SRS022071_bin.51	73.5368
Phocaeicola_intestinalis_Sa1CVN1-GCA_014837065.1	Phocaeicola_intestinalis_Sa1CVN1-GCA_014837065.1	100
Phocaeicola_intestinalis_Sa1CVN1-GCA_014837065.1	Phocaeicola_salanitronis_DSM_18170-GCA_000190575.1	87.3927
Phocaeicola_intestinalis_Sa1CVN1-GCA_014837065.1	Phocaeicola_fibrisolvens_Sanger_21-GCA_025567125.1	78.1238
Phocaeicola_intestinalis_Sa1CVN1-GCA_014837065.1	Phocaeicola_barnesiae_DSM_18169-GCA_000374585.1	77.8257
Phocaeicola_intestinalis_Sa1CVN1-GCA_014837065.1	Phocaeicola_faecium_Sa1YUN3-GCA_014837055.1	77.1964
Phocaeicola_intestinalis_Sa1CVN1-GCA_014837065.1	Phocaeicola_faecicola_AGMB03916-GCA_013618865.1	76.7786
Phocaeicola_intestinalis_Sa1CVN1-GCA_014837065.1	Phocaeicola_coprocola_DSM_17136-GCA_000154845.1	76.6541
Phocaeicola_intestinalis_Sa1CVN1-GCA_014837065.1	Phocaeicola_plebeius_DSM_17135-GCA_000187895.1	76.433
Phocaeicola_intestinalis_Sa1CVN1-GCA_014837065.1	Phocaeicola_coprophilus_DSM_18228-GCA_000157915.1	76.2874
Phocaeicola_intestinalis_Sa1CVN1-GCA_014837065.1	Phocaeicola_massiliensis_DSM_17679-GCA_000382445.1	75.8066
Phocaeicola_intestinalis_Sa1CVN1-GCA_014837065.1	Phocaeicola_massiliensis_DSM_17679-GCA_000373085.1	75.751
Phocaeicola_intestinalis_Sa1CVN1-GCA_014837065.1	Phocaeicola_massiliensis_DSM_17679-GCA_031001655.1	75.7186
Phocaeicola_intestinalis_Sa1CVN1-GCA_014837065.1	Phocaeicola_faecalis_FXJYN30E22-GCA_021730445.1	75.6974
Phocaeicola_intestinalis_Sa1CVN1-GCA_014837065.1	Phocaeicola_dorei_DSM_17855-GCA_013009555.1	75.525
Phocaeicola_intestinalis_Sa1CVN1-GCA_014837065.1	Phocaeicola_dorei_DSM_17855-GCA_000156075.1	75.5089
Phocaeicola_intestinalis_Sa1CVN1-GCA_014837065.1	Phocaeicola_dorei_DSM_17855-GCA_025146415.1	75.4968
Phocaeicola_intestinalis_Sa1CVN1-GCA_014837065.1	Phocaeicola_sartorii_DSM_21941-GCA_024622025.1	75.3362
Phocaeicola_intestinalis_Sa1CVN1-GCA_014837065.1	Phocaeicola_vulgatus_ATCC_8482-GCA_028538915.1	75.2598
Phocaeicola_intestinalis_Sa1CVN1-GCA_014837065.1	Phocaeicola_vulgatus_FDAARGOS_1098-GCA_016766915.1	75.0994
Phocaeicola_intestinalis_Sa1CVN1-GCA_014837065.1	Phocaeicola_vulgatus_ATCC_8482-GCA_000012825.1	75.0816
Phocaeicola_intestinalis_Sa1CVN1-GCA_014837065.1	SRS048870_bin.18	74.6516
Phocaeicola_intestinalis_Sa1CVN1-GCA_014837065.1	Phocaeicola_paurosaccharolyticus_JCM_15092-GCA_000613805.1	74.4511
Phocaeicola_intestinalis_Sa1CVN1-GCA_014837065.1	Phocaeicola_abscessus_CCUG_55929-GCA_000312445.1	74.4048
Phocaeicola_intestinalis_Sa1CVN1-GCA_014837065.1	Phocaeicola_oris_14-104-GCA_021295095.1	74.2853
Phocaeicola_intestinalis_Sa1CVN1-GCA_014837065.1	SRS011084_bin.14	73.7036
Phocaeicola_intestinalis_Sa1CVN1-GCA_014837065.1	SRS022071_bin.51	73.6954
Phocaeicola_intestinalis_Sa1CVN1-GCA_014837065.1	SRS065504_bin.21	73.6343
Phocaeicola_vulgatus_FDAARGOS_1098-GCA_016766915.1	Phocaeicola_vulgatus_FDAARGOS_1098-GCA_016766915.1	99.9999
Phocaeicola_vulgatus_FDAARGOS_1098-GCA_016766915.1	Phocaeicola_vulgatus_ATCC_8482-GCA_000012825.1	99.9956
Phocaeicola_vulgatus_FDAARGOS_1098-GCA_016766915.1	Phocaeicola_vulgatus_ATCC_8482-GCA_028538915.1	98.8706
Phocaeicola_vulgatus_FDAARGOS_1098-GCA_016766915.1	Phocaeicola_dorei_DSM_17855-GCA_000156075.1	95.018
Phocaeicola_vulgatus_FDAARGOS_1098-GCA_016766915.1	Phocaeicola_dorei_DSM_17855-GCA_013009555.1	94.9539
Phocaeicola_vulgatus_FDAARGOS_1098-GCA_016766915.1	Phocaeicola_dorei_DSM_17855-GCA_025146415.1	94.8966
Phocaeicola_vulgatus_FDAARGOS_1098-GCA_016766915.1	SRS048870_bin.18	92.8362
Phocaeicola_vulgatus_FDAARGOS_1098-GCA_016766915.1	Phocaeicola_sartorii_DSM_21941-GCA_024622025.1	89.5669
Phocaeicola_vulgatus_FDAARGOS_1098-GCA_016766915.1	Phocaeicola_massiliensis_DSM_17679-GCA_000382445.1	80.7028
Phocaeicola_vulgatus_FDAARGOS_1098-GCA_016766915.1	Phocaeicola_massiliensis_DSM_17679-GCA_031001655.1	80.653
Phocaeicola_vulgatus_FDAARGOS_1098-GCA_016766915.1	Phocaeicola_massiliensis_DSM_17679-GCA_000373085.1	80.5772
Phocaeicola_vulgatus_FDAARGOS_1098-GCA_016766915.1	Phocaeicola_faecalis_FXJYN30E22-GCA_021730445.1	79.0814
Phocaeicola_vulgatus_FDAARGOS_1098-GCA_016766915.1	Phocaeicola_coprocola_DSM_17136-GCA_000154845.1	75.9713
Phocaeicola_vulgatus_FDAARGOS_1098-GCA_016766915.1	Phocaeicola_barnesiae_DSM_18169-GCA_000374585.1	75.8026
Phocaeicola_vulgatus_FDAARGOS_1098-GCA_016766915.1	Phocaeicola_plebeius_DSM_17135-GCA_000187895.1	75.78
Phocaeicola_vulgatus_FDAARGOS_1098-GCA_016766915.1	Phocaeicola_coprophilus_DSM_18228-GCA_000157915.1	75.7682
Phocaeicola_vulgatus_FDAARGOS_1098-GCA_016766915.1	Phocaeicola_fibrisolvens_Sanger_21-GCA_025567125.1	75.6532
Phocaeicola_vulgatus_FDAARGOS_1098-GCA_016766915.1	Phocaeicola_faecicola_AGMB03916-GCA_013618865.1	75.5084
Phocaeicola_vulgatus_FDAARGOS_1098-GCA_016766915.1	Phocaeicola_faecium_Sa1YUN3-GCA_014837055.1	75.4298
Phocaeicola_vulgatus_FDAARGOS_1098-GCA_016766915.1	Phocaeicola_salanitronis_DSM_18170-GCA_000190575.1	75.3309
Phocaeicola_vulgatus_FDAARGOS_1098-GCA_016766915.1	Phocaeicola_intestinalis_Sa1CVN1-GCA_014837065.1	75.1542
Phocaeicola_vulgatus_FDAARGOS_1098-GCA_016766915.1	Phocaeicola_paurosaccharolyticus_JCM_15092-GCA_000613805.1	75.0477
Phocaeicola_vulgatus_FDAARGOS_1098-GCA_016766915.1	Phocaeicola_oris_14-104-GCA_021295095.1	74.6111
Phocaeicola_vulgatus_FDAARGOS_1098-GCA_016766915.1	Phocaeicola_abscessus_CCUG_55929-GCA_000312445.1	74.4926
Phocaeicola_vulgatus_FDAARGOS_1098-GCA_016766915.1	SRS011084_bin.14	74.4782
Phocaeicola_vulgatus_FDAARGOS_1098-GCA_016766915.1	SRS065504_bin.21	73.7199
Phocaeicola_vulgatus_FDAARGOS_1098-GCA_016766915.1	SRS022071_bin.51	73.5454
Phocaeicola_oris_14-104-GCA_021295095.1	Phocaeicola_oris_14-104-GCA_021295095.1	100
Phocaeicola_oris_14-104-GCA_021295095.1	Phocaeicola_abscessus_CCUG_55929-GCA_000312445.1	75.6152
Phocaeicola_oris_14-104-GCA_021295095.1	Phocaeicola_massiliensis_DSM_17679-GCA_000382445.1	74.7457
Phocaeicola_oris_14-104-GCA_021295095.1	Phocaeicola_massiliensis_DSM_17679-GCA_031001655.1	74.6852
Phocaeicola_oris_14-104-GCA_021295095.1	Phocaeicola_massiliensis_DSM_17679-GCA_000373085.1	74.6631
Phocaeicola_oris_14-104-GCA_021295095.1	Phocaeicola_faecalis_FXJYN30E22-GCA_021730445.1	74.6338
Phocaeicola_oris_14-104-GCA_021295095.1	Phocaeicola_vulgatus_ATCC_8482-GCA_000012825.1	74.6247
Phocaeicola_oris_14-104-GCA_021295095.1	Phocaeicola_vulgatus_FDAARGOS_1098-GCA_016766915.1	74.6025
Phocaeicola_oris_14-104-GCA_021295095.1	Phocaeicola_coprocola_DSM_17136-GCA_000154845.1	74.5819
Phocaeicola_oris_14-104-GCA_021295095.1	Phocaeicola_coprophilus_DSM_18228-GCA_000157915.1	74.5479
Phocaeicola_oris_14-104-GCA_021295095.1	Phocaeicola_vulgatus_ATCC_8482-GCA_028538915.1	74.5274
Phocaeicola_oris_14-104-GCA_021295095.1	Phocaeicola_plebeius_DSM_17135-GCA_000187895.1	74.4936
Phocaeicola_oris_14-104-GCA_021295095.1	Phocaeicola_dorei_DSM_17855-GCA_013009555.1	74.4854
Phocaeicola_oris_14-104-GCA_021295095.1	Phocaeicola_dorei_DSM_17855-GCA_025146415.1	74.4846
Phocaeicola_oris_14-104-GCA_021295095.1	Phocaeicola_dorei_DSM_17855-GCA_000156075.1	74.4826
Phocaeicola_oris_14-104-GCA_021295095.1	Phocaeicola_fibrisolvens_Sanger_21-GCA_025567125.1	74.4312
Phocaeicola_oris_14-104-GCA_021295095.1	Phocaeicola_faecium_Sa1YUN3-GCA_014837055.1	74.4287
Phocaeicola_oris_14-104-GCA_021295095.1	Phocaeicola_barnesiae_DSM_18169-GCA_000374585.1	74.4248
Phocaeicola_oris_14-104-GCA_021295095.1	Phocaeicola_sartorii_DSM_21941-GCA_024622025.1	74.3814
Phocaeicola_oris_14-104-GCA_021295095.1	Phocaeicola_paurosaccharolyticus_JCM_15092-GCA_000613805.1	74.368
Phocaeicola_oris_14-104-GCA_021295095.1	Phocaeicola_salanitronis_DSM_18170-GCA_000190575.1	74.3146
Phocaeicola_oris_14-104-GCA_021295095.1	Phocaeicola_faecicola_AGMB03916-GCA_013618865.1	74.2722
Phocaeicola_oris_14-104-GCA_021295095.1	Phocaeicola_intestinalis_Sa1CVN1-GCA_014837065.1	74.2148
Phocaeicola_oris_14-104-GCA_021295095.1	SRS048870_bin.18	74.0785
Phocaeicola_oris_14-104-GCA_021295095.1	SRS011084_bin.14	73.6212
Phocaeicola_oris_14-104-GCA_021295095.1	SRS065504_bin.21	73.607
Phocaeicola_oris_14-104-GCA_021295095.1	SRS022071_bin.51	73.5929
Phocaeicola_faecalis_FXJYN30E22-GCA_021730445.1	Phocaeicola_faecalis_FXJYN30E22-GCA_021730445.1	100
Phocaeicola_faecalis_FXJYN30E22-GCA_021730445.1	Phocaeicola_massiliensis_DSM_17679-GCA_000382445.1	89.9698
Phocaeicola_faecalis_FXJYN30E22-GCA_021730445.1	Phocaeicola_massiliensis_DSM_17679-GCA_031001655.1	89.9311
Phocaeicola_faecalis_FXJYN30E22-GCA_021730445.1	Phocaeicola_massiliensis_DSM_17679-GCA_000373085.1	89.8946
Phocaeicola_faecalis_FXJYN30E22-GCA_021730445.1	Phocaeicola_dorei_DSM_17855-GCA_000156075.1	79.6967
Phocaeicola_faecalis_FXJYN30E22-GCA_021730445.1	Phocaeicola_dorei_DSM_17855-GCA_025146415.1	79.6348
Phocaeicola_faecalis_FXJYN30E22-GCA_021730445.1	Phocaeicola_dorei_DSM_17855-GCA_013009555.1	79.6188
Phocaeicola_faecalis_FXJYN30E22-GCA_021730445.1	Phocaeicola_vulgatus_ATCC_8482-GCA_028538915.1	79.1544
Phocaeicola_faecalis_FXJYN30E22-GCA_021730445.1	Phocaeicola_vulgatus_ATCC_8482-GCA_000012825.1	79.073
Phocaeicola_faecalis_FXJYN30E22-GCA_021730445.1	Phocaeicola_vulgatus_FDAARGOS_1098-GCA_016766915.1	79.0588
Phocaeicola_faecalis_FXJYN30E22-GCA_021730445.1	Phocaeicola_sartorii_DSM_21941-GCA_024622025.1	79.0035
Phocaeicola_faecalis_FXJYN30E22-GCA_021730445.1	SRS048870_bin.18	77.3422
Phocaeicola_faecalis_FXJYN30E22-GCA_021730445.1	Phocaeicola_barnesiae_DSM_18169-GCA_000374585.1	76.7913
Phocaeicola_faecalis_FXJYN30E22-GCA_021730445.1	Phocaeicola_fibrisolvens_Sanger_21-GCA_025567125.1	76.692
Phocaeicola_faecalis_FXJYN30E22-GCA_021730445.1	Phocaeicola_coprocola_DSM_17136-GCA_000154845.1	76.5834
Phocaeicola_faecalis_FXJYN30E22-GCA_021730445.1	Phocaeicola_plebeius_DSM_17135-GCA_000187895.1	76.4358
Phocaeicola_faecalis_FXJYN30E22-GCA_021730445.1	Phocaeicola_faecicola_AGMB03916-GCA_013618865.1	76.3111
Phocaeicola_faecalis_FXJYN30E22-GCA_021730445.1	Phocaeicola_salanitronis_DSM_18170-GCA_000190575.1	76.056
Phocaeicola_faecalis_FXJYN30E22-GCA_021730445.1	Phocaeicola_coprophilus_DSM_18228-GCA_000157915.1	76.0539
Phocaeicola_faecalis_FXJYN30E22-GCA_021730445.1	Phocaeicola_faecium_Sa1YUN3-GCA_014837055.1	75.7883
Phocaeicola_faecalis_FXJYN30E22-GCA_021730445.1	Phocaeicola_intestinalis_Sa1CVN1-GCA_014837065.1	75.7143
Phocaeicola_faecalis_FXJYN30E22-GCA_021730445.1	Phocaeicola_paurosaccharolyticus_JCM_15092-GCA_000613805.1	75.0387
Phocaeicola_faecalis_FXJYN30E22-GCA_021730445.1	Phocaeicola_oris_14-104-GCA_021295095.1	74.6036
Phocaeicola_faecalis_FXJYN30E22-GCA_021730445.1	Phocaeicola_abscessus_CCUG_55929-GCA_000312445.1	74.4825
Phocaeicola_faecalis_FXJYN30E22-GCA_021730445.1	SRS065504_bin.21	73.6646
Phocaeicola_faecalis_FXJYN30E22-GCA_021730445.1	SRS011084_bin.14	73.6485
Phocaeicola_faecalis_FXJYN30E22-GCA_021730445.1	SRS022071_bin.51	73.5568
Phocaeicola_sartorii_DSM_21941-GCA_024622025.1	Phocaeicola_sartorii_DSM_21941-GCA_024622025.1	100
Phocaeicola_sartorii_DSM_21941-GCA_024622025.1	Phocaeicola_vulgatus_ATCC_8482-GCA_028538915.1	89.7245
Phocaeicola_sartorii_DSM_21941-GCA_024622025.1	Phocaeicola_vulgatus_FDAARGOS_1098-GCA_016766915.1	89.5618
Phocaeicola_sartorii_DSM_21941-GCA_024622025.1	Phocaeicola_vulgatus_ATCC_8482-GCA_000012825.1	89.4793
Phocaeicola_sartorii_DSM_21941-GCA_024622025.1	Phocaeicola_dorei_DSM_17855-GCA_000156075.1	89.1898
Phocaeicola_sartorii_DSM_21941-GCA_024622025.1	Phocaeicola_dorei_DSM_17855-GCA_025146415.1	89.0577
Phocaeicola_sartorii_DSM_21941-GCA_024622025.1	Phocaeicola_dorei_DSM_17855-GCA_013009555.1	89.0537
Phocaeicola_sartorii_DSM_21941-GCA_024622025.1	SRS048870_bin.18	85.7747
Phocaeicola_sartorii_DSM_21941-GCA_024622025.1	Phocaeicola_massiliensis_DSM_17679-GCA_000373085.1	79.0059
Phocaeicola_sartorii_DSM_21941-GCA_024622025.1	Phocaeicola_massiliensis_DSM_17679-GCA_000382445.1	78.9643
Phocaeicola_sartorii_DSM_21941-GCA_024622025.1	Phocaeicola_massiliensis_DSM_17679-GCA_031001655.1	78.9588
Phocaeicola_sartorii_DSM_21941-GCA_024622025.1	Phocaeicola_faecalis_FXJYN30E22-GCA_021730445.1	78.9422
Phocaeicola_sartorii_DSM_21941-GCA_024622025.1	Phocaeicola_coprocola_DSM_17136-GCA_000154845.1	76.4537
Phocaeicola_sartorii_DSM_21941-GCA_024622025.1	Phocaeicola_faecicola_AGMB03916-GCA_013618865.1	76.4058
Phocaeicola_sartorii_DSM_21941-GCA_024622025.1	Phocaeicola_plebeius_DSM_17135-GCA_000187895.1	76.0395
Phocaeicola_sartorii_DSM_21941-GCA_024622025.1	Phocaeicola_fibrisolvens_Sanger_21-GCA_025567125.1	75.7777
Phocaeicola_sartorii_DSM_21941-GCA_024622025.1	Phocaeicola_barnesiae_DSM_18169-GCA_000374585.1	75.7131
Phocaeicola_sartorii_DSM_21941-GCA_024622025.1	Phocaeicola_coprophilus_DSM_18228-GCA_000157915.1	75.6135
Phocaeicola_sartorii_DSM_21941-GCA_024622025.1	Phocaeicola_faecium_Sa1YUN3-GCA_014837055.1	75.3154
Phocaeicola_sartorii_DSM_21941-GCA_024622025.1	Phocaeicola_intestinalis_Sa1CVN1-GCA_014837065.1	75.2976
Phocaeicola_sartorii_DSM_21941-GCA_024622025.1	Phocaeicola_salanitronis_DSM_18170-GCA_000190575.1	75.2016
Phocaeicola_sartorii_DSM_21941-GCA_024622025.1	Phocaeicola_paurosaccharolyticus_JCM_15092-GCA_000613805.1	74.955
Phocaeicola_sartorii_DSM_21941-GCA_024622025.1	Phocaeicola_abscessus_CCUG_55929-GCA_000312445.1	74.4791
Phocaeicola_sartorii_DSM_21941-GCA_024622025.1	Phocaeicola_oris_14-104-GCA_021295095.1	74.4141
Phocaeicola_sartorii_DSM_21941-GCA_024622025.1	SRS011084_bin.14	74.2073
Phocaeicola_sartorii_DSM_21941-GCA_024622025.1	SRS065504_bin.21	73.7022
Phocaeicola_sartorii_DSM_21941-GCA_024622025.1	SRS022071_bin.51	73.5994
Phocaeicola_dorei_DSM_17855-GCA_025146415.1	Phocaeicola_dorei_DSM_17855-GCA_025146415.1	100
Phocaeicola_dorei_DSM_17855-GCA_025146415.1	Phocaeicola_dorei_DSM_17855-GCA_013009555.1	99.9977
Phocaeicola_dorei_DSM_17855-GCA_025146415.1	Phocaeicola_dorei_DSM_17855-GCA_000156075.1	99.9633
Phocaeicola_dorei_DSM_17855-GCA_025146415.1	Phocaeicola_vulgatus_ATCC_8482-GCA_028538915.1	94.9413
Phocaeicola_dorei_DSM_17855-GCA_025146415.1	Phocaeicola_vulgatus_FDAARGOS_1098-GCA_016766915.1	94.8182
Phocaeicola_dorei_DSM_17855-GCA_025146415.1	Phocaeicola_vulgatus_ATCC_8482-GCA_000012825.1	94.7677
Phocaeicola_dorei_DSM_17855-GCA_025146415.1	SRS048870_bin.18	93.1554
Phocaeicola_dorei_DSM_17855-GCA_025146415.1	Phocaeicola_sartorii_DSM_21941-GCA_024622025.1	88.8851
Phocaeicola_dorei_DSM_17855-GCA_025146415.1	Phocaeicola_massiliensis_DSM_17679-GCA_000382445.1	79.9106
Phocaeicola_dorei_DSM_17855-GCA_025146415.1	Phocaeicola_massiliensis_DSM_17679-GCA_000373085.1	79.899
Phocaeicola_dorei_DSM_17855-GCA_025146415.1	Phocaeicola_massiliensis_DSM_17679-GCA_031001655.1	79.859
Phocaeicola_dorei_DSM_17855-GCA_025146415.1	Phocaeicola_faecalis_FXJYN30E22-GCA_021730445.1	79.492
Phocaeicola_dorei_DSM_17855-GCA_025146415.1	Phocaeicola_faecicola_AGMB03916-GCA_013618865.1	77.6016
Phocaeicola_dorei_DSM_17855-GCA_025146415.1	Phocaeicola_coprophilus_DSM_18228-GCA_000157915.1	76.9704
Phocaeicola_dorei_DSM_17855-GCA_025146415.1	Phocaeicola_plebeius_DSM_17135-GCA_000187895.1	76.6668
Phocaeicola_dorei_DSM_17855-GCA_025146415.1	Phocaeicola_fibrisolvens_Sanger_21-GCA_025567125.1	76.6473
Phocaeicola_dorei_DSM_17855-GCA_025146415.1	Phocaeicola_barnesiae_DSM_18169-GCA_000374585.1	76.4765
Phocaeicola_dorei_DSM_17855-GCA_025146415.1	Phocaeicola_coprocola_DSM_17136-GCA_000154845.1	76.342
Phocaeicola_dorei_DSM_17855-GCA_025146415.1	Phocaeicola_faecium_Sa1YUN3-GCA_014837055.1	75.9565
Phocaeicola_dorei_DSM_17855-GCA_025146415.1	Phocaeicola_salanitronis_DSM_18170-GCA_000190575.1	75.7959
Phocaeicola_dorei_DSM_17855-GCA_025146415.1	Phocaeicola_intestinalis_Sa1CVN1-GCA_014837065.1	75.4908
Phocaeicola_dorei_DSM_17855-GCA_025146415.1	Phocaeicola_paurosaccharolyticus_JCM_15092-GCA_000613805.1	75.0294
Phocaeicola_dorei_DSM_17855-GCA_025146415.1	Phocaeicola_oris_14-104-GCA_021295095.1	74.4668
Phocaeicola_dorei_DSM_17855-GCA_025146415.1	Phocaeicola_abscessus_CCUG_55929-GCA_000312445.1	74.4531
Phocaeicola_dorei_DSM_17855-GCA_025146415.1	SRS011084_bin.14	74.0496
Phocaeicola_dorei_DSM_17855-GCA_025146415.1	SRS065504_bin.21	73.8576
Phocaeicola_dorei_DSM_17855-GCA_025146415.1	SRS022071_bin.51	73.7413
Phocaeicola_fibrisolvens_Sanger_21-GCA_025567125.1	Phocaeicola_fibrisolvens_Sanger_21-GCA_025567125.1	100
Phocaeicola_fibrisolvens_Sanger_21-GCA_025567125.1	Phocaeicola_plebeius_DSM_17135-GCA_000187895.1	83.2302
Phocaeicola_fibrisolvens_Sanger_21-GCA_025567125.1	Phocaeicola_barnesiae_DSM_18169-GCA_000374585.1	79.4135
Phocaeicola_fibrisolvens_Sanger_21-GCA_025567125.1	Phocaeicola_faecicola_AGMB03916-GCA_013618865.1	78.7783
Phocaeicola_fibrisolvens_Sanger_21-GCA_025567125.1	Phocaeicola_intestinalis_Sa1CVN1-GCA_014837065.1	78.1738
Phocaeicola_fibrisolvens_Sanger_21-GCA_025567125.1	Phocaeicola_faecium_Sa1YUN3-GCA_014837055.1	78.1011
Phocaeicola_fibrisolvens_Sanger_21-GCA_025567125.1	Phocaeicola_coprocola_DSM_17136-GCA_000154845.1	77.9255
Phocaeicola_fibrisolvens_Sanger_21-GCA_025567125.1	Phocaeicola_coprophilus_DSM_18228-GCA_000157915.1	77.7626
Phocaeicola_fibrisolvens_Sanger_21-GCA_025567125.1	Phocaeicola_salanitronis_DSM_18170-GCA_000190575.1	77.5072
Phocaeicola_fibrisolvens_Sanger_21-GCA_025567125.1	Phocaeicola_massiliensis_DSM_17679-GCA_000382445.1	77.0913
Phocaeicola_fibrisolvens_Sanger_21-GCA_025567125.1	Phocaeicola_massiliensis_DSM_17679-GCA_000373085.1	77.0747
Phocaeicola_fibrisolvens_Sanger_21-GCA_025567125.1	Phocaeicola_massiliensis_DSM_17679-GCA_031001655.1	77.0493
Phocaeicola_fibrisolvens_Sanger_21-GCA_025567125.1	Phocaeicola_faecalis_FXJYN30E22-GCA_021730445.1	76.7367
Phocaeicola_fibrisolvens_Sanger_21-GCA_025567125.1	Phocaeicola_dorei_DSM_17855-GCA_013009555.1	76.7112
Phocaeicola_fibrisolvens_Sanger_21-GCA_025567125.1	Phocaeicola_dorei_DSM_17855-GCA_000156075.1	76.6758
Phocaeicola_fibrisolvens_Sanger_21-GCA_025567125.1	Phocaeicola_dorei_DSM_17855-GCA_025146415.1	76.6274
Phocaeicola_fibrisolvens_Sanger_21-GCA_025567125.1	Phocaeicola_sartorii_DSM_21941-GCA_024622025.1	75.8818
Phocaeicola_fibrisolvens_Sanger_21-GCA_025567125.1	Phocaeicola_vulgatus_ATCC_8482-GCA_028538915.1	75.8655
Phocaeicola_fibrisolvens_Sanger_21-GCA_025567125.1	Phocaeicola_vulgatus_FDAARGOS_1098-GCA_016766915.1	75.6667
Phocaeicola_fibrisolvens_Sanger_21-GCA_025567125.1	Phocaeicola_vulgatus_ATCC_8482-GCA_000012825.1	75.6156
Phocaeicola_fibrisolvens_Sanger_21-GCA_025567125.1	SRS048870_bin.18	74.935
Phocaeicola_fibrisolvens_Sanger_21-GCA_025567125.1	Phocaeicola_paurosaccharolyticus_JCM_15092-GCA_000613805.1	74.6798
Phocaeicola_fibrisolvens_Sanger_21-GCA_025567125.1	Phocaeicola_abscessus_CCUG_55929-GCA_000312445.1	74.4939
Phocaeicola_fibrisolvens_Sanger_21-GCA_025567125.1	Phocaeicola_oris_14-104-GCA_021295095.1	74.4247
Phocaeicola_fibrisolvens_Sanger_21-GCA_025567125.1	SRS011084_bin.14	73.7918
Phocaeicola_fibrisolvens_Sanger_21-GCA_025567125.1	SRS022071_bin.51	73.7703
Phocaeicola_fibrisolvens_Sanger_21-GCA_025567125.1	SRS065504_bin.21	73.6444
Phocaeicola_vulgatus_ATCC_8482-GCA_028538915.1	Phocaeicola_vulgatus_ATCC_8482-GCA_028538915.1	100
Phocaeicola_vulgatus_ATCC_8482-GCA_028538915.1	Phocaeicola_vulgatus_FDAARGOS_1098-GCA_016766915.1	98.846
Phocaeicola_vulgatus_ATCC_8482-GCA_028538915.1	Phocaeicola_vulgatus_ATCC_8482-GCA_000012825.1	98.842
Phocaeicola_vulgatus_ATCC_8482-GCA_028538915.1	Phocaeicola_dorei_DSM_17855-GCA_000156075.1	94.937
Phocaeicola_vulgatus_ATCC_8482-GCA_028538915.1	Phocaeicola_dorei_DSM_17855-GCA_013009555.1	94.9081
Phocaeicola_vulgatus_ATCC_8482-GCA_028538915.1	Phocaeicola_dorei_DSM_17855-GCA_025146415.1	94.8949
Phocaeicola_vulgatus_ATCC_8482-GCA_028538915.1	SRS048870_bin.18	93.0357
Phocaeicola_vulgatus_ATCC_8482-GCA_028538915.1	Phocaeicola_sartorii_DSM_21941-GCA_024622025.1	89.6976
Phocaeicola_vulgatus_ATCC_8482-GCA_028538915.1	Phocaeicola_massiliensis_DSM_17679-GCA_000382445.1	80.3253
Phocaeicola_vulgatus_ATCC_8482-GCA_028538915.1	Phocaeicola_massiliensis_DSM_17679-GCA_000373085.1	80.2988
Phocaeicola_vulgatus_ATCC_8482-GCA_028538915.1	Phocaeicola_massiliensis_DSM_17679-GCA_031001655.1	80.255
Phocaeicola_vulgatus_ATCC_8482-GCA_028538915.1	Phocaeicola_faecalis_FXJYN30E22-GCA_021730445.1	79.0304
Phocaeicola_vulgatus_ATCC_8482-GCA_028538915.1	Phocaeicola_coprocola_DSM_17136-GCA_000154845.1	76.5851
Phocaeicola_vulgatus_ATCC_8482-GCA_028538915.1	Phocaeicola_faecicola_AGMB03916-GCA_013618865.1	76.5341
Phocaeicola_vulgatus_ATCC_8482-GCA_028538915.1	Phocaeicola_plebeius_DSM_17135-GCA_000187895.1	76.3071
Phocaeicola_vulgatus_ATCC_8482-GCA_028538915.1	Phocaeicola_barnesiae_DSM_18169-GCA_000374585.1	76.1388
Phocaeicola_vulgatus_ATCC_8482-GCA_028538915.1	Phocaeicola_fibrisolvens_Sanger_21-GCA_025567125.1	75.8948
Phocaeicola_vulgatus_ATCC_8482-GCA_028538915.1	Phocaeicola_coprophilus_DSM_18228-GCA_000157915.1	75.8701
Phocaeicola_vulgatus_ATCC_8482-GCA_028538915.1	Phocaeicola_salanitronis_DSM_18170-GCA_000190575.1	75.5451
Phocaeicola_vulgatus_ATCC_8482-GCA_028538915.1	Phocaeicola_faecium_Sa1YUN3-GCA_014837055.1	75.3519
Phocaeicola_vulgatus_ATCC_8482-GCA_028538915.1	Phocaeicola_intestinalis_Sa1CVN1-GCA_014837065.1	75.2332
Phocaeicola_vulgatus_ATCC_8482-GCA_028538915.1	Phocaeicola_paurosaccharolyticus_JCM_15092-GCA_000613805.1	75.0043
Phocaeicola_vulgatus_ATCC_8482-GCA_028538915.1	Phocaeicola_oris_14-104-GCA_021295095.1	74.4802
Phocaeicola_vulgatus_ATCC_8482-GCA_028538915.1	Phocaeicola_abscessus_CCUG_55929-GCA_000312445.1	74.4426
Phocaeicola_vulgatus_ATCC_8482-GCA_028538915.1	SRS011084_bin.14	73.7011
Phocaeicola_vulgatus_ATCC_8482-GCA_028538915.1	SRS065504_bin.21	73.6675
Phocaeicola_vulgatus_ATCC_8482-GCA_028538915.1	SRS022071_bin.51	73.5704
Phocaeicola_massiliensis_DSM_17679-GCA_031001655.1	Phocaeicola_massiliensis_DSM_17679-GCA_031001655.1	100
Phocaeicola_massiliensis_DSM_17679-GCA_031001655.1	Phocaeicola_massiliensis_DSM_17679-GCA_000382445.1	99.9871
Phocaeicola_massiliensis_DSM_17679-GCA_031001655.1	Phocaeicola_massiliensis_DSM_17679-GCA_000373085.1	99.9843
Phocaeicola_massiliensis_DSM_17679-GCA_031001655.1	Phocaeicola_faecalis_FXJYN30E22-GCA_021730445.1	89.9058
Phocaeicola_massiliensis_DSM_17679-GCA_031001655.1	Phocaeicola_vulgatus_FDAARGOS_1098-GCA_016766915.1	80.6365
Phocaeicola_massiliensis_DSM_17679-GCA_031001655.1	Phocaeicola_vulgatus_ATCC_8482-GCA_000012825.1	80.6258
Phocaeicola_massiliensis_DSM_17679-GCA_031001655.1	Phocaeicola_vulgatus_ATCC_8482-GCA_028538915.1	80.3754
Phocaeicola_massiliensis_DSM_17679-GCA_031001655.1	Phocaeicola_dorei_DSM_17855-GCA_013009555.1	80.033
Phocaeicola_massiliensis_DSM_17679-GCA_031001655.1	Phocaeicola_dorei_DSM_17855-GCA_000156075.1	80.0315
Phocaeicola_massiliensis_DSM_17679-GCA_031001655.1	Phocaeicola_dorei_DSM_17855-GCA_025146415.1	80.0102
Phocaeicola_massiliensis_DSM_17679-GCA_031001655.1	Phocaeicola_sartorii_DSM_21941-GCA_024622025.1	78.9443
Phocaeicola_massiliensis_DSM_17679-GCA_031001655.1	SRS048870_bin.18	77.7824
Phocaeicola_massiliensis_DSM_17679-GCA_031001655.1	Phocaeicola_fibrisolvens_Sanger_21-GCA_025567125.1	77.022
Phocaeicola_massiliensis_DSM_17679-GCA_031001655.1	Phocaeicola_plebeius_DSM_17135-GCA_000187895.1	76.6303
Phocaeicola_massiliensis_DSM_17679-GCA_031001655.1	Phocaeicola_coprophilus_DSM_18228-GCA_000157915.1	76.4916
Phocaeicola_massiliensis_DSM_17679-GCA_031001655.1	Phocaeicola_coprocola_DSM_17136-GCA_000154845.1	76.396
Phocaeicola_massiliensis_DSM_17679-GCA_031001655.1	Phocaeicola_barnesiae_DSM_18169-GCA_000374585.1	76.1388
Phocaeicola_massiliensis_DSM_17679-GCA_031001655.1	Phocaeicola_faecicola_AGMB03916-GCA_013618865.1	76.0287
Phocaeicola_massiliensis_DSM_17679-GCA_031001655.1	Phocaeicola_salanitronis_DSM_18170-GCA_000190575.1	75.9606
Phocaeicola_massiliensis_DSM_17679-GCA_031001655.1	Phocaeicola_intestinalis_Sa1CVN1-GCA_014837065.1	75.7359
Phocaeicola_massiliensis_DSM_17679-GCA_031001655.1	Phocaeicola_faecium_Sa1YUN3-GCA_014837055.1	75.6121
Phocaeicola_massiliensis_DSM_17679-GCA_031001655.1	Phocaeicola_paurosaccharolyticus_JCM_15092-GCA_000613805.1	75.0732
Phocaeicola_massiliensis_DSM_17679-GCA_031001655.1	Phocaeicola_oris_14-104-GCA_021295095.1	74.679
Phocaeicola_massiliensis_DSM_17679-GCA_031001655.1	Phocaeicola_abscessus_CCUG_55929-GCA_000312445.1	74.4528
Phocaeicola_massiliensis_DSM_17679-GCA_031001655.1	SRS011084_bin.14	74.1338
Phocaeicola_massiliensis_DSM_17679-GCA_031001655.1	SRS065504_bin.21	73.6625
Phocaeicola_massiliensis_DSM_17679-GCA_031001655.1	SRS022071_bin.51	73.5902
SRS011084_bin.14	SRS011084_bin.14	100
SRS011084_bin.14	SRS022071_bin.51	86.3473
SRS011084_bin.14	SRS048870_bin.18	79.8754
SRS011084_bin.14	SRS065504_bin.21	78.3473
SRS011084_bin.14	Phocaeicola_vulgatus_ATCC_8482-GCA_000012825.1	74.4243
SRS011084_bin.14	Phocaeicola_vulgatus_FDAARGOS_1098-GCA_016766915.1	74.1881
SRS011084_bin.14	Phocaeicola_dorei_DSM_17855-GCA_000156075.1	74.1098
SRS011084_bin.14	Phocaeicola_dorei_DSM_17855-GCA_025146415.1	74.1072
SRS011084_bin.14	Phocaeicola_dorei_DSM_17855-GCA_013009555.1	74.0976
SRS011084_bin.14	Phocaeicola_sartorii_DSM_21941-GCA_024622025.1	74.056
SRS011084_bin.14	Phocaeicola_massiliensis_DSM_17679-GCA_000382445.1	74.0417
SRS011084_bin.14	Phocaeicola_massiliensis_DSM_17679-GCA_000373085.1	74.0249
SRS011084_bin.14	Phocaeicola_plebeius_DSM_17135-GCA_000187895.1	74.012
SRS011084_bin.14	Phocaeicola_massiliensis_DSM_17679-GCA_031001655.1	73.9988
SRS011084_bin.14	Phocaeicola_salanitronis_DSM_18170-GCA_000190575.1	73.9709
SRS011084_bin.14	Phocaeicola_coprocola_DSM_17136-GCA_000154845.1	73.9103
SRS011084_bin.14	Phocaeicola_faecicola_AGMB03916-GCA_013618865.1	73.7565
SRS011084_bin.14	Phocaeicola_abscessus_CCUG_55929-GCA_000312445.1	73.7536
SRS011084_bin.14	Phocaeicola_faecium_Sa1YUN3-GCA_014837055.1	73.7246
SRS011084_bin.14	Phocaeicola_fibrisolvens_Sanger_21-GCA_025567125.1	73.7219
SRS011084_bin.14	Phocaeicola_coprophilus_DSM_18228-GCA_000157915.1	73.7045
SRS011084_bin.14	Phocaeicola_paurosaccharolyticus_JCM_15092-GCA_000613805.1	73.6897
SRS011084_bin.14	Phocaeicola_barnesiae_DSM_18169-GCA_000374585.1	73.6706
SRS011084_bin.14	Phocaeicola_vulgatus_ATCC_8482-GCA_028538915.1	73.6512
SRS011084_bin.14	Phocaeicola_oris_14-104-GCA_021295095.1	73.6326
SRS011084_bin.14	Phocaeicola_faecalis_FXJYN30E22-GCA_021730445.1	73.6308
SRS011084_bin.14	Phocaeicola_intestinalis_Sa1CVN1-GCA_014837065.1	73.6087
SRS022071_bin.51	SRS022071_bin.51	100
SRS022071_bin.51	SRS011084_bin.14	86.3827
SRS022071_bin.51	SRS048870_bin.18	82.2147
SRS022071_bin.51	SRS065504_bin.21	80.8621
SRS022071_bin.51	Phocaeicola_coprophilus_DSM_18228-GCA_000157915.1	73.7527
SRS022071_bin.51	Phocaeicola_fibrisolvens_Sanger_21-GCA_025567125.1	73.7329
SRS022071_bin.51	Phocaeicola_dorei_DSM_17855-GCA_000156075.1	73.7197
SRS022071_bin.51	Phocaeicola_faecicola_AGMB03916-GCA_013618865.1	73.7079
SRS022071_bin.51	Phocaeicola_intestinalis_Sa1CVN1-GCA_014837065.1	73.7002
SRS022071_bin.51	Phocaeicola_plebeius_DSM_17135-GCA_000187895.1	73.6814
SRS022071_bin.51	Phocaeicola_barnesiae_DSM_18169-GCA_000374585.1	73.68
SRS022071_bin.51	Phocaeicola_dorei_DSM_17855-GCA_025146415.1	73.6787
SRS022071_bin.51	Phocaeicola_dorei_DSM_17855-GCA_013009555.1	73.6771
SRS022071_bin.51	Phocaeicola_massiliensis_DSM_17679-GCA_000373085.1	73.636
SRS022071_bin.51	Phocaeicola_massiliensis_DSM_17679-GCA_000382445.1	73.6317
SRS022071_bin.51	Phocaeicola_vulgatus_ATCC_8482-GCA_000012825.1	73.6056
SRS022071_bin.51	Phocaeicola_vulgatus_FDAARGOS_1098-GCA_016766915.1	73.6056
SRS022071_bin.51	Phocaeicola_coprocola_DSM_17136-GCA_000154845.1	73.6034
SRS022071_bin.51	Phocaeicola_vulgatus_ATCC_8482-GCA_028538915.1	73.5868
SRS022071_bin.51	Phocaeicola_faecalis_FXJYN30E22-GCA_021730445.1	73.5788
SRS022071_bin.51	Phocaeicola_salanitronis_DSM_18170-GCA_000190575.1	73.5787
SRS022071_bin.51	Phocaeicola_massiliensis_DSM_17679-GCA_031001655.1	73.5787
SRS022071_bin.51	Phocaeicola_sartorii_DSM_21941-GCA_024622025.1	73.5675
SRS022071_bin.51	Phocaeicola_oris_14-104-GCA_021295095.1	73.546
SRS022071_bin.51	Phocaeicola_faecium_Sa1YUN3-GCA_014837055.1	73.5133
SRS022071_bin.51	Phocaeicola_paurosaccharolyticus_JCM_15092-GCA_000613805.1	73.5022
SRS048870_bin.18	SRS048870_bin.18	100
SRS048870_bin.18	Phocaeicola_dorei_DSM_17855-GCA_000156075.1	93.019
SRS048870_bin.18	Phocaeicola_dorei_DSM_17855-GCA_025146415.1	92.944
SRS048870_bin.18	Phocaeicola_dorei_DSM_17855-GCA_013009555.1	92.7921
SRS048870_bin.18	Phocaeicola_vulgatus_FDAARGOS_1098-GCA_016766915.1	92.2618
SRS048870_bin.18	Phocaeicola_vulgatus_ATCC_8482-GCA_028538915.1	92.2075
SRS048870_bin.18	Phocaeicola_vulgatus_ATCC_8482-GCA_000012825.1	91.9704
SRS048870_bin.18	Phocaeicola_sartorii_DSM_21941-GCA_024622025.1	85.5795
SRS048870_bin.18	SRS022071_bin.51	81.3147
SRS048870_bin.18	SRS011084_bin.14	79.257
SRS048870_bin.18	Phocaeicola_massiliensis_DSM_17679-GCA_000373085.1	77.6331
SRS048870_bin.18	Phocaeicola_massiliensis_DSM_17679-GCA_031001655.1	77.624
SRS048870_bin.18	Phocaeicola_massiliensis_DSM_17679-GCA_000382445.1	77.587
SRS048870_bin.18	Phocaeicola_faecalis_FXJYN30E22-GCA_021730445.1	77.1572
SRS048870_bin.18	SRS065504_bin.21	76.2002
SRS048870_bin.18	Phocaeicola_coprocola_DSM_17136-GCA_000154845.1	75.3857
SRS048870_bin.18	Phocaeicola_faecicola_AGMB03916-GCA_013618865.1	75.133
SRS048870_bin.18	Phocaeicola_plebeius_DSM_17135-GCA_000187895.1	75.0864
SRS048870_bin.18	Phocaeicola_coprophilus_DSM_18228-GCA_000157915.1	75.0844
SRS048870_bin.18	Phocaeicola_barnesiae_DSM_18169-GCA_000374585.1	75.038
SRS048870_bin.18	Phocaeicola_fibrisolvens_Sanger_21-GCA_025567125.1	74.9036
SRS048870_bin.18	Phocaeicola_salanitronis_DSM_18170-GCA_000190575.1	74.6973
SRS048870_bin.18	Phocaeicola_intestinalis_Sa1CVN1-GCA_014837065.1	74.5991
SRS048870_bin.18	Phocaeicola_faecium_Sa1YUN3-GCA_014837055.1	74.5452
SRS048870_bin.18	Phocaeicola_paurosaccharolyticus_JCM_15092-GCA_000613805.1	74.3636
SRS048870_bin.18	Phocaeicola_oris_14-104-GCA_021295095.1	74.052
SRS048870_bin.18	Phocaeicola_abscessus_CCUG_55929-GCA_000312445.1	74.0374
SRS065504_bin.21	SRS065504_bin.21	100
SRS065504_bin.21	SRS022071_bin.51	80.496
SRS065504_bin.21	SRS011084_bin.14	78.1194
SRS065504_bin.21	SRS048870_bin.18	76.3078
SRS065504_bin.21	Phocaeicola_dorei_DSM_17855-GCA_000156075.1	73.8572
SRS065504_bin.21	Phocaeicola_dorei_DSM_17855-GCA_013009555.1	73.8431
SRS065504_bin.21	Phocaeicola_dorei_DSM_17855-GCA_025146415.1	73.8344
SRS065504_bin.21	Phocaeicola_vulgatus_FDAARGOS_1098-GCA_016766915.1	73.732
SRS065504_bin.21	Phocaeicola_vulgatus_ATCC_8482-GCA_000012825.1	73.7175
SRS065504_bin.21	Phocaeicola_coprocola_DSM_17136-GCA_000154845.1	73.6875
SRS065504_bin.21	Phocaeicola_sartorii_DSM_21941-GCA_024622025.1	73.6845
SRS065504_bin.21	Phocaeicola_paurosaccharolyticus_JCM_15092-GCA_000613805.1	73.6724
SRS065504_bin.21	Phocaeicola_vulgatus_ATCC_8482-GCA_028538915.1	73.6718
SRS065504_bin.21	Phocaeicola_massiliensis_DSM_17679-GCA_031001655.1	73.6639
SRS065504_bin.21	Phocaeicola_massiliensis_DSM_17679-GCA_000382445.1	73.6624
SRS065504_bin.21	Phocaeicola_massiliensis_DSM_17679-GCA_000373085.1	73.6624
SRS065504_bin.21	Phocaeicola_plebeius_DSM_17135-GCA_000187895.1	73.6619
SRS065504_bin.21	Phocaeicola_faecalis_FXJYN30E22-GCA_021730445.1	73.6585
SRS065504_bin.21	Phocaeicola_coprophilus_DSM_18228-GCA_000157915.1	73.6563
SRS065504_bin.21	Phocaeicola_fibrisolvens_Sanger_21-GCA_025567125.1	73.6495
SRS065504_bin.21	Phocaeicola_abscessus_CCUG_55929-GCA_000312445.1	73.6423
SRS065504_bin.21	Phocaeicola_faecicola_AGMB03916-GCA_013618865.1	73.6287
SRS065504_bin.21	Phocaeicola_salanitronis_DSM_18170-GCA_000190575.1	73.6265
SRS065504_bin.21	Phocaeicola_barnesiae_DSM_18169-GCA_000374585.1	73.6153
SRS065504_bin.21	Phocaeicola_oris_14-104-GCA_021295095.1	73.6153
SRS065504_bin.21	Phocaeicola_intestinalis_Sa1CVN1-GCA_014837065.1	73.6104
SRS065504_bin.21	Phocaeicola_faecium_Sa1YUN3-GCA_014837055.1	73.6071

## Sheet: S5
Table S5. Detection results of simulated metagenomes using HTBGC-Finder.
genome	BGC	Distance	p-value	Actural	Predicted	Length	Type	Recipient	Potential Donor	Similar BGC
16_100M	bin.10.fa_BGC_c00003_NODE_86...region001.gbk	1	5.24521e-05	TRUE	TRUE	24796	ranthipeptide/RiPPs	Recipient:D__Bacteria;P__Bacillota;C__Bacilli;O__Lactobacillales;F__Lactobacillaceae;G__Lactobacillus;S__Lactobacillus jensenii;	Potential Donor:D__Bacteria;P__Bacillota;C__Clostridia;O__Eubacteriales;F__Lachnospiraceae;G__Dorea;S__Dorea longicatena;	Similar BGC was not found in 113 genome in same genus.
16_100M	bin.2.fa_BGC_c00002_NODE_3_...region001.gbk	0	0.285049	FALSE	FALSE	21419	RRE-containing/RiPPs	Recipient:D__Bacteria;P__Bacillota;C__Clostridia;O__Eubacteriales;F__Lachnospiraceae;G__Blautia;S__Blautia obeum;	Potential Donor:D__Archaea;P__Euryarchaeota;C__Methanobacteria;O__Methanobacteriales;F__Methanobacteriaceae;G__Methanobrevibacter;S__Methanobrevibacter smithii;	4 similar BGCs were found in 41 genome in same genus.
16_100M	bin.3.fa_BGC_c00002_NODE_27...region001.gbk	0	0.0172903	FALSE	FALSE	24796	ranthipeptide/RiPPs	Recipient:D__Bacteria;P__Bacillota;C__Clostridia;O__Eubacteriales;F__Lachnospiraceae;G__Dorea;S__Dorea longicatena;	Potential Donor:D__Bacteria;P__Bacillota;C__Bacilli;O__Lactobacillales;F__Lactobacillaceae;G__Lactobacillus;S__Lactobacillus jensenii;	3 similar BGCs were found in 11 genome in same genus.
16_100M	bin.5.fa_BGC_c00001_NODE_19...region001.gbk	1	2.00787e-05	TRUE	TRUE	21419	RRE-containing/RiPPs	Recipient:D__Archaea;P__Euryarchaeota;C__Methanobacteria;O__Methanobacteriales;F__Methanobacteriaceae;G__Methanobrevibacter;S__Methanobrevibacter smithii;	Potential Donor:D__Bacteria;P__Bacillota;C__Clostridia;O__Eubacteriales;F__Lachnospiraceae;G__Blautia;S__Blautia obeum;	Similar BGC was not found in 0 genome in same genus.
16_200M	bin.10.fa_BGC_c00014_NODE_75...region001.gbk	-0.289969	0.000196437	FALSE	FALSE	26269	thiopeptide/RiPPs	Recipient:D__Bacteria;P__Pseudomonadota;C__Gammaproteobacteria;O__Enterobacterales;F__Enterobacteriaceae;G__Klebsiella;	Potential Donor:D__Bacteria;P__Pseudomonadota;C__Gammaproteobacteria;O__Enterobacterales;F__Morganellaceae;G__Proteus;S__Proteus mirabilis;	25 similar BGCs were found in 37 genome in same genus.
16_200M	bin.2.fa_BGC_c00001_NODE_20...region001.gbk	1	2.00787e-05	FALSE	TRUE	21419	RRE-containing/RiPPs	Recipient:D__Archaea;P__Euryarchaeota;C__Methanobacteria;O__Methanobacteriales;F__Methanobacteriaceae;G__Methanobrevibacter;S__Methanobrevibacter smithii;	Potential Donor:D__Bacteria;P__Bacillota;C__Clostridia;O__Eubacteriales;F__Lachnospiraceae;G__Blautia;S__Blautia obeum;	Similar BGC was not found in 0 genome in same genus.
16_200M	bin.3.fa_BGC_c00001_NODE_2_...region001.gbk	0.0329735	0.0137413	FALSE	FALSE	21419	RRE-containing/RiPPs	Recipient:D__Bacteria;P__Bacillota;C__Clostridia;O__Eubacteriales;F__Lachnospiraceae;G__Blautia;S__Blautia obeum;	Potential Donor:D__Archaea;P__Euryarchaeota;C__Methanobacteria;O__Methanobacteriales;F__Methanobacteriaceae;G__Methanobrevibacter;S__Methanobrevibacter smithii;	4 similar BGCs were found in 41 genome in same genus.
16_200M	bin.5.fa_BGC_c00008_NODE_44...region001.gbk	-0.31593	0.000292478	FALSE	FALSE	26480	thiopeptide/RiPPs	Recipient:D__Bacteria;P__Pseudomonadota;C__Gammaproteobacteria;O__Enterobacterales;F__Morganellaceae;G__Proteus;S__Proteus mirabilis;	Potential Donor:D__Bacteria;P__Pseudomonadota;C__Gammaproteobacteria;O__Enterobacterales;F__Enterobacteriaceae;G__Klebsiella;	160 similar BGCs were found in 161 genome in same genus.
16_50M	bin.1.fa_BGC_c00014_NODE_75...region001.gbk	0	0.0356919	FALSE	FALSE	26269	thiopeptide/RiPPs	Recipient:D__Bacteria;P__Pseudomonadota;C__Gammaproteobacteria;O__Enterobacterales;F__Enterobacteriaceae;G__Klebsiella;	Potential Donor:D__Bacteria;P__Pseudomonadota;C__Gammaproteobacteria;O__Enterobacterales;F__Morganellaceae;G__Proteus;S__Proteus mirabilis;	25 similar BGCs were found in 37 genome in same genus.
16_50M	bin.9.fa_BGC_c00007_NODE_41...region001.gbk	0	0.400814	FALSE	FALSE	26480	thiopeptide/RiPPs	Recipient:D__Bacteria;P__Pseudomonadota;C__Gammaproteobacteria;O__Enterobacterales;F__Morganellaceae;G__Proteus;S__Proteus mirabilis;	Potential Donor:D__Bacteria;P__Pseudomonadota;C__Gammaproteobacteria;O__Enterobacterales;F__Enterobacteriaceae;G__Klebsiella;	160 similar BGCs were found in 161 genome in same genus.
19_100M	bin.1.fa_BGC_c00018_NODE_82...region001.gbk	-0.383131	0.000131627	TRUE	FALSE	20348	RRE-containing/RiPPs	Recipient:D__Bacteria;P__Bacteroidota;C__Bacteroidia;O__Bacteroidales;F__Bacteroidaceae;G__Bacteroides;S__Bacteroides thetaiotaomicron;	Potential Donor:D__Bacteria;P__Bacillota;C__Bacilli;O__Lactobacillales;F__Lactobacillaceae;G__Lactobacillus;S__Lactobacillus jensenii;	25 similar BGCs were found in 117 genome in same genus.
19_100M	bin.3.fa_BGC_c00002_NODE_24...region001.gbk	0	0.506746	FALSE	FALSE	24796	ranthipeptide/RiPPs	Recipient:D__Bacteria;P__Bacillota;C__Clostridia;O__Eubacteriales;F__Lachnospiraceae;G__Dorea;S__Dorea longicatena;	Potential Donor:D__Bacteria;P__Bacillota;C__Clostridia;O__Eubacteriales;F__Lachnospiraceae;G__Blautia;S__Blautia obeum;	3 similar BGCs were found in 11 genome in same genus.
19_100M	bin.4.fa_BGC_c00014_NODE_21...region001.gbk	0.680956	0.00328584	TRUE	TRUE	20345	RRE-containing/RiPPs	Recipient:D__Bacteria;P__Bacillota;C__Bacilli;O__Lactobacillales;F__Lactobacillaceae;G__Lactobacillus;S__Lactobacillus jensenii;	Potential Donor:D__Bacteria;P__Bacteroidota;C__Bacteroidia;O__Bacteroidales;F__Bacteroidaceae;G__Bacteroides;S__Bacteroides thetaiotaomicron;	Similar BGC was not found in 113 genome in same genus.
19_100M	bin.8.fa_BGC_c00004_NODE_33...region001.gbk	0.779058	0.00220394	TRUE	TRUE	24796	ranthipeptide/RiPPs	Recipient:D__Bacteria;P__Bacillota;C__Clostridia;O__Eubacteriales;F__Lachnospiraceae;G__Blautia;S__Blautia obeum;	Potential Donor:D__Bacteria;P__Bacillota;C__Clostridia;O__Eubacteriales;F__Lachnospiraceae;G__Dorea;S__Dorea longicatena;	Similar BGC was not found in 41 genome in same genus.
20_100M	bin.2.fa_BGC_c00003_NODE_16...region001.gbk	0.793688	0.0185323	TRUE	TRUE	20405	cyclic-lactone-autoinducer/RiPPs	Recipient:D__Bacteria;P__Bacillota;C__Clostridia;O__Eubacteriales;F__Lachnospiraceae;G__Dorea;S__Dorea longicatena;	Potential Donor:D__Bacteria;P__Bacillota;C__Clostridia;O__Eubacteriales;F__Lachnospiraceae;G__Blautia;S__Blautia wexlerae;	Similar BGC was not found in 11 genome in same genus.
20_100M	bin.2.fa_BGC_c00008_NODE_54...region001.gbk	0	0.285049	FALSE	FALSE	21751	ranthipeptide/RiPPs	Recipient:D__Bacteria;P__Bacillota;C__Clostridia;O__Eubacteriales;F__Lachnospiraceae;G__Dorea;S__Dorea longicatena;	Potential Donor:D__Bacteria;P__Bacillota;C__Clostridia;O__Eubacteriales;F__Lachnospiraceae;G__Blautia;S__Blautia wexlerae;	7 similar BGCs were found in 11 genome in same genus.
20_100M	bin.3.fa_BGC_c00017_NODE_11...region001.gbk	0.377005	0.0312493	TRUE	TRUE	21398	ranthipeptide/RiPPs	Recipient:D__Bacteria;P__Bacillota;C__Clostridia;O__Eubacteriales;F__Lachnospiraceae;G__Blautia;S__Blautia wexlerae;	Potential Donor:D__Bacteria;P__Bacillota;C__Clostridia;O__Eubacteriales;F__Lachnospiraceae;G__Dorea;S__Dorea longicatena;	Similar BGC was not found in 42 genome in same genus.
20_100M	bin.3.fa_BGC_c00018_NODE_11...region001.gbk	0.022217	0.396726	TRUE	FALSE	20405	cyclic-lactone-autoinducer/RiPPs	Recipient:D__Bacteria;P__Bacillota;C__Clostridia;O__Eubacteriales;F__Lachnospiraceae;G__Blautia;S__Blautia wexlerae;	Potential Donor:D__Bacteria;P__Bacillota;C__Clostridia;O__Eubacteriales;F__Lachnospiraceae;G__Dorea;S__Dorea longicatena;	2 similar BGCs were found in 42 genome in same genus.
21_100M	bin.3.fa_BGC_c00001_NODE_14...region001.gbk	0	0.214602	TRUE	FALSE	22166	redox-cofactor/RiPPs	Recipient:D__Bacteria;P__Pseudomonadota;C__Gammaproteobacteria;O__Enterobacterales;F__Enterobacteriaceae;G__Klebsiella;	Potential Donor:D__Bacteria;P__Actinomycetota;C__Actinomycetes;O__Propionibacteriales;F__Propionibacteriaceae;G__Cutibacterium;S__Cutibacterium acnes;	17 similar BGCs were found in 37 genome in same genus.
21_100M	bin.6.fa_BGC_c00001_NODE_1_...region001.gbk	0.975521	0.000580415	TRUE	TRUE	22166	redox-cofactor/RiPPs	Recipient:D__Bacteria;P__Actinomycetota;C__Actinomycetes;O__Propionibacteriales;F__Propionibacteriaceae;G__Cutibacterium;S__Cutibacterium acnes;	Potential Donor:D__Bacteria;P__Pseudomonadota;C__Gammaproteobacteria;O__Enterobacterales;F__Enterobacteriaceae;G__Klebsiella;	Similar BGC was not found in 51 genome in same genus.
21_200M	bin.10.fa_BGC_c00003_NODE_20...region001.gbk	0.936644	0.00636278	TRUE	TRUE	20348	RRE-containing/RiPPs	Recipient:D__Bacteria;P__Bacillota;C__Clostridia;O__Eubacteriales;F__Lachnospiraceae;G__Blautia;S__Blautia obeum;	Potential Donor:D__Bacteria;P__Bacteroidota;C__Bacteroidia;O__Bacteroidales;F__Bacteroidaceae;G__Bacteroides;S__Bacteroides fragilis;	Similar BGC was not found in 41 genome in same genus.
21_50M	bin.5.fa_BGC_c00018_NODE_18...region001.gbk	0.306681	6.568e-05	TRUE	TRUE	20348	RRE-containing/RiPPs	Recipient:D__Bacteria;P__Bacteroidota;C__Bacteroidia;O__Bacteroidales;F__Prevotellaceae;G__Segatella;S__Segatella copri;	Potential Donor:D__Bacteria;P__Bacteroidota;C__Bacteroidia;O__Bacteroidales;F__Bacteroidaceae;G__Bacteroides;S__Bacteroides fragilis;	Similar BGC was not found in 21 genome in same genus.
21_50M	bin.9.fa_BGC_c00003_NODE_6_...region001.gbk	-0.320018	0.000196437	FALSE	FALSE	20354	RRE-containing/RiPPs	Recipient:D__Bacteria;P__Bacteroidota;C__Bacteroidia;O__Bacteroidales;F__Bacteroidaceae;G__Bacteroides;S__Bacteroides fragilis;	Potential Donor:D__Bacteria;P__Bacteroidota;C__Bacteroidia;O__Bacteroidales;F__Prevotellaceae;G__Segatella;S__Segatella copri;	25 similar BGCs were found in 132 genome in same genus.
25_100M	bin.10.fa_BGC_c00009_NODE_11...region001.gbk	1	8.8043e-07	FALSE	TRUE	23849	cyclic-lactone-autoinducer/RiPPs	Recipient:D__Bacteria;P__Bacillota;C__Clostridia;O__Eubacteriales;F__Lachnospiraceae;G__Butyrivibrio;S__Butyrivibrio crossotus;	Potential Donor:D__Bacteria;P__Bacillota;C__Clostridia;O__Eubacteriales;F__Lachnospiraceae;G__Blautia;S__Blautia wexlerae;	Similar BGC was not found in 4 genome in same genus.
25_100M	bin.5.fa_BGC_c00036_NODE_23...region001.gbk	0.73543	1.33748e-05	TRUE	TRUE	23670	cyclic-lactone-autoinducer/RiPPs	Recipient:D__Bacteria;P__Bacillota;C__Clostridia;O__Eubacteriales;F__Lachnospiraceae;G__Blautia;S__Blautia wexlerae;	Potential Donor:D__Bacteria;P__Bacillota;C__Clostridia;O__Eubacteriales;F__Lachnospiraceae;G__Butyrivibrio;S__Butyrivibrio crossotus;	Similar BGC was not found in 42 genome in same genus.
25_200M	bin.6.fa_BGC_c00011_NODE_10...region001.gbk	0	0.0179605	FALSE	FALSE	21594	ranthipeptide/RiPPs	Recipient:D__Bacteria;P__Bacillota;C__Clostridia;O__Eubacteriales;F__Lachnospiraceae;G__Blautia;S__Blautia obeum;	Potential Donor:D__Bacteria;P__Pseudomonadota;C__Gammaproteobacteria;O__Enterobacterales;F__Enterobacteriaceae;G__Klebsiella;	3 similar BGCs were found in 41 genome in same genus.
25_200M	bin.7.fa_BGC_c00006_NODE_30...region001.gbk	1	2.71861e-05	TRUE	TRUE	20186	ranthipeptide/RiPPs	Recipient:D__Bacteria;P__Pseudomonadota;C__Gammaproteobacteria;O__Enterobacterales;F__Enterobacteriaceae;G__Klebsiella;	Potential Donor:D__Bacteria;P__Bacillota;C__Clostridia;O__Eubacteriales;F__Lachnospiraceae;G__Blautia;S__Blautia obeum;	Similar BGC was not found in 37 genome in same genus.
29_100M	bin.10.fa_BGC_c00001_NODE_2_...region001.gbk	0	0.202622	FALSE	FALSE	45059	NRPS.NRPS-like/NRPS	Recipient:D__Bacteria;P__Actinomycetota;C__Actinomycetes;O__Propionibacteriales;F__Propionibacteriaceae;G__Cutibacterium;S__Cutibacterium acnes;	Potential Donor:D__Bacteria;P__Bacteroidota;C__Bacteroidia;O__Bacteroidales;F__Bacteroidaceae;G__Bacteroides;S__Bacteroides fragilis;	16 similar BGCs were found in 51 genome in same genus.
29_100M	bin.3.fa_BGC_c00004_NODE_23...region001.gbk	0.762731	2.31309e-07	NA	TRUE	42865	NRPS/NRPS	Recipient:D__Bacteria;P__Bacillota;C__Clostridia;O__Eubacteriales;F__Lachnospiraceae;G__Agathobacter;S__Agathobacter rectalis;	Potential Donor:D__Bacteria;P__Bacillota;C__Bacilli;O__Lactobacillales;F__Lactobacillaceae;G__Lactobacillus;S__Lactobacillus jensenii;	Similar BGC was not found in 6 genome in same genus.
29_100M	bin.5.fa_BGC_c00001_NODE_11...region001.gbk	0	0.135922	FALSE	FALSE	42865	NRPS/NRPS	Recipient:D__Bacteria;P__Bacillota;C__Bacilli;O__Lactobacillales;F__Lactobacillaceae;G__Lactobacillus;S__Lactobacillus jensenii;	Potential Donor:D__Bacteria;P__Bacillota;C__Clostridia;O__Eubacteriales;F__Lachnospiraceae;G__Agathobacter;S__Agathobacter rectalis;	10 similar BGCs were found in 113 genome in same genus.
29_100M	bin.6.fa_BGC_c00008_NODE_40...region001.gbk	1	3.42531e-08	TRUE	TRUE	44243	NRPS.NRPS-like/NRPS	Recipient:D__Bacteria;P__Bacteroidota;C__Bacteroidia;O__Bacteroidales;F__Bacteroidaceae;G__Bacteroides;S__Bacteroides fragilis;	Potential Donor:D__Bacteria;P__Actinomycetota;C__Actinomycetes;O__Propionibacteriales;F__Propionibacteriaceae;G__Cutibacterium;S__Cutibacterium acnes;	Similar BGC was not found in 132 genome in same genus.
29_50M	bin.3.fa_BGC_c00001_NODE_11...region001.gbk	0	0.011616	FALSE	FALSE	42865	NRPS/NRPS	Recipient:D__Bacteria;P__Bacillota;C__Bacilli;O__Lactobacillales;F__Lactobacillaceae;G__Lactobacillus;S__Lactobacillus jensenii;	Potential Donor:D__Bacteria;P__Bacillota;C__Clostridia;O__Eubacteriales;F__Lachnospiraceae;G__Agathobacter;S__Agathobacter rectalis;	10 similar BGCs were found in 113 genome in same genus.
29_50M	bin.4.fa_BGC_c00010_NODE_58...region001.gbk	0.166366	0.340792	FALSE	FALSE	21371	ranthipeptide/RiPPs	Recipient:D__Bacteria;P__Bacillota;C__Clostridia;O__Eubacteriales;F__Lachnospiraceae;G__Dorea;S__Dorea longicatena;	Potential Donor:D__Bacteria;P__Bacillota;C__Clostridia;O__Eubacteriales;F__Lachnospiraceae;G__Agathobacter;S__Agathobacter rectalis;	Similar BGC was not found in 11 genome in same genus.
29_50M	bin.7.fa_BGC_c00003_NODE_6_...region001.gbk	1	0.000646641	TRUE	TRUE	20567	cyclic-lactone-autoinducer/RiPPs	Recipient:D__Bacteria;P__Bacteroidota;C__Bacteroidia;O__Bacteroidales;F__Bacteroidaceae;G__Bacteroides;S__Bacteroides fragilis;	Potential Donor:D__Bacteria;P__Bacillota;C__Clostridia;O__Eubacteriales;F__Lachnospiraceae;G__Agathobacter;S__Agathobacter rectalis;	Similar BGC was not found in 131 genome in same genus.
29_50M	bin.8.fa_BGC_c00001_NODE_10...region001.gbk	0	0.0796158	NA	FALSE	20567	cyclic-lactone-autoinducer/RiPPs	Recipient:D__Bacteria;P__Bacillota;C__Clostridia;O__Eubacteriales;F__Lachnospiraceae;G__Agathobacter;S__Agathobacter rectalis;	Potential Donor:D__Bacteria;P__Bacteroidota;C__Bacteroidia;O__Bacteroidales;F__Bacteroidaceae;G__Bacteroides;S__Bacteroides fragilis;	3 similar BGCs were found in 6 genome in same genus.
29_50M	bin.8.fa_BGC_c00002_NODE_20...region001.gbk	0.03277	0.00485323	NA	FALSE	21612	ranthipeptide/RiPPs	Recipient:D__Bacteria;P__Bacillota;C__Clostridia;O__Eubacteriales;F__Lachnospiraceae;G__Agathobacter;S__Agathobacter rectalis;	Potential Donor:D__Bacteria;P__Bacillota;C__Clostridia;O__Eubacteriales;F__Lachnospiraceae;G__Dorea;S__Dorea longicatena;	4 similar BGCs were found in 6 genome in same genus.
29_50M	bin.8.fa_BGC_c00003_NODE_21...region001.gbk	0.762731	2.31309e-07	NA	TRUE	42865	NRPS/NRPS	Recipient:D__Bacteria;P__Bacillota;C__Clostridia;O__Eubacteriales;F__Lachnospiraceae;G__Agathobacter;S__Agathobacter rectalis;	Potential Donor:D__Bacteria;P__Bacillota;C__Bacilli;O__Lactobacillales;F__Lactobacillaceae;G__Lactobacillus;S__Lactobacillus jensenii;	Similar BGC was not found in 6 genome in same genus.
30_50M	bin.1.fa_BGC_c00004_NODE_31...region001.gbk	0.034486	0.758312	FALSE	FALSE	20288	RRE-containing/RiPPs	Recipient:D__Bacteria;P__Bacillota;C__Clostridia;O__Eubacteriales;F__Lachnospiraceae;G__Dorea;S__Dorea longicatena;	Potential Donor:D__Bacteria;P__Pseudomonadota;C__Gammaproteobacteria;O__Enterobacterales;F__Enterobacteriaceae;G__Klebsiella;	3 similar BGCs were found in 11 genome in same genus.
30_50M	bin.10.fa_BGC_c00013_NODE_68...region001.gbk	1	0.000731996	TRUE	TRUE	20288	RRE-containing/RiPPs	Recipient:D__Bacteria;P__Pseudomonadota;C__Gammaproteobacteria;O__Enterobacterales;F__Enterobacteriaceae;G__Klebsiella;	Potential Donor:D__Bacteria;P__Bacillota;C__Clostridia;O__Eubacteriales;F__Lachnospiraceae;G__Dorea;S__Dorea longicatena;	Similar BGC was not found in 37 genome in same genus.
30_50M	bin.4.fa_BGC_c00005_NODE_82...region001.gbk	1	6.88465e-09	TRUE	TRUE	42430	NRPS-like/NRPS	Recipient:D__Archaea;P__Euryarchaeota;C__Methanobacteria;O__Methanobacteriales;F__Methanobacteriaceae;G__Methanobrevibacter;S__Methanobrevibacter smithii;	Potential Donor:D__Bacteria;P__Bacteroidota;C__Bacteroidia;O__Bacteroidales;F__Bacteroidaceae;G__Bacteroides;S__Bacteroides fragilis;	Similar BGC was not found in 0 genome in same genus.
30_50M	bin.6.fa_BGC_c00010_NODE_75...region001.gbk	0.00555	0.0361736	FALSE	FALSE	42430	NRPS-like/NRPS	Recipient:D__Bacteria;P__Bacteroidota;C__Bacteroidia;O__Bacteroidales;F__Bacteroidaceae;G__Bacteroides;S__Bacteroides fragilis;	Potential Donor:D__Archaea;P__Euryarchaeota;C__Methanobacteria;O__Methanobacteriales;F__Methanobacteriaceae;G__Methanobrevibacter;S__Methanobrevibacter smithii;	24 similar BGCs were found in 132 genome in same genus.
33_100M	bin.1.fa_BGC_c00001_NODE_1_...region001.gbk	0.92647	0.000363368	TRUE	TRUE	20072	RRE-containing/RiPPs	Recipient:D__Bacteria;P__Bacteroidota;C__Bacteroidia;O__Bacteroidales;F__Bacteroidaceae;G__Bacteroides;S__Bacteroides fragilis;	Potential Donor:D__Bacteria;P__Bacillota;C__Clostridia;O__Eubacteriales;F__Lachnospiraceae;G__Anaerostipes;S__Anaerostipes hadrus;	Similar BGC was not found in 132 genome in same genus.
33_100M	bin.1.fa_BGC_c00009_NODE_54...region001.gbk	1	0.017148	TRUE	TRUE	7195	RiPP-like/RiPPs	Recipient:D__Bacteria;P__Bacteroidota;C__Bacteroidia;O__Bacteroidales;F__Bacteroidaceae;G__Bacteroides;S__Bacteroides fragilis;	Potential Donor:D__Bacteria;P__Bacillota;C__Bacilli;O__Lactobacillales;F__Lactobacillaceae;G__Ligilactobacillus;S__Ligilactobacillus ruminis;	Similar BGC was not found in 132 genome in same genus.
33_100M	bin.10.fa_BGC_c00001_NODE_9_...region001.gbk	0.03016	0.715145	NA	FALSE	20270	RRE-containing/RiPPs	Recipient:D__Bacteria;P__Bacillota;C__Clostridia;O__Eubacteriales;F__Lachnospiraceae;G__Anaerostipes;S__Anaerostipes hadrus;	Potential Donor:D__Bacteria;P__Bacteroidota;C__Bacteroidia;O__Bacteroidales;F__Bacteroidaceae;G__Bacteroides;S__Bacteroides fragilis;	7 similar BGCs were found in 18 genome in same genus.
33_100M	bin.5.fa_BGC_c00005_NODE_10...region001.gbk	0	0.108809	TRUE	FALSE	7195	RiPP-like/RiPPs	Recipient:D__Bacteria;P__Bacillota;C__Bacilli;O__Lactobacillales;F__Lactobacillaceae;G__Ligilactobacillus;S__Ligilactobacillus ruminis;	Potential Donor:D__Bacteria;P__Bacteroidota;C__Bacteroidia;O__Bacteroidales;F__Bacteroidaceae;G__Bacteroides;S__Bacteroides fragilis;	5 similar BGCs were found in 41 genome in same genus.
33_100M	bin.6.fa_BGC_c00006_NODE_10...region001.gbk	0.032775	0.000146459	FALSE	FALSE	24585	ranthipeptide/RiPPs	Recipient:D__Bacteria;P__Bacillota;C__Clostridia;O__Eubacteriales;F__Peptostreptococcaceae;G__Romboutsia;S__Romboutsia ilealis;	Potential Donor:D__Bacteria;P__Bacillota;C__Bacilli;O__Lactobacillales;F__Lactobacillaceae;G__Lactobacillus;S__Lactobacillus jensenii;	2 similar BGCs were found in 8 genome in same genus.
33_100M	bin.8.fa_BGC_c00004_NODE_61...region001.gbk	0.984772	4.71247e-06	TRUE	TRUE	24585	ranthipeptide/RiPPs	Recipient:D__Bacteria;P__Bacillota;C__Bacilli;O__Lactobacillales;F__Lactobacillaceae;G__Lactobacillus;S__Lactobacillus jensenii;	Potential Donor:D__Bacteria;P__Bacillota;C__Clostridia;O__Eubacteriales;F__Peptostreptococcaceae;G__Romboutsia;S__Romboutsia ilealis;	Similar BGC was not found in 113 genome in same genus.
33_200M	bin.4.fa_BGC_c00002_NODE_9_...region001.gbk	0	0.0117187	NA	FALSE	20270	RRE-containing/RiPPs	Recipient:D__Bacteria;P__Bacillota;C__Clostridia;O__Eubacteriales;F__Lachnospiraceae;G__Anaerostipes;S__Anaerostipes hadrus;	Potential Donor:D__Bacteria;P__Bacteroidota;C__Bacteroidia;O__Bacteroidales;F__Bacteroidaceae;G__Bacteroides;S__Bacteroides fragilis;	7 similar BGCs were found in 18 genome in same genus.
33_200M	bin.6.fa_BGC_c00001_NODE_1_...region001.gbk	0.872555	0.000586891	TRUE	TRUE	20072	RRE-containing/RiPPs	Recipient:D__Bacteria;P__Bacteroidota;C__Bacteroidia;O__Bacteroidales;F__Bacteroidaceae;G__Bacteroides;S__Bacteroides fragilis;	Potential Donor:D__Bacteria;P__Bacillota;C__Clostridia;O__Eubacteriales;F__Lachnospiraceae;G__Anaerostipes;S__Anaerostipes hadrus;	Similar BGC was not found in 132 genome in same genus.
33_50M	bin.4.fa_BGC_c00007_NODE_40...region001.gbk	0	0.0117187	FALSE	FALSE	21377	ranthipeptide/RiPPs	Recipient:D__Bacteria;P__Bacillota;C__Clostridia;O__Eubacteriales;F__Lachnospiraceae;G__Anaerostipes;S__Anaerostipes hadrus;	Potential Donor:D__Bacteria;P__Bacillota;C__Clostridia;O__Eubacteriales;F__Lachnospiraceae;G__Butyrivibrio;S__Butyrivibrio crossotus;	8 similar BGCs were found in 18 genome in same genus.
33_50M	bin.5.fa_BGC_c00001_NODE_13...region001.gbk	0.587604	4.43165e-05	TRUE	TRUE	21377	ranthipeptide/RiPPs	Recipient:D__Bacteria;P__Bacillota;C__Clostridia;O__Eubacteriales;F__Lachnospiraceae;G__Butyrivibrio;S__Butyrivibrio crossotus;	Potential Donor:D__Bacteria;P__Bacillota;C__Clostridia;O__Eubacteriales;F__Lachnospiraceae;G__Anaerostipes;S__Anaerostipes hadrus;	Similar BGC was not found in 4 genome in same genus.
36_100M	bin.1.fa_BGC_c00040_NODE_25...region001.gbk	0.044241	0.000196437	FALSE	FALSE	21589	ranthipeptide/RiPPs	Recipient:D__Bacteria;P__Bacillota;C__Clostridia;O__Eubacteriales;F__Lachnospiraceae;G__Blautia;S__Blautia wexlerae;	Potential Donor:D__Bacteria;P__Bacteroidota;C__Bacteroidia;O__Bacteroidales;F__Bacteroidaceae;G__Bacteroides;S__Bacteroides faecis;	11 similar BGCs were found in 42 genome in same genus.
36_100M	bin.10.fa_BGC_c00011_NODE_41...region001.gbk	1	4.79342e-05	TRUE	TRUE	20348	RRE-containing/RiPPs	Recipient:D__Bacteria;P__Pseudomonadota;C__Gammaproteobacteria;O__Enterobacterales;F__Enterobacteriaceae;G__Klebsiella;	Potential Donor:D__Bacteria;P__Bacteroidota;C__Bacteroidia;O__Bacteroidales;F__Bacteroidaceae;G__Bacteroides;S__Bacteroides fragilis;	Similar BGC was not found in 37 genome in same genus.
36_100M	bin.2.fa_BGC_c00033_NODE_28...region001.gbk	0.0242605	0.109421	FALSE	FALSE	20267	RRE-containing/RiPPs	Recipient:D__Bacteria;P__Bacteroidota;C__Bacteroidia;O__Bacteroidales;F__Prevotellaceae;G__Segatella;S__Segatella copri;	Potential Donor:D__Bacteria;P__Bacillota;C__Clostridia;O__Eubacteriales;F__Lachnospiraceae;G__Agathobacter;S__Agathobacter rectalis;	4 similar BGCs were found in 21 genome in same genus.
36_100M	bin.3.fa_BGC_c00006_NODE_57...region001.gbk	1.05045	3.01158e-13	NA	TRUE	20267	RRE-containing/RiPPs	Recipient:D__Bacteria;P__Bacillota;C__Clostridia;O__Eubacteriales;F__Lachnospiraceae;G__Agathobacter;S__Agathobacter rectalis;	Potential Donor:D__Bacteria;P__Bacteroidota;C__Bacteroidia;O__Bacteroidales;F__Prevotellaceae;G__Segatella;S__Segatella copri;	Similar BGC was not found in 6 genome in same genus.
36_100M	bin.6.fa_BGC_c00006_NODE_24...region001.gbk	1	0.000211658	TRUE	TRUE	21589	ranthipeptide/RiPPs	Recipient:D__Bacteria;P__Bacteroidota;C__Bacteroidia;O__Bacteroidales;F__Bacteroidaceae;G__Bacteroides;S__Bacteroides faecis;	Potential Donor:D__Bacteria;P__Bacillota;C__Clostridia;O__Eubacteriales;F__Lachnospiraceae;G__Blautia;S__Blautia wexlerae;	Similar BGC was not found in 106 genome in same genus.
36_50M	bin.5.fa_BGC_c00011_NODE_31...region001.gbk	1	1.44011e-06	TRUE	TRUE	41140	resorcinol/Others	Recipient:D__Bacteria;P__Pseudomonadota;C__Gammaproteobacteria;O__Enterobacterales;F__Enterobacteriaceae;G__Klebsiella;	Potential Donor:D__Bacteria;P__Bacteroidota;C__Bacteroidia;O__Bacteroidales;F__Bacteroidaceae;G__Bacteroides;S__Bacteroides faecis;	Similar BGC was not found in 37 genome in same genus.
36_50M	bin.6.fa_BGC_c00011_NODE_51...region001.gbk	0.031892	0.0162513	FALSE	FALSE	41140	resorcinol/Others	Recipient:D__Bacteria;P__Bacteroidota;C__Bacteroidia;O__Bacteroidales;F__Bacteroidaceae;G__Bacteroides;S__Bacteroides faecis;	Potential Donor:D__Bacteria;P__Pseudomonadota;C__Gammaproteobacteria;O__Enterobacterales;F__Enterobacteriaceae;G__Klebsiella;	6 similar BGCs were found in 106 genome in same genus.
37_50M	bin.1.fa_BGC_c00004_NODE_7_...region001.gbk	0.989818	0.00478085	TRUE	TRUE	10297	RiPP-like/RiPPs	Recipient:D__Bacteria;P__Bacteroidota;C__Bacteroidia;O__Bacteroidales;F__Bacteroidaceae;G__Bacteroides;S__Bacteroides fragilis;	Potential Donor:D__Bacteria;P__Bacillota;C__Bacilli;O__Lactobacillales;F__Streptococcaceae;G__Streptococcus;	Similar BGC was not found in 132 genome in same genus.
37_50M	bin.1.fa_BGC_c00010_NODE_61...region001.gbk	0	0.438553	FALSE	FALSE	42430	NRPS-like/NRPS	Recipient:D__Bacteria;P__Bacteroidota;C__Bacteroidia;O__Bacteroidales;F__Bacteroidaceae;G__Bacteroides;S__Bacteroides fragilis;	Potential Donor:D__Bacteria;P__Bacillota;C__Bacilli;O__Lactobacillales;F__Streptococcaceae;G__Streptococcus;	24 similar BGCs were found in 132 genome in same genus.
37_50M	bin.4.fa_BGC_c00001_NODE_2_...region001.gbk	1	6.25853e-08	TRUE	TRUE	42430	NRPS-like/NRPS	Recipient:D__Bacteria;P__Bacillota;C__Bacilli;O__Lactobacillales;F__Streptococcaceae;G__Streptococcus;	Potential Donor:D__Bacteria;P__Bacteroidota;C__Bacteroidia;O__Bacteroidales;F__Bacteroidaceae;G__Bacteroides;S__Bacteroides fragilis;	Similar BGC was not found in 200 genome in same genus.
37_50M	bin.4.fa_BGC_c00008_NODE_39...region001.gbk	0.0294705	0.0744618	FALSE	FALSE	10297	RiPP-like/RiPPs	Recipient:D__Bacteria;P__Bacillota;C__Bacilli;O__Lactobacillales;F__Streptococcaceae;G__Streptococcus;	Potential Donor:D__Bacteria;P__Bacteroidota;C__Bacteroidia;O__Bacteroidales;F__Bacteroidaceae;G__Bacteroides;S__Bacteroides fragilis;	2 similar BGCs were found in 200 genome in same genus.
37_100M	bin.2.fa_BGC_c00006_NODE_21...region001.gbk	0	0.000654958	FALSE	FALSE	42562	ladderane/Others	Recipient:D__Bacteria;P__Pseudomonadota;C__Gammaproteobacteria;O__Enterobacterales;F__Morganellaceae;G__Proteus;S__Proteus mirabilis;	Potential Donor:D__Bacteria;P__Bacillota;C__Bacilli;O__Lactobacillales;F__Streptococcaceae;G__Streptococcus;S__Streptococcus mitis;	12 similar BGCs were found in 162 genome in same genus.
37_100M	bin.8.fa_BGC_c00007_NODE_41...region002.gbk	0.912341	0.0123742	TRUE	TRUE	20348	RRE-containing/RiPPs	Recipient:D__Bacteria;P__Bacillota;C__Clostridia;O__Eubacteriales;F__Lachnospiraceae;G__Dorea;S__Dorea longicatena;	Potential Donor:D__Bacteria;P__Bacteroidota;C__Bacteroidia;O__Bacteroidales;F__Bacteroidaceae;G__Bacteroides;	Similar BGC was not found in 11 genome in same genus.
37_100M	bin.6.fa_BGC_c00151_NODE_56...region001.gbk	-0.065073	0.00768579	TRUE	FALSE	8442	RRE-containing/RiPPs	Recipient:D__Bacteria;P__Bacteroidota;C__Bacteroidia;O__Bacteroidales;F__Bacteroidaceae;G__Bacteroides;	Potential Donor:D__Bacteria;P__Bacillota;C__Clostridia;O__Eubacteriales;F__Lachnospiraceae;G__Dorea;S__Dorea longicatena;	2 similar BGCs were found in 102 genome in same genus.
36_200M	bin.10.fa_BGC_c00006_NODE_25...region001.gbk	1	0.000211658	TRUE	TRUE	21589	ranthipeptide/RiPPs	Recipient:D__Bacteria;P__Bacteroidota;C__Bacteroidia;O__Bacteroidales;F__Bacteroidaceae;G__Bacteroides;S__Bacteroides faecis;	Potential Donor:D__Bacteria;P__Bacillota;C__Clostridia;O__Eubacteriales;F__Lachnospiraceae;G__Blautia;S__Blautia wexlerae;	Similar BGC was not found in 106 genome in same genus.
36_200M	bin.3.fa_BGC_c00037_NODE_22...region001.gbk	0.044767	0.000293053	FALSE	FALSE	21589	ranthipeptide/RiPPs	Recipient:D__Bacteria;P__Bacillota;C__Clostridia;O__Eubacteriales;F__Lachnospiraceae;G__Blautia;S__Blautia wexlerae;	Potential Donor:D__Bacteria;P__Bacteroidota;C__Bacteroidia;O__Bacteroidales;F__Bacteroidaceae;G__Bacteroides;S__Bacteroides faecis;	11 similar BGCs were found in 42 genome in same genus.
30_200M	bin.3.fa_BGC_c00008_NODE_71...region001.gbk	0	0.0928919	FALSE	FALSE	21751	ranthipeptide/RiPPs	Recipient:D__Bacteria;P__Bacillota;C__Clostridia;O__Eubacteriales;F__Lachnospiraceae;G__Dorea;S__Dorea longicatena;	Potential Donor:D__Bacteria;P__Bacteroidota;C__Bacteroidia;O__Bacteroidales;F__Bacteroidaceae;G__Bacteroides;S__Bacteroides fragilis;	7 similar BGCs were found in 11 genome in same genus.
30_200M	bin.7.fa_BGC_c00010_NODE_12...region001.gbk	0.900914	0.00369619	TRUE	TRUE	21398	ranthipeptide/RiPPs	Recipient:D__Bacteria;P__Bacteroidota;C__Bacteroidia;O__Bacteroidales;F__Bacteroidaceae;G__Bacteroides;S__Bacteroides fragilis;	Potential Donor:D__Bacteria;P__Bacillota;C__Clostridia;O__Eubacteriales;F__Lachnospiraceae;G__Dorea;S__Dorea longicatena;	Similar BGC was not found in 132 genome in same genus.
30_200M	bin.3.fa_BGC_c00004_NODE_31...region001.gbk	0	0.0208793	FALSE	FALSE	24796	ranthipeptide/RiPPs	Recipient:D__Bacteria;P__Bacillota;C__Clostridia;O__Eubacteriales;F__Lachnospiraceae;G__Dorea;S__Dorea longicatena;	Potential Donor:D__Bacteria;P__Pseudomonadota;C__Gammaproteobacteria;O__Enterobacterales;F__Enterobacteriaceae;G__Klebsiella;	3 similar BGCs were found in 11 genome in same genus.
30_200M	bin.9.fa_BGC_c00013_NODE_65...region001.gbk	1	0.000119297	TRUE	TRUE	24796	ranthipeptide/RiPPs	Recipient:D__Bacteria;P__Pseudomonadota;C__Gammaproteobacteria;O__Enterobacterales;F__Enterobacteriaceae;G__Klebsiella;	Potential Donor:D__Bacteria;P__Bacillota;C__Clostridia;O__Eubacteriales;F__Lachnospiraceae;G__Dorea;S__Dorea longicatena;	Similar BGC was not found in 37 genome in same genus.
36_200M	bin.10.fa_BGC_c00006_NODE_25...region001.gbk	1	0.000211658	TRUE	TRUE	21589	ranthipeptide/RiPPs	Recipient:D__Bacteria;P__Bacteroidota;C__Bacteroidia;O__Bacteroidales;F__Bacteroidaceae;G__Bacteroides;S__Bacteroides faecis;	Potential Donor:D__Bacteria;P__Bacillota;C__Clostridia;O__Eubacteriales;F__Lachnospiraceae;G__Blautia;S__Blautia wexlerae;	Similar BGC was not found in 106 genome in same genus.
36_200M	bin.3.fa_BGC_c00037_NODE_22...region001.gbk	0.044767	0.000293053	FALSE	FALSE	21589	ranthipeptide/RiPPs	Recipient:D__Bacteria;P__Bacillota;C__Clostridia;O__Eubacteriales;F__Lachnospiraceae;G__Blautia;S__Blautia wexlerae;	Potential Donor:D__Bacteria;P__Bacteroidota;C__Bacteroidia;O__Bacteroidales;F__Bacteroidaceae;G__Bacteroides;S__Bacteroides faecis;	11 similar BGCs were found in 42 genome in same genus.
37_200M	bin.1.fa_BGC_c00002_NODE_10...region002.gbk	0.958097	2.5595e-06	TRUE	TRUE	43776	ladderane.arylpolyene/Others	Recipient:D__Bacteria;P__Bacillota;C__Bacilli;O__Lactobacillales;F__Streptococcaceae;G__Streptococcus;S__Streptococcus mitis;	Potential Donor:D__Bacteria;P__Pseudomonadota;C__Gammaproteobacteria;O__Enterobacterales;F__Morganellaceae;G__Proteus;S__Proteus mirabilis;	Similar BGC was not found in 209 genome in same genus.
37_200M	bin.8.fa_BGC_c00006_NODE_22...region001.gbk	0.028956	0.826793	FALSE	FALSE	43776	ladderane.arylpolyene/Others	Recipient:D__Bacteria;P__Pseudomonadota;C__Gammaproteobacteria;O__Enterobacterales;F__Morganellaceae;G__Proteus;S__Proteus mirabilis;	Potential Donor:D__Bacteria;P__Bacillota;C__Bacilli;O__Lactobacillales;F__Streptococcaceae;G__Streptococcus;S__Streptococcus mitis;	12 similar BGCs were found in 162 genome in same genus.
37_200M	bin.6.fa_BGC_c00008_NODE_58...region001.gbk	0.685316	0.0557193	TRUE	FALSE	15753	RRE-containing/RiPPs	Recipient:D__Bacteria;P__Bacillota;C__Clostridia;O__Eubacteriales;F__Lachnospiraceae;G__Dorea;S__Dorea longicatena;	Potential Donor:D__Bacteria;P__Bacteroidota;C__Bacteroidia;O__Bacteroidales;F__Bacteroidaceae;G__Bacteroides;S__Bacteroides fragilis;	Similar BGC was not found in 11 genome in same genus.
37_200M	bin.7.fa_BGC_c00006_NODE_11...region001.gbk	-0.318578	0.000196437	FALSE	FALSE	20354	RRE-containing/RiPPs	Recipient:D__Bacteria;P__Bacteroidota;C__Bacteroidia;O__Bacteroidales;F__Bacteroidaceae;G__Bacteroides;S__Bacteroides fragilis;	Potential Donor:D__Bacteria;P__Bacillota;C__Clostridia;O__Eubacteriales;F__Lachnospiraceae;G__Dorea;S__Dorea longicatena;	25 similar BGCs were found in 132 genome in same genus.

## Sheet: S6
Table S6. F1 scores of BGC prediction in simulated metagenomes.
Simulated metagenome ID	Library size	F1_score
genome16	100M	1
genome19	100M	0.666667
genome20	100M	0.666667
genome21	100M	NA
genome25	100M	NA
genome29	100M	1
genome30	100M	NA
genome33	100M	0.666667
genome36	100M	1
genome37	100M	0.666667
genome16	200M	0.857143
genome19	200M	NA
genome20	200M	NA
genome21	200M	NA
genome25	200M	1
genome29	200M	NA
genome30	200M	NA
genome33	200M	1
genome36	200M	1
genome37	200M	0.8
genome16	50M	1
genome19	50M	NA
genome20	50M	NA
genome21	50M	1
genome25	50M	NA
genome29	50M	1
genome30	50M	1
genome33	50M	NA
genome36	50M	NA
genome37	50M	NA

## Sheet: S7
Table S7. Samples retrieved from the human gut and the corresponding MAGs.
BioSample accession number	number of MAGs
SAMN06233224	6521
SAMN04168656	293
SAMEA3879503	204
SAMEA3879508	192
SAMEA3879566	189
SAMEA3879521	154
SAMN02675505	150
SAMN02675509	141
SAMN02675507	141
SAMEA3879537	140
SAMN02675508	137
SAMN04168658	132
SAMEA3888917	131
SAMEA3888893	127
SAMEA2452115	122
SAMN02675512	120
SAMEA3879590	119
SAMEA3541476	119
SAMN04161025	119
SAMN02675511	115
SAMN02675501	115
SAMN02675515	115
SAMN04168659	114
SAMEA3879574	111
SAMEA3708878	109
SAMEA2338626	109
SAMN02675499	108
SAMN05545055	107
SAMN02675517	106
SAMN02675049	105
SAMN02675519	104
SAMEA2737878	104
SAMN05545053	104
SAMN02675046	103
SAMN04161035	103
SAMN02674964	102
SAMEA3879608	101
SAMEA3879563	96
SAMN02676138	94
SAMEA3888912	93
SAMEA3879552	92
SAMN02674793	92
SAMEA3879596	92
SAMEA3708851	91
SAMN04161033	91
SAMN02675506	89
SAMN02675510	89
SAMEA3879549	89
SAMN05414959	88
SAMEA3879587	88
SAMN04161028	87
SAMN02674968	86
SAMEA3708822	83
SAMN02674970	82
SAMEA3879578	82
SAMEA3879556	82
SAMN02674693	82
SAMEA2161876	82
SAMN02675521	81
SAMEA2338688	81
SAMN02674697	80
SAMEA728672	80
SAMN02675048	78
SAMEA3708762	76
SAMN02675500	75
SAMEA3879527	75
SAMN02675513	75
SAMEA3879535	74
SAMEA3708902	74
SAMEA103958142	73
SAMEA3879593	73
SAMEA3879584	72
SAMN04161034	72
SAMEA103958144	71
SAMEA3879533	71
SAMEA3879604	69
SAMN02675503	69
SAMEA3879580	69
SAMEA4370581	68
SAMEA103958153	67
SAMN04158621	67
SAMD00036400	67
SAMEA3888907	66
SAMEA3888897	66
SAMN02676127	65
SAMN02676187	65
SAMEA3136626	64
SAMEA3879541	64
SAMN05545066	64
SAMN05545058	64
SAMEA4378251	63
SAMN02675497	63
SAMEA103958121	63
SAMN05971736	63
SAMN05545017	63
SAMN05545072	63
SAMEA3879516	63
SAMEA3708479	63
SAMEA3882544	63
SAMEA3882515	62
SAMN04161030	62
SAMEA3879543	62
SAMN02676157	61
SAMN02674607	61
SAMEA3879560	61
SAMN02676194	61
SAMEA2042363	61
SAMEA2338702	60
SAMEA3882546	60
SAMEA3882530	60
SAMEA3541504	60
SAMEA3879600	60
SAMN04161026	58
SAMN02674599	58
SAMEA103958127	58
SAMN02676142	58
SAMEA3708854	58
SAMEA3708749	58
SAMEA3879572	58
SAMEA3879599	58
SAMEA3882519	57
SAMEA3541596	56
SAMN04209232	56
SAMN02676195	56
SAMEA2338704	56
SAMEA2452119	56
SAMN02676139	56
SAMN05971521	55
SAMEA3708560	55
SAMEA3879540	54
SAMD00036204	54
SAMEA3541494	54
SAMEA3879518	54
SAMEA2338697	54
SAMEA3541500	53
SAMN05544992	53
SAMEA3541473	53
SAMEA3541516	53
SAMEA103958152	53
SAMEA4384481	53
SAMEA3882531	53
SAMEA4378234	52
SAMN02676147	52
SAMEA3541538	52
SAMEA3708811	52
SAMEA3879519	52
SAMN05414901	52
SAMEA3541558	52
SAMN05971659	52
SAMEA3708506	51
SAMEA103958137	51
SAMEA3888900	51
SAMEA3708503	51
SAMEA103958122	51
SAMEA3708546	51
SAMN02711295	51
SAMEA3879547	50
SAMN05545074	50
SAMEA103958110	50
SAMEA3879577	50
SAMN02676215	50
SAMEA3708726	50
SAMN05545071	50
SAMEA2338654	50
SAMN02674605	50
SAMEA2338636	50
SAMEA3708821	50
SAMEA3708587	49
SAMN05545038	49
SAMEA4384402	49
SAMN03653688	49
SAMEA103958115	49
SAMEA2452135	49
SAMEA4378230	49
SAMN05065760	49
SAMEA3541566	49
SAMN05971452	48
SAMN06348148	48
SAMEA3888925	48
SAMEA3708717	48
SAMN05971457	48
SAMEA3708750	48
SAMN00990124	48
SAMN02676155	48
SAMEA3882542	48
SAMEA3882518	48
SAMEA2580017	48
SAMEA3879565	48
SAMEA103958113	48
SAMEA103958148	48
SAMEA3879561	47
SAMEA2338624	47
SAMEA3708727	47
SAMEA3879602	47
SAMEA3708472	47
SAMN05545075	47
SAMEA3888913	47
SAMEA3136634	47
SAMEA3708550	47
SAMEA103958146	47
SAMN04209220	47
SAMEA3541522	47
SAMN05971611	46
SAMEA3708497	46
SAMEA2737663	46
SAMN02676135	46
SAMN02675518	46
SAMEA2452127	46
SAMEA3882551	46
SAMN05971614	46
SAMN05971450	46
SAMEA3136647	46
SAMN02676129	46
SAMEA2338790	46
SAMEA3888909	46
SAMN02712086	46
SAMEA728680	46
SAMEA103958132	46
SAMEA3708882	45
SAMEA3879582	45
SAMEA3882557	45
SAMEA2338724	45
SAMN04209251	45
SAMN02674606	45
SAMEA3708544	45
SAMEA103958112	45
SAMN02676201	45
SAMN05971456	45
SAMEA3879529	45
SAMEA3708573	44
SAMN02676204	44
SAMN02674699	44
SAMEA103958139	44
SAMN05545001	44
SAMEA103958116	44
SAMN05971454	44
SAMEA103958120	44
SAMEA103958111	44
SAMEA2042443	44
SAMEA103958123	44
SAMEA3541484	44
SAMN02676130	44
SAMN02676198	44
SAMN05971585	44
SAMEA1970465	44
SAMEA3708817	44
SAMN05971512	44
SAMEA3708872	44
SAMEA3708826	44
SAMEA3541550	44
SAMEA103958114	44
SAMEA3708737	43
SAMEA4370583	43
SAMN02676213	43
SAMN02675498	43
SAMN05545073	43
SAMEA3882547	43
SAMEA3708825	43
SAMEA3879532	43
SAMN05971662	43
SAMEA3136655	43
SAMEA3708508	43
SAMEA1965191	43
SAMN02711298	43
SAMEA2580152	43
SAMN05971577	43
SAMN02676189	43
SAMEA3708865	43
SAMEA2338728	43
SAMN05971660	43
SAMN05545012	43
SAMEA3882526	43
SAMEA3708853	43
SAMN04329767	43
SAMN02676132	42
SAMN05971719	42
SAMEA3708542	42
SAMEA2042633	42
SAMEA3708538	42
SAMN04414078	42
SAMEA103958117	42
SAMN05545036	42
SAMEA103958119	42
SAMEA2338740	42
SAMEA3708870	42
SAMEA3708838	42
SAMEA103958134	42
SAMD00036386	42
SAMN05545035	42
SAMN02676162	42
SAMEA3541535	42
SAMN05414998	42
SAMN02674792	42
SAMEA3136648	42
SAMEA3449148	42
SAMEA2338869	42
SAMEA3882514	41
SAMEA3541472	41
SAMN04329774	41
SAMEA2338640	41
SAMN02675514	41
SAMN05545014	41
SAMN05414996	41
SAMEA103958124	41
SAMEA3882516	41
SAMEA3708747	41
SAMEA2338798	41
SAMEA2338664	41
SAMN05971694	41
SAMEA3541525	41
SAMN05971720	40
SAMEA103958126	40
SAMEA2338623	40
SAMEA3541586	40
SAMEA3136707	40
SAMEA2338670	40
SAMN02676203	40
SAMN05971445	40
SAMEA3449155	40
SAMN05414914	40
SAMEA2580268	40
SAMD00036434	40
SAMEA3708735	40
SAMN05545076	40
SAMN05545033	40
SAMN05545070	40
SAMN05971612	40
SAMN05971415	40
SAMEA3136654	39
SAMN05971455	39
SAMEA3879603	39
SAMEA103958129	39
SAMEA3882513	39
SAMEA3708866	39
SAMN05971709	39
SAMEA3879559	39
SAMN02676149	39
SAMEA2042603	39
SAMN05971653	39
SAMEA103958130	39
SAMEA3541552	39
SAMEA2338809	39
SAMEA4378248	39
SAMN03283275	39
SAMEA2338644	39
SAMEA2580020	39
SAMN05971432	39
SAMN02712136	39
SAMN05545077	39
SAMEA3879562	39
SAMEA3708818	39
SAMN04209229	39
SAMEA3541548	39
SAMN05971441	39
SAMN02676131	39
SAMN04161032	39
SAMN02676171	38
SAMN05545088	38
SAMEA103958136	38
SAMEA3879583	38
SAMN05971721	38
SAMEA103958163	38
SAMN05971626	38
SAMEA3708827	38
SAMEA103958151	38
SAMEA3708801	38
SAMEA2579953	38
SAMEA3708558	38
SAMN05971446	38
SAMN02676200	38
SAMEA37065418	38
SAMN05971459	38
SAMEA3541595	38
SAMEA103958140	38
SAMN05545034	38
SAMN02676143	38
SAMEA3882554	38
SAMEA3708794	38
SAMN05971646	38
SAMN02676210	38
SAMEA4431955	38
SAMN05971723	38
SAMN05414933	37
SAMEA3449153	37
SAMN05545030	37
SAMEA3708871	37
SAMEA3708790	37
SAMN05971701	37
SAMN05545087	37
SAMEA2737711	37
SAMN02676178	37
SAMN05971453	37
SAMEA2580056	37
SAMEA3708639	37
SAMN05971625	37
SAMEA3708748	37
SAMN05971725	37
SAMN04329776	37
SAMEA2737658	37
SAMN05971469	37
SAMEA2338736	37
SAMEA4431939	37
SAMN05971566	37
SAMN04329771	37
SAMEA2737703	37
SAMN04168657	37
SAMN05971635	37
SAMN05194700	37
SAMEA3541469	37
SAMEA2579988	37
SAMEA3708900	37
SAMN05545094	37
SAMN03922509	37
SAMN02674600	36
SAMN03653686	36
SAMEA2042921	36
SAMN05971618	36
SAMN02676212	36
SAMN02676152	36
SAMEA3888908	36
SAMN05545032	36
SAMN05971440	36
SAMN05971479	36
SAMEA2338707	36
SAMEA3708837	36
SAMEA3708800	36
SAMN04329777	36
SAMN05971559	36
SAMEA3888916	36
SAMN05971468	36
SAMN05356872	36
SAMEA3708568	36
SAMN04414080	36
SAMN04329778	36
SAMN05971605	36
SAMN02712139	36
SAMEA3708847	35
SAMN04329764	35
SAMEA3708835	35
SAMN05545037	35
SAMD00036404	35
SAMEA4431951	35
SAMEA4370584	35
SAMEA2338641	35
SAMEA3541496	35
SAMN05971554	35
SAMN06328501	35
SAMN03283266	35
SAMEA3882524	35
SAMN05971696	35
SAMN05971417	35
SAMN05971486	35
SAMEA2737662	35
SAMN04414076	35
SAMD00036296	35
SAMEA2042216	35
SAMN02674694	35
SAMEA2737666	35
SAMEA2042575	35
SAMN02674965	35
SAMN05545061	35
SAMEA3882538	35
SAMEA3708819	35
SAMN05971713	35
SAMEA3882521	35
SAMN05971451	35
SAMN04209254	35
SAMN04209239	35
SAMEA3708715	35
SAMEA2338701	35
SAMD00036398	35
SAMEA103958125	35
SAMEA3708570	35
SAMEA3708810	35
SAMN05971442	34
SAMEA3708861	34
SAMN04329780	34
SAMEA3708580	34
SAMEA2042570	34
SAMEA2580132	34
SAMEA3708814	34
SAMN05971539	34
SAMEA103958138	34
SAMEA3541527	34
SAMN05414947	34
SAMN05545086	34
SAMN05545000	34
SAMN04480491	34
SAMEA2580030	34
SAMEA3888899	34
SAMEA2042439	34
SAMEA2042644	34
SAMD00036406	34
SAMN05971482	34
SAMN05971466	34
SAMEA3449156	34
SAMEA3541482	34
SAMEA2452122	34
SAMN05545084	34
SAMEA2042226	34
SAMEA3882510	34
SAMN05971649	34
SAMEA3136750	34
SAMEA3888919	34
SAMN05545083	34
SAMEA2338719	34
SAMEA3708807	34
SAMN05971527	33
SAMN04329773	33
SAMN05356882	33
SAMEA2042395	33
SAMN05544995	33
SAMEA3888894	33
SAMEA4431893	33
SAMN05971427	33
SAMN05971430	33
SAMN03653691	33
SAMN05971488	33
SAMD00036193	33
SAMN05545090	33
SAMN05971586	33
SAMN05545089	33
SAMEA3888922	33
SAMEA3708789	33
SAMN05971599	33
SAMN05971443	33
SAMN05971491	33
SAMEA4370582	33
SAMEA2338732	33
SAMN05971562	33
SAMEA103958128	33
SAMEA3708786	33
SAMEA4431882	33
SAMEA3708792	33
SAMEA3882506	33
SAMEA3541512	33
SAMN02676188	33
SAMEA2042111	33
SAMEA2338639	33
SAMEA3888910	33
SAMEA103958149	33
SAMEA2338721	33
SAMEA3708828	33
SAMN04329779	33
SAMN05971560	33
SAMN04480493	33
SAMEA2338706	33
SAMN02676191	33
SAMEA3879536	33
SAMN04158617	33
SAMN05971651	33
SAMN02674887	33
SAMN05971734	33
SAMEA103958131	32
SAMD00036393	32
SAMN05971645	32
SAMN00715232	32
SAMEA2338634	32
SAMEA3708858	32
SAMEA2149539	32
SAMN05971463	32
SAMN05971437	32
SAMN03279760	32
SAMN05971552	32
SAMEA2338649	32
SAMEA2579923	32
SAMN04161029	32
SAMEA2580140	32
SAMEA3708738	32
SAMEA3879571	32
SAMEA4378241	32
SAMN04978193	32
SAMN05971636	32
SAMEA3136638	32
SAMN02676133	32
SAMN05544994	32
SAMEA2737665	32
SAMN05971691	32
SAMN05971726	32
SAMN05414932	32
SAMEA3882511	32
SAMEA3882528	32
SAMEA3879606	32
SAMN04158620	32
SAMN05544990	32
SAMEA4431944	32
SAMN02676211	32
SAMEA3882509	32
SAMEA2580209	32
SAMN02676118	32
SAMN05971693	32
SAMN05545093	32
SAMEA3882529	32
SAMEA3708583	32
SAMEA3708778	32
SAMEA2579920	32
SAMEA3136676	32
SAMN03922488	32
SAMN05971477	32
SAMEA3541514	32
SAMN06348164	32
SAMEA3708578	32
SAMN05971712	32
SAMEA2338720	32
SAMN05971530	31
SAMEA3708564	31
SAMEA103958165	31
SAMN05414968	31
SAMN05545097	31
SAMN05971501	31
SAMN06051246	31
SAMN05971627	31
SAMEA2338715	31
SAMEA2580032	31
SAMEA4431868	31
SAMEA3449162	31
SAMEA3136630	31
SAMEA3708554	31
SAMEA37057918	31
SAMN00715256	31
SAMEA37063168	31
SAMN05971481	31
SAMEA3136737	31
SAMN05545091	31
SAMN04329762	31
SAMEA2338692	31
SAMEA3708575	31
SAMN06016415	31
SAMN05971507	31
SAMN02676128	31
SAMN04158619	31
SAMN02674705	31
SAMEA2737669	31
SAMN05544997	31
SAMN05971695	31
SAMN05545095	31
SAMEA3541578	31
SAMEA3541556	31
SAMN05065732	31
SAMD00036217	31
SAMEA3879586	31
SAMN05971724	31
SAMN05544991	31
SAMEA2580244	31
SAMEA4378255	31
SAMN05545041	31
SAMEA2338727	31
SAMEA2580096	31
SAMN05971484	31
SAMN05971524	31
SAMEA2042103	30
SAMN05971490	30
SAMN05971706	30
SAMN05545020	30
SAMEA37058668	30
SAMN05971619	30
SAMEA2737652	30
SAMEA4431960	30
SAMN05971511	30
SAMN05194694	30
SAMN04414077	30
SAMEA2579946	30
SAMEA2737717	30
SAMN05971531	30
SAMN05971439	30
SAMN05545096	30
SAMEA3708772	30
SAMN05971436	30
SAMEA3708743	30
SAMEA3708873	30
SAMN05971561	30
SAMEA3708495	30
SAMEA103958160	30
SAMN05414943	30
SAMEA37105918	30
SAMN05971414	30
SAMEA2338718	30
SAMEA2042518	30
SAMN06115449	30
SAMN05971571	30
SAMN02712138	30
SAMEA2338710	30
SAMN05414896	30
SAMEA3708886	30
SAMN06348188	30
SAMEA2580072	30
SAMEA103958150	30
SAMEA3541592	30
SAMEA3882517	30
SAMN02676186	30
SAMEA2452114	30
SAMEA3541471	30
SAMN05971478	30
SAMEA2338652	30
SAMEA3708760	30
SAMEA3541486	29
SAMN05971564	29
SAMN05971509	29
SAMN05971697	29
SAMN05971652	29
SAMEA2579933	29
SAMN05971620	29
SAMEA2580035	29
SAMEA4378259	29
SAMN05971464	29
SAMEA3449154	29
SAMEA2042502	29
SAMEA2042515	29
SAMEA4378233	29
SAMN05971506	29
SAMEA3541589	29
SAMN05971690	29
SAMN05971497	29
SAMEA103958162	29
SAMN03283260	29
SAMEA3708744	29
SAMEA3708859	29
SAMN00715241	29
SAMEA103958164	29
SAMEA4431957	29
SAMN05545031	29
SAMN05971462	29
SAMN02676146	29
SAMN05971504	29
SAMN05971703	29
SAMEA3708576	29
SAMN05971603	29
SAMN05971447	29
SAMN03283272	29
SAMEA2580120	29
SAMEA3541593	29
SAMEA2580264	29
SAMN05971704	29
SAMEA3708769	29
SAMN05971540	29
SAMEA3708839	29
SAMEA2580165	29
SAMEA2737659	29
SAMN05544999	29
SAMN00715186	29
SAMEA3879607	29
SAMN05544989	29
SAMN02676199	29
SAMN05356881	29
SAMEA3708723	29
SAMN04329770	29
SAMN02676148	28
SAMEA3708788	28
SAMEA3882548	28
SAMN05545080	28
SAMN03281018	28
SAMEA2579967	28
SAMN05971542	28
SAMEA3541510	28
SAMN05971474	28
SAMEA2580048	28
SAMEA2042285	28
SAMEA3708892	28
SAMEA3882522	28
SAMN05971574	28
SAMEA3708857	28
SAMEA1968035	28
SAMN05971500	28
SAMN05971591	28
SAMN05971707	28
SAMN06328416	28
SAMN05414935	28
SAMEA4431948	28
SAMN05971508	28
SAMN05971526	28
SAMEA4378247	28
SAMEA4378295	28
SAMEA2159429	28
SAMEA3136730	28
SAMN05544993	28
SAMD00036192	28
SAMN05971617	28
SAMN02676134	28
SAMEA2579950	28
SAMEA2580067	28
SAMEA2338714	28
SAMEA2580260	28
SAMN05971513	28
SAMEA2042431	28
SAMEA4431975	28
SAMEA3708766	28
SAMN02676137	28
SAMEA3708887	28
SAMEA2737704	28
SAMN06328433	28
SAMEA2580216	28
SAMN02712089	28
SAMN05971602	28
SAMEA3882553	28
SAMN05971505	28
SAMN05194711	28
SAMEA2737668	28
SAMEA37120918	28
SAMEA37078918	28
SAMN00715143	28
SAMEA2737656	28
SAMEA2580272	28
SAMEA3136703	28
SAMEA3708470	28
SAMEA2580129	28
SAMEA3708836	28
SAMN05971705	28
SAMEA3708584	28
SAMEA2042630	28
SAMEA3882539	28
SAMEA4431938	28
SAMEA2737667	28
SAMEA2042406	28
SAMEA2580118	28
SAMEA3708720	27
SAMN03922524	27
SAMEA2580292	27
SAMN05971438	27
SAMEA2579970	27
SAMN05971516	27
SAMEA4431933	27
SAMEA2580225	27
SAMN05414970	27
SAMEA4431894	27
SAMEA3541489	27
SAMEA3708552	27
SAMN05971428	27
SAMEA4431968	27
SAMN05971480	27
SAMN05414915	27
SAMEA3136664	27
SAMEA3708860	27
SAMEA3708526	27
SAMEA2579992	27
SAMEA3708491	27
SAMN05971429	27
SAMEA3708731	27
SAMEA3708521	27
SAMEA3708824	27
SAMN05356870	27
SAMEA3882545	27
SAMEA3879530	27
SAMEA2338870	27
SAMEA2042629	27
SAMN05971692	27
SAMEA4378291	27
SAMN05971485	27
SAMEA2737671	27
SAMEA3708485	27
SAMN00715238	27
SAMEA3708888	27
SAMEA2338642	27
SAMEA3708534	27
SAMEA4378238	27
SAMN05545078	27
SAMEA3541576	27
SAMEA4378242	27
SAMEA37062418	27
SAMD00036364	27
SAMEA37060918	27
SAMN05545046	27
SAMEA3888911	27
SAMN04209244	27
SAMEA2579942	27
SAMEA3136691	26
SAMEA3708813	26
SAMN05194724	26
SAMEA4431956	26
SAMN05971711	26
SAMEA3882503	26
SAMEA3136631	26
SAMEA2580076	26
SAMN05414924	26
SAMN06348177	26
SAMEA2737674	26
SAMN05971727	26
SAMEA2579905	26
SAMEA3708519	26
SAMEA3708885	26
SAMEA3708753	26
SAMN02676193	26
SAMEA3708877	26
SAMEA3136673	26
SAMEA2580183	26
SAMEA2338713	26
SAMEA3708531	26
SAMEA3708736	26
SAMEA2737672	26
SAMN05971731	26
SAMEA3708799	26
SAMEA1963786	26
SAMEA2737718	26
SAMN05971510	26
SAMN01915226	26
SAMN05971544	26
SAMEA3708513	26
SAMN05826943	26
SAMN05971435	26
SAMN02712088	26
SAMN06348129	26
SAMEA2338726	26
SAMN05971657	26
SAMEA2338708	26
SAMEA4378239	26
SAMEA3541524	26
SAMEA103958167	26
SAMEA4431954	26
SAMEA3136733	26
SAMEA3882527	26
SAMN05971735	26
SAMN03922531	26
SAMN05971448	26
SAMN05971658	26
SAMEA2580145	26
SAMEA3882555	26
SAMEA2154893	26
SAMN05578579	26
SAMEA3708843	26
SAMN05971523	26
SAMEA2155636	26
SAMEA2737660	26
SAMN05971702	26
SAMEA3708899	26
SAMN04329768	26
SAMN03418287	26
SAMEA2338738	26
SAMN06328457	26
SAMEA2338663	26
SAMEA2737670	26
SAMEA3882508	26
SAMEA3136657	26
SAMD00036194	25
SAMEA2580113	25
SAMN02676192	25
SAMEA3708780	25
SAMEA3708745	25
SAMEA2144525	25
SAMN06115531	25
SAMEA37108168	25
SAMEA2737655	25
SAMEA4431977	25
SAMEA4378270	25
SAMEA4431959	25
SAMN02676150	25
SAMN06348194	25
SAMN06328475	25
SAMEA3888915	25
SAMEA2042605	25
SAMN05356879	25
SAMN05194723	25
SAMEA2580112	25
SAMN05971472	25
SAMN05971675	25
SAMN02674597	25
SAMEA3882549	25
SAMN05971572	25
SAMEA2580256	25
SAMN05971496	25
SAMEA4431913	25
SAMEA4431950	25
SAMN03283258	25
SAMEA4431935	25
SAMN05971699	25
SAMEA2737653	25
SAMN05414966	25
SAMN02674969	25
SAMN02676168	25
SAMN05971581	25
SAMN02676151	25
SAMN05971582	25
SAMN06115412	25
SAMEA4431936	25
SAMN05971576	25
SAMEA2580280	25
SAMEA2737676	25
SAMN06348139	25
SAMEA2338805	25
SAMEA3708722	25
SAMN04329766	25
SAMN03922508	25
SAMD00036208	25
SAMN04209219	25
SAMEA4431965	25
SAMEA2338638	25
SAMN05971733	25
SAMEA2042606	25
SAMEA103958135	25
SAMEA2580296	25
SAMEA4431952	25
SAMEA37114168	25
SAMN03283252	25
SAMEA37129918	25
SAMN06016417	25
SAMN03922463	25
SAMN05971624	25
SAMN05971460	25
SAMEA3136747	25
SAMEA4431927	25
SAMN05971584	25
SAMN05194716	25
SAMN06348190	25
SAMN06112012	25
SAMEA2163504	25
SAMN02676166	24
SAMEA2338694	24
SAMEA3708719	24
SAMN05545011	24
SAMN03922493	24
SAMEA3708487	24
SAMEA4431949	24
SAMEA2580058	24
SAMN02674707	24
SAMN05971673	24
SAMEA3708463	24
SAMEA3879548	24
SAMN05578580	24
SAMEA2737719	24
SAMN02676214	24
SAMEA2338733	24
SAMEA3541575	24
SAMEA3136653	24
SAMEA3708773	24
SAMEA2737726	24
SAMN06016412	24
SAMN04209223	24
SAMEA4378258	24
SAMEA3541542	24
SAMN04209234	24
SAMEA3708565	24
SAMEA3708868	24
SAMN04329772	24
SAMN03281006	24
SAMEA3708775	24
SAMD00036379	24
SAMEA2338842	24
SAMEA3708815	24
SAMEA2042988	24
SAMEA4431958	24
SAMEA3541506	24
SAMEA2146320	24
SAMEA3136663	24
SAMEA2579976	24
SAMN05971550	24
SAMN05971569	24
SAMN00715220	24
SAMN06016354	24
SAMN06348121	24
SAMEA1967055	24
SAMN05356887	24
SAMEA4378254	24
SAMN05545092	24
SAMN06328423	24
SAMD00036381	24
SAMEA3449160	24
SAMN06115502	24
SAMEA3708761	24
SAMEA2452124	24
SAMEA3708758	24
SAMD00036372	24
SAMEA37061668	24
SAMEA1969417	24
SAMEA2162259	24
SAMEA3708494	24
SAMN05971568	24
SAMEA3708808	24
SAMEA2042399	24
SAMN02676153	24
SAMD00036211	24
SAMEA3708477	24
SAMN06328492	24
SAMEA3541557	24
SAMN05971541	24
SAMEA2580153	24
SAMN05971493	24
SAMEA2042218	24
SAMEA3708759	24
SAMN06016360	23
SAMN05414912	23
SAMEA4431915	23
SAMN02676179	23
SAMN00715266	23
SAMN01915219	23
SAMD00036432	23
SAMEA103958143	23
SAMN04209225	23
SAMEA3541553	23
SAMEA2580304	23
SAMN03653689	23
SAMN06348146	23
SAMN05414895	23
SAMEA2737654	23
SAMN03922485	23
SAMEA3541509	23
SAMEA3541564	23
SAMN03922479	23
SAMEA2042571	23
SAMN05971654	23
SAMEA3136628	23
SAMEA2580133	23
SAMN05971489	23
SAMEA3541580	23
SAMEA3541511	23
SAMN05971475	23
SAMN03283269	23
SAMEA3708740	23
SAMEA3708898	23
SAMEA3708779	23
SAMEA3136712	23
SAMEA3541551	23
SAMN01760980	23
SAMEA3708901	23
SAMN03399887	23
SAMN03922521	23
SAMEA37094668	23
SAMEA3708842	23
SAMN05414954	23
SAMEA2580297	23
SAMN06348196	23
SAMEA2580252	23
SAMEA3541534	23
SAMEA3541570	23
SAMEA2580052	23
SAMEA2580045	23
SAMEA3136656	23
SAMEA3708845	23
SAMEA3708776	23
SAMEA2338653	23
SAMN04209237	23
SAMEA2338662	23
SAMEA3888896	23
SAMN02676190	23
SAMN05545015	23
SAMN05971684	23
SAMN05971551	23
SAMEA3541569	23
SAMEA2737651	23
SAMN06348130	23
SAMEA2042738	23
SAMEA2580300	23
SAMEA3708502	23
SAMEA3708515	23
SAMEA4378245	23
SAMN05194730	23
SAMEA2579916	23
SAMN03281007	22
SAMEA3708774	22
SAMN05971573	22
SAMEA2148265	22
SAMN05356869	22
SAMEA2338646	22
SAMN04209250	22
SAMEA2338723	22
SAMEA37128418	22
SAMN05194702	22
SAMEA3879558	22
SAMN05971663	22
SAMEA4431934	22
SAMEA3136744	22
SAMN05971580	22
SAMN06016403	22
SAMN03283268	22
SAMN01915209	22
SAMEA2580085	22
SAMEA2042646	22
SAMEA2042625	22
SAMN05065731	22
SAMEA2580224	22
SAMN04161027	22
SAMN05194732	22
SAMN05194725	22
SAMD00036441	22
SAMN05545044	22
SAMN05545029	22
SAMEA3541530	22
SAMN06348195	22
SAMEA4431947	22
SAMEA2151606	22
SAMN05545039	22
SAMEA3708518	22
SAMEA2338657	22
SAMEA3879502	22
SAMEA4431976	22
SAMEA103958145	22
SAMEA4431961	22
SAMEA3708489	22
SAMEA3708581	22
SAMEA3708553	22
SAMN03283253	22
SAMEA2338699	22
SAMN04329769	22
SAMN05971476	22
SAMEA2338691	22
SAMEA2579929	22
SAMEA2042106	22
SAMN05545085	22
SAMEA3708469	22
SAMEA2580290	22
SAMEA3708492	22
SAMEA2147022	22
SAMEA3708897	22
SAMN05971548	22
SAMEA2580088	22
SAMN03283291	22
SAMEA2154516	22
SAMEA2338709	22
SAMN06348128	22
SAMEA1969296	22
SAMEA2579937	22
SAMEA3541547	22
SAMN05971470	22
SAMEA2338711	22
SAMN05971578	22
SAMN06016352	22
SAMD00036197	22
SAMEA3708484	22
SAMN05194690	22
SAMN04209253	22
SAMEA4378228	22
SAMEA103958166	22
SAMEA4431898	22
SAMEA2042452	22
SAMN05194733	21
SAMEA3882532	21
SAMN06016377	21
SAMN03398923	21
SAMEA2531406	21
SAMEA4431941	21
SAMEA3541531	21
SAMEA37064668	21
SAMN03922478	21
SAMEA2158521	21
SAMEA4378294	21
SAMEA4378246	21
SAMEA3136665	21
SAMEA4431884	21
SAMEA2580061	21
SAMEA3541554	21
SAMEA4431967	21
SAMN05545027	21
SAMN04209248	21
SAMN06348159	21
SAMEA2737720	21
SAMN03283251	21
SAMN02676182	21
SAMEA2580103	21
SAMEA3541518	21
SAMEA4431912	21
SAMN06348183	21
SAMEA3708803	21
SAMEA2452121	21
SAMEA2737708	21
SAMN05971499	21
SAMEA4378322	21
SAMEA3708846	21
SAMEA2580284	21
SAMEA3541537	21
SAMEA2042112	21
SAMEA2579947	21
SAMN05971575	21
SAMEA3541497	21
SAMN05194722	21
SAMN06115420	21
SAMEA3708462	21
SAMN06328445	21
SAMEA4431869	21
SAMEA3882512	21
SAMEA3708757	21
SAMN01915225	21
SAMN06115446	21
SAMEA2338739	21
SAMN05971671	21
SAMEA3708461	21
SAMEA2338643	21
SAMEA3708732	21
SAMEA37107418	21
SAMEA1966253	21
SAMEA4431953	21
SAMN04209228	21
SAMN05545082	21
SAMN03922491	21
SAMEA2042654	21
SAMEA2338696	21
SAMEA37069168	21
SAMEA2580106	21
SAMN05971579	21
SAMEA3136670	21
SAMN02676116	21
SAMEA2579980	21
SAMEA3541561	21
SAMN05971483	21
SAMN06348145	21
SAMEA4431897	21
SAMEA3708831	21
SAMEA3136635	21
SAMEA3708460	21
SAMN06348119	21
SAMEA4431974	21
SAMEA3541513	21
SAMN06348174	21
SAMN01760944	21
SAMEA4431963	21
SAMN06348173	21
SAMEA4378288	21
SAMEA3541585	21
SAMN05414937	21
SAMEA103958157	21
SAMN00715208	21
SAMEA3708556	21
SAMEA2580044	21
SAMEA3136748	21
SAMN06348116	21
SAMEA2452125	21
SAMN01915211	20
SAMEA3541491	20
SAMEA3708850	20
SAMN06016334	20
SAMEA2580176	20
SAMN05414905	20
SAMN03922456	20
SAMEA3541508	20
SAMEA2147983	20
SAMEA3541543	20
SAMEA2338756	20
SAMD00036359	20
SAMEA4378284	20
SAMEA2580040	20
SAMEA2042225	20
SAMEA2580079	20
SAMN02676176	20
SAMN04329763	20
SAMEA2142525	20
SAMEA3708781	20
SAMEA4431966	20
SAMEA103958155	20
SAMEA3449380	20
SAMEA2158100	20
SAMN01915207	20
SAMEA3178940	20
SAMN02676205	20
SAMEA2580293	20
SAMEA2580241	20
SAMN05194692	20
SAMN06348185	20
SAMEA3888903	20
SAMEA3541574	20
SAMN06328420	20
SAMEA3708496	20
SAMN03283261	20
SAMN02676177	20
SAMEA3708765	20
SAMN05971672	20
SAMEA2338632	20
SAMEA2042911	20
SAMEA2338648	20
SAMEA4431895	20
SAMN03283250	20
SAMN05414892	20
SAMN05194710	20
SAMEA2580101	20
SAMN05971648	20
SAMEA3541583	20
SAMN05545048	20
SAMEA4431962	20
SAMEA3541568	20
SAMN03922462	20
SAMEA2580219	20
SAMEA3879555	20
SAMN02676119	20
SAMN03283262	20
SAMN05194721	20
SAMN02676163	20
SAMEA3708771	20
SAMEA4431929	20
SAMEA4378243	20
SAMN04209242	20
SAMEA2580287	20
SAMN06164882	20
SAMEA2580188	20
SAMN03283265	20
SAMEA2338744	20
SAMN05971622	20
SAMEA2158269	20
SAMEA2737657	20
SAMEA2580230	20
SAMN05826996	20
SAMN06328484	20
SAMEA2042436	20
SAMEA2737725	20
SAMEA3541470	20
SAMEA3708724	20
SAMN05414916	20
SAMEA4431945	20
SAMEA2338730	20
SAMEA4431928	20
SAMN06016342	20
SAMN03922506	20
SAMN03283280	20
SAMN06164849	20
SAMD00036388	20
SAMEA2149068	20
SAMEA37066168	20
SAMEA3708746	20
SAMN02676117	20
SAMEA4378280	20
SAMN06115514	20
SAMEA37105168	20
SAMEA4431990	20
SAMN05544996	20
SAMEA2580136	20
SAMEA3708549	20
SAMN03283264	20
SAMEA3136692	20
SAMEA3708777	20
SAMN02676165	20
SAMEA3708527	19
SAMN05545028	19
SAMN06328472	19
SAMEA3708606	19
SAMN04209247	19
SAMEA2580285	19
SAMN06164758	19
SAMN06115417	19
SAMEA3708516	19
SAMEA3708752	19
SAMN03283256	19
SAMN06348149	19
SAMEA3708464	19
SAMN05414934	19
SAMEA3541591	19
SAMN05065727	19
SAMEA3541507	19
SAMEA3708716	19
SAMEA3708742	19
SAMEA2737850	19
SAMN06115481	19
SAMEA2338633	19
SAMN06016393	19
SAMEA2580192	19
SAMEA3541562	19
SAMEA2042567	19
SAMEA2162200	19
SAMEA2042612	19
SAMEA3708563	19
SAMEA2452118	19
SAMEA37124668	19
SAMN05971729	19
SAMN06164470	19
SAMEA3708500	19
SAMEA3708586	19
SAMEA2737686	19
SAMN06348125	19
SAMN03398861	19
SAMEA3708465	19
SAMEA2338647	19
SAMEA2338695	19
SAMEA2580160	19
SAMN05356883	19
SAMEA2579914	19
SAMEA3708883	19
SAMEA2580005	19
SAMN06328430	19
SAMEA3136720	19
SAMEA2042566	19
SAMEA2146731	19
SAMEA3882534	19
SAMN06115437	19
SAMEA3136711	19
SAMEA3541545	19
SAMN05971700	19
SAMEA2580193	19
SAMEA3708754	19
SAMEA3136674	19
SAMEA3136623	19
SAMEA3708785	19
SAMN03398954	19
SAMEA3879573	19
SAMEA4431989	19
SAMN05194718	19
SAMEA2579996	19
SAMN05971535	19
SAMEA2580228	19
SAMN06328459	19
SAMN05971413	19
SAMN05194691	19
SAMEA103958133	19
SAMN06348186	19
SAMD00036354	19
SAMEA3541493	19
SAMEA3136715	19
SAMEA3541515	19
SAMEA2145301	19
SAMEA4431931	19
SAMEA2042507	19
SAMN05414921	19
SAMN05356888	19
SAMEA2580128	19
SAMN05356886	19
SAMEA3708770	19
SAMEA3708577	19
SAMN06115461	19
SAMN05971412	19
SAMN05971656	19
SAMEA3708483	19
SAMN05971583	19
SAMEA3708784	19
SAMEA2579963	19
SAMN05414909	19
SAMEA4431937	19
SAMN04209231	19
SAMEA2580089	19
SAMN04209221	19
SAMEA4431964	19
SAMN06115525	19
SAMN05971677	19
SAMEA4378237	19
SAMN03283287	19
SAMEA2737854	19
SAMN01915223	19
SAMEA3708862	19
SAMEA2042609	19
SAMN06016345	19
SAMEA2579909	19
SAMEA2580196	19
SAMEA2338737	19
SAMEA2580217	19
SAMEA2042396	19
SAMEA2580121	19
SAMEA2042428	19
SAMEA3136640	19
SAMEA2157192	19
SAMEA2452131	18
SAMEA3708804	18
SAMN05971737	18
SAMN02675520	18
SAMEA2042602	18
SAMN06348193	18
SAMEA3541565	18
SAMN06348184	18
SAMEA1964895	18
SAMD00036349	18
SAMN05971498	18
SAMN06348124	18
SAMD00036377	18
SAMN06348123	18
SAMN05971419	18
SAMEA2338741	18
SAMN06328429	18
SAMEA3882550	18
SAMN03283283	18
SAMEA3708848	18
SAMEA2580057	18
SAMEA4378256	18
SAMN05971655	18
SAMN06328489	18
SAMEA3541521	18
SAMN05971411	18
SAMEA2580213	18
SAMN06110103	18
SAMN00715250	18
SAMEA3708840	18
SAMEA1973207	18
SAMEA3708834	18
SAMEA4431879	18
SAMEA4431932	18
SAMEA3708499	18
SAMEA2580249	18
SAMN05414958	18
SAMEA3879546	18
SAMEA3136687	18
SAMN04329765	18
SAMEA4431940	18
SAMN04209246	18
SAMEA3541520	18
SAMEA1968361	18
SAMN05827073	18
SAMEA2042224	18
SAMN05971708	18
SAMEA2580167	18
SAMN04209249	18
SAMN05826985	18
SAMN06348176	18
SAMN03922458	18
SAMN06111954	18
SAMEA3708833	18
SAMEA4431896	18
SAMEA2737650	18
SAMN04209227	18
SAMEA2042006	18
SAMEA2580027	18
SAMEA1972440	18
SAMEA3879501	18
SAMEA4431889	18
SAMEA2042491	18
SAMEA3708816	18
SAMN01915214	18
SAMEA3708657	18
SAMN06348181	18
SAMN06328460	18
SAMEA4431943	18
SAMN06348191	18
SAMN05971669	18
SAMEA4431986	18
SAMEA2143745	18
SAMEA4378253	18
SAMEA2042496	18
SAMEA2042444	18
SAMEA2042453	18
SAMEA3136693	18
SAMEA2150909	18
SAMEA3708525	18
SAMN06016362	18
SAMEA2580137	18
SAMEA2144299	18
SAMN01760916	18
SAMEA2580273	18
SAMN05971471	18
SAMEA2338675	18
SAMN06016353	18
SAMN05971514	18
SAMEA3708874	18
SAMN03283263	18
SAMEA2042107	18
SAMN01915215	18
SAMEA1969126	18
SAMEA2042611	18
SAMN04209243	18
SAMEA2580253	18
SAMEA4378287	18
SAMEA3708551	18
SAMD00036436	18
SAMEA103958147	18
SAMEA2042501	18
SAMN06348137	18
SAMN06328450	18
SAMN05545049	18
SAMEA4431930	18
SAMN00715196	18
SAMN03922473	18
SAMN03283255	18
SAMEA2579930	18
SAMEA2042108	18
SAMEA2042840	18
SAMN05545068	18
SAMEA2042563	18
SAMEA3708694	18
SAMEA1965112	18
SAMEA4431873	18
SAMN05971533	18
SAMN01915212	18
SAMN06110386	18
SAMN03283270	17
SAMEA2580161	17
SAMN06348141	17
SAMEA3541572	17
SAMN06164880	17
SAMN02674708	17
SAMEA4378283	17
SAMN05545045	17
SAMN00715248	17
SAMEA2580248	17
SAMEA2580232	17
SAMEA3708498	17
SAMN03922449	17
SAMN04209235	17
SAMEA2041935	17
SAMEA2042578	17
SAMEA3708528	17
SAMN01915227	17
SAMN00715235	17
SAMN06016341	17
SAMEA3708511	17
SAMN06110358	17
SAMEA2580204	17
SAMN05414993	17
SAMEA2042493	17
SAMEA2580148	17
SAMEA2579971	17
SAMEA2338635	17
SAMN03922503	17
SAMN05545018	17
SAMN06348166	17
SAMEA2155132	17
SAMEA2580177	17
SAMEA3708812	17
SAMN02674709	17
SAMEA4431979	17
SAMN03922457	17
SAMEA2144578	17
SAMN05971639	17
SAMEA2580212	17
SAMN06164886	17
SAMEA2737675	17
SAMN06328419	17
SAMN04329775	17
SAMEA3708841	17
SAMEA2042650	17
SAMEA2737729	17
SAMEA3136706	17
SAMN06348161	17
SAMN06348122	17
SAMEA37104418	17
SAMEA2580141	17
SAMN06016379	17
SAMEA3708867	17
SAMN05194713	17
SAMN05194707	17
SAMN00715155	17
SAMN06328494	17
SAMN05414926	17
SAMEA3541594	17
SAMEA3541546	17
SAMEA2338717	17
SAMN06328468	17
SAMN05414908	17
SAMN00715211	17
SAMEA2737750	17
SAMEA3882520	17
SAMEA2580016	17
SAMN01760919	17
SAMEA103958159	17
SAMN05194696	17
SAMN06164850	17
SAMEA2580097	17
SAMN05194731	17
SAMN00849584	17
SAMEA2579917	17
SAMN06016336	17
SAMEA2338681	17
SAMN05194699	17
SAMEA2737685	17
SAMEA2338729	17
SAMEA2737692	17
SAMEA2042993	17
SAMN05578585	17
SAMN06110330	17
SAMN05971592	17
SAMEA2579926	17
SAMEA2042608	17
SAMEA3708767	17
SAMEA3882536	17
SAMN05194720	17
SAMN02676121	17
SAMEA3888898	17
SAMN06328476	17
SAMN00265072	17
SAMN06164884	17
SAMN06328461	17
SAMN06328458	17
SAMEA2580229	17
SAMEA2579974	17
SAMN05544800	17
SAMEA3708756	17
SAMEA3136661	17
SAMN01915224	17
SAMEA728690	17
SAMN06110229	17
SAMN00715139	17
SAMEA3541582	17
SAMN06348120	17
SAMN06164867	17
SAMN03653692	17
SAMN06328485	17
SAMEA3541540	17
SAMEA2737693	17
SAMN05545060	17
SAMN06348198	17
SAMN05356889	17
SAMEA2580181	17
SAMEA2580110	17
SAMN06328448	17
SAMN05414928	17
SAMN06348138	17
SAMEA4378297	17
SAMEA2147384	17
SAMEA2737649	17
SAMEA3708612	17
SAMEA3541571	17
SAMEA3708829	17
SAMEA4431870	16
SAMEA3882525	16
SAMN01915206	16
SAMEA3136643	16
SAMN01915228	16
SAMEA4431902	16
SAMN06110266	16
SAMN06348156	16
SAMEA2737673	16
SAMEA2580082	16
SAMEA2338844	16
SAMEA3541499	16
SAMN03283284	16
SAMN03283293	16
SAMD00036215	16
SAMN05356876	16
SAMEA3882540	16
SAMN06115439	16
SAMN06164592	16
SAMN06164557	16
SAMEA2338712	16
SAMN05971409	16
SAMN06348170	16
SAMN06110214	16
SAMN06110079	16
SAMN05826941	16
SAMEA4378267	16
SAMN06110376	16
SAMEA3708755	16
SAMEA3136662	16
SAMEA2162530	16
SAMN03283294	16
SAMN03922505	16
SAMEA2580092	16
SAMN03491625	16
SAMN05414902	16
SAMEA3708537	16
SAMEA2338693	16
SAMEA2580125	16
SAMN03283259	16
SAMEA728667	16
SAMN05356885	16
SAMEA3882556	16
SAMN03283240	16
SAMEA3882541	16
SAMEA2159553	16
SAMEA3541498	16
SAMN06164705	16
SAMEA4431871	16
SAMEA3708629	16
SAMEA2338722	16
SAMEA2152204	16
SAMN06110233	16
SAMN06348140	16
SAMN06328464	16
SAMEA2042561	16
SAMN06328474	16
SAMN06164891	16
SAMN05414940	16
SAMN05971407	16
SAMN04209241	16
SAMEA2580084	16
SAMEA2042393	16
SAMEA2580124	16
SAMEA4378232	16
SAMN05414948	16
SAMN06348135	16
SAMEA3136745	16
SAMN05194704	16
SAMN03283282	16
SAMEA2580178	16
SAMN06016339	16
SAMEA3882552	16
SAMEA4431881	16
SAMN06110320	16
SAMN00715237	16
SAMEA3708582	16
SAMN00715263	16
SAMEA2042500	16
SAMEA4431921	16
SAMN06110280	16
SAMEA2580288	16
SAMEA2580073	16
SAMN06348118	16
SAMEA2580130	16
SAMEA1965767	16
SAMN02676174	16
SAMEA2452134	16
SAMN00715228	16
SAMN06110138	16
SAMN06110288	16
SAMEA3708482	16
SAMEA2580001	16
SAMEA3541560	16
SAMEA2580245	16
SAMEA728717	16
SAMN05971495	16
SAMN05826962	16
SAMEA3708647	16
SAMN06348117	16
SAMN05545013	16
SAMEA2338812	16
SAMEA2042731	16
SAMN05971532	16
SAMEA1964695	16
SAMN06164490	16
SAMN00849303	16
SAMN06328478	16
SAMEA4431908	16
SAMEA3888918	16
SAMEA4378275	16
SAMN03418281	16
SAMN01760942	16
SAMEA2161608	16
SAMN06164950	16
SAMEA3708820	16
SAMEA3136633	16
SAMN06016411	16
SAMEA3136650	16
SAMN06016398	16
SAMN02676136	16
SAMEA3708733	16
SAMEA2148733	16
SAMN03283288	16
SAMN03398927	16
SAMEA2580172	16
SAMN05971678	16
SAMN06348180	16
SAMEA2042564	16
SAMN05065751	16
SAMEA2580281	16
SAMN06164731	16
SAMEA3708505	16
SAMEA3708594	16
SAMEA2580143	16
SAMN06016355	16
SAMN06016387	16
SAMN05194706	16
SAMN03922528	16
SAMEA3708741	16
SAMN06115522	16
SAMN05545024	16
SAMN05971670	16
SAMN06110296	16
SAMN05826987	16
SAMN04209236	16
SAMEA2042000	16
SAMN05827203	16
SAMN06328479	16
SAMEA3708467	16
SAMEA4431887	16
SAMN05578584	16
SAMN06110308	16
SAMEA2042992	16
SAMN06115492	16
SAMN06111960	16
SAMEA4431916	16
SAMN06328466	16
SAMEA2042655	16
SAMEA3708895	15
SAMEA3136686	15
SAMN06110340	15
SAMEA2042656	15
SAMN03283249	15
SAMEA3708680	15
SAMN05971628	15
SAMEA2580004	15
SAMN05971587	15
SAMEA2042434	15
SAMEA2042649	15
SAMN06164540	15
SAMN00849301	15
SAMN05545019	15
SAMN03922459	15
SAMN06164595	15
SAMN06165125	15
SAMEA728749	15
SAMEA3708832	15
SAMN05194705	15
SAMEA2158408	15
SAMN03922483	15
SAMN05545016	15
SAMN06348168	15
SAMN05065745	15
SAMN06328436	15
SAMN03922523	15
SAMN05194703	15
SAMN06016369	15
SAMEA2579948	15
SAMN05578586	15
SAMN03283279	15
SAMN05578591	15
SAMN05414922	15
SAMN07501092	15
SAMEA2042513	15
SAMN03653690	15
SAMN05545021	15
SAMN06115530	15
SAMN06110183	15
SAMN03281011	15
SAMN03283271	15
SAMEA2042450	15
SAMN05545081	15
SAMEA2580278	15
SAMN03398763	15
SAMEA1966821	15
SAMN06164896	15
SAMN06112007	15
SAMN05414957	15
SAMEA2338748	15
SAMN06348104	15
SAMN06165156	15
SAMN06328488	15
SAMEA4378240	15
SAMN01915217	15
SAMN06110404	15
SAMN06110184	15
SAMN00715212	15
SAMN06016366	15
SAMEA2042215	15
[truncated: 3,920 more rows]

## Sheet: S8
Table S8. Potential horizontally transferred BGCs within human gut microbiota.
sample	BGC	p-value	HTBGC	Length	detailed_type	type	Recipient	Potential Donor	details
SAMN06233224	SRR5558155_bin.17.fa_BGC_c00017_NODE_88...region001	0.00559595	TRUE	11605	cyclic-lactone-autoinducer	RiPPs	Recipient:D__Bacteria;P__Bacillota;C__Clostridia;O__Eubacteriales;F__Lachnospiraceae;G__Blautia	Potential Donor:D__Bacteria;P__Bacteroidota;C__Bacteroidia;O__Bacteroidales;F__Bacteroidaceae;G__Phocaeicola	Similar BGC was not found in 36 genome in same genus.
SAMN06233224	SRR5558266_bin.7.fa_BGC_c00074_NODE_11...region001	0.0431144	TRUE	5298	cyclic-lactone-autoinducer	RiPPs	Recipient:D__Bacteria;P__Bacillota;C__Clostridia;O__Eubacteriales;F__Lachnospiraceae;G__Agathobacter;S__Agathobacter rectalis	Potential Donor:D__Bacteria;P__Bacteroidota;C__Bacteroidia;O__Bacteroidales;F__Bacteroidaceae;G__Bacteroides	Similar BGC was not found in 4 genome in same genus.
SAMN06233224	SRR5558058_bin.10.fa_BGC_c00018_NODE_43...region001	0.00319152	TRUE	10384	cyclic-lactone-autoinducer	RiPPs	Recipient:D__Bacteria;P__Bacillota;C__Clostridia;O__Eubacteriales;F__Lachnospiraceae;G__Lachnospira;S__Lachnospira eligens	Potential Donor:D__Bacteria;P__Bacillota;C__Clostridia;O__Eubacteriales;F__Lachnospiraceae	Similar BGC was not found in 3 genome in same genus.
SAMN06233224	SRR5558260_bin.33.fa_BGC_c00167_NODE_14...region001	0.0045087	TRUE	11333	cyclic-lactone-autoinducer	RiPPs	Recipient:D__Bacteria;P__Bacteroidota;C__Bacteroidia;O__Bacteroidales;F__Bacteroidaceae;G__Bacteroides	Potential Donor:D__Bacteria;P__Bacillota;C__Clostridia;O__Eubacteriales;F__Oscillospiraceae;G__Ruminococcus;S__Ruminococcus bicirculans (ex Wegman et al. 2014)	Similar BGC was not found in 101 genome in same genus.
SAMN06233224	SRR5558393_bin.17.fa_BGC_c00016_NODE_35...region001	0.00510719	TRUE	21814	lanthipeptide-class-ii	RiPPs	Recipient:D__Bacteria;P__Bacillota;C__Clostridia;O__Eubacteriales;F__Lachnospiraceae;G__Roseburia	Potential Donor:D__Bacteria;P__Bacillota;C__Clostridia;O__Eubacteriales;F__Lachnospiraceae	Similar BGC was not found in 13 genome in same genus.
SAMN06233224	SRR5558054_bin.39.fa_BGC_c00010_NODE_26...region001	0.000469867	TRUE	17304	RRE-containing	RiPPs	Recipient:D__Bacteria;P__Bacillota;C__Clostridia;O__Eubacteriales;F__Lachnospiraceae;G__Agathobacter;S__Agathobacter rectalis	Potential Donor:D__Bacteria;P__Bacillota;C__Clostridia;O__Eubacteriales;F__Lachnospiraceae;G__Lachnospira;S__Lachnospira eligens	Similar BGC was not found in 4 genome in same genus.
SAMN06233224	SRR5558313_bin.102.fa_BGC_c00038_NODE_15...region001	2.7e-06	TRUE	20576	cyclic-lactone-autoinducer	RiPPs	Recipient:D__Bacteria;P__Bacillota;C__Clostridia;O__Eubacteriales;F__Lachnospiraceae;G__Anaerobutyricum;S__Anaerobutyricum hallii	Potential Donor:D__Bacteria;P__Bacillota;C__Clostridia;O__Eubacteriales;F__Oscillospiraceae;G__Ruminococcus;S__Ruminococcus bicirculans (ex Wegman et al. 2014)	Similar BGC was not found in 2 genome in same genus.
SAMN06233224	SRR5580072_bin.10.fa_BGC_c00302_NODE_31...region001	0.00974781	TRUE	4482	cyclic-lactone-autoinducer	RiPPs	Recipient:D__Bacteria;P__Bacteroidota;C__Bacteroidia;O__Bacteroidales;F__Bacteroidaceae;G__Bacteroides	Potential Donor:D__Bacteria;P__Bacillota;C__Clostridia;O__Eubacteriales;F__Lachnospiraceae	Similar BGC was not found in 101 genome in same genus.
SAMN06233224	SRR5580095_bin.6.fa_BGC_c00068_NODE_12...region001	0.0108622	TRUE	7097	RRE-containing	RiPPs	Recipient:D__Bacteria;P__Bacillota;C__Clostridia;O__Eubacteriales;F__Lachnospiraceae;G__Wujia;S__Wujia chipingensis	Potential Donor:D__Bacteria;P__Bacillota;C__Clostridia;O__Eubacteriales;F__Lachnospiraceae;G__Agathobacter;S__Agathobacter rectalis	Similar BGC was not found in 1 genome in same genus.
SAMN06233224	SRR5558314_bin.16.fa_BGC_c00049_NODE_43...region001	0.000695631	TRUE	16964	thiopeptide	RiPPs	Recipient:D__Bacteria;P__Bacillota;C__Clostridia;O__Eubacteriales;F__Lachnospiraceae;G__Butyrivibrio;S__Butyrivibrio crossotus	Potential Donor:D__Bacteria;P__Bacteroidota;C__Bacteroidia;O__Bacteroidales;F__Bacteroidaceae	Similar BGC was not found in 5 genome in same genus.
SAMN06233224	SRR5558317_bin.9.fa_BGC_c00094_NODE_88...region001	0.00503351	TRUE	9707	RRE-containing	RiPPs	Recipient:D__Bacteria;P__Bacillota;C__Clostridia;O__Eubacteriales;F__Lachnospiraceae;G__Blautia	Potential Donor:D__Bacteria;P__Bacillota;C__Clostridia;O__Eubacteriales;F__Lachnospiraceae	Similar BGC was not found in 36 genome in same genus.
SAMN06233224	SRR5558331_bin.2.fa_BGC_c00030_NODE_19...region001	0.00347806	TRUE	17883	RRE-containing	RiPPs	Recipient:D__Bacteria;P__Bacillota;C__Clostridia;O__Eubacteriales;F__Oscillospiraceae;G__Faecalibacterium	Potential Donor:D__Bacteria;P__Thermodesulfobacteriota;C__Desulfovibrionia;O__Desulfovibrionales;F__Desulfovibrionaceae;G__Desulfovibrio;S__Desulfovibrio piger	Similar BGC was not found in 8 genome in same genus.
SAMN06233224	SRR5580039_bin.29.fa_BGC_c00006_NODE_26...region001	0.000210823	TRUE	12358	RRE-containing	RiPPs	Recipient:D__Bacteria;P__Bacteroidota;C__Bacteroidia;O__Bacteroidales;F__Bacteroidaceae;G__Phocaeicola	Potential Donor:D__Bacteria;P__Bacteroidota;C__Bacteroidia;O__Bacteroidales	Similar BGC was not found in 23 genome in same genus.
SAMN06233224	SRR5558364_bin.15.fa_BGC_c00009_NODE_13...region001	0.00604821	TRUE	19351	cyclic-lactone-autoinducer	RiPPs	Recipient:D__Bacteria;P__Bacillota;C__Clostridia;O__Eubacteriales;F__Lachnospiraceae;G__Simiaoa;S__Simiaoa sunii	Potential Donor:D__Bacteria;P__Bacillota;C__Clostridia;O__Eubacteriales;F__Lachnospiraceae	Similar BGC was not found in 1 genome in same genus.
SAMN06233224	SRR5558068_bin.43.fa_BGC_c00038_NODE_27...region001	0.000622548	TRUE	11375	cyclic-lactone-autoinducer	RiPPs	Recipient:D__Bacteria;P__Bacillota;C__Clostridia;O__Eubacteriales;F__Lachnospiraceae;G__Simiaoa;S__Simiaoa sunii	Potential Donor:D__Bacteria;P__Bacillota;C__Clostridia;O__Eubacteriales;F__Lachnospiraceae	Similar BGC was not found in 1 genome in same genus.
SAMN06233224	SRR5580048_bin.37.fa_BGC_c00146_NODE_33...region001	0.00876977	TRUE	7623	RRE-containing	RiPPs	Recipient:D__Bacteria;P__Bacillota;C__Clostridia;O__Eubacteriales;F__Lachnospiraceae;G__Anaerobutyricum;S__Anaerobutyricum hallii	Potential Donor:D__Bacteria;P__Bacillota;C__Clostridia;O__Eubacteriales	Similar BGC was not found in 2 genome in same genus.
SAMN06233224	SRR5579963_bin.2.fa_BGC_c00027_NODE_14...region001	1.57e-06	TRUE	29070	cyclic-lactone-autoinducer.lanthipeptide-class-ii	RiPPs	Recipient:D__Bacteria;P__Bacillota;C__Clostridia;O__Eubacteriales;F__Lachnospiraceae;G__Agathobacter;S__Agathobacter rectalis	Potential Donor:D__Bacteria;P__Bacillota;C__Clostridia;O__Eubacteriales;F__Lachnospiraceae	Similar BGC was not found in 4 genome in same genus.
SAMN06233224	SRR5558261_bin.16.fa_BGC_c00098_NODE_31...region001	0.00665561	TRUE	5928	cyclic-lactone-autoinducer	RiPPs	Recipient:D__Bacteria;P__Bacillota;C__Clostridia;O__Eubacteriales;F__Lachnospiraceae;G__Anaerobutyricum;S__Anaerobutyricum hallii	Potential Donor:D__Bacteria;P__Bacteroidota;C__Bacteroidia;O__Bacteroidales	Similar BGC was not found in 2 genome in same genus.
SAMN06233224	SRR5580048_bin.16.fa_BGC_c00008_NODE_27...region001	0.00219939	TRUE	18468	cyclic-lactone-autoinducer	RiPPs	Recipient:D__Bacteria;P__Bacillota;C__Clostridia;O__Eubacteriales;F__Oscillospiraceae;G__Faecalibacterium	Potential Donor:D__Bacteria;P__Bacillota;C__Clostridia;O__Eubacteriales	Similar BGC was not found in 8 genome in same genus.
SAMN06233224	SRR5558349_bin.9.fa_BGC_c00017_NODE_27...region001	0.010778	TRUE	17092	cyclic-lactone-autoinducer	RiPPs	Recipient:D__Bacteria;P__Bacillota;C__Clostridia;O__Eubacteriales;F__Lachnospiraceae;G__Anaerostipes;S__Anaerostipes hadrus	Potential Donor:D__Bacteria;P__Bacillota;C__Clostridia;O__Eubacteriales	Similar BGC was not found in 16 genome in same genus.
SAMN06233224	SRR5580065_bin.11.fa_BGC_c00101_NODE_94...region001	3.1e-08	TRUE	7792	cyclic-lactone-autoinducer	RiPPs	Recipient:D__Bacteria;P__Bacillota;C__Clostridia;O__Eubacteriales;F__Oscillospiraceae;G__Ruminococcus	Potential Donor:D__Bacteria;P__Bacillota;C__Clostridia;O__Eubacteriales;F__Lachnospiraceae;G__Agathobacter;S__Agathobacter rectalis	Similar BGC was not found in 15 genome in same genus.
SAMN06233224	SRR5580074_bin.21.fa_BGC_c00210_NODE_15...region001	0.0207672	TRUE	7948	lanthipeptide-class-iv	RiPPs	Recipient:D__Bacteria;P__Bacteroidota;C__Bacteroidia;O__Bacteroidales;F__Bacteroidaceae;G__Bacteroides	Potential Donor:D__Bacteria;P__Actinomycetota;C__Actinomycetes;O__Bifidobacteriales;F__Bifidobacteriaceae;G__Bifidobacterium;S__Bifidobacterium pseudocatenulatum	Similar BGC was not found in 101 genome in same genus.
SAMN06233224	SRR5580040_bin.15.fa_BGC_c00294_NODE_10...region001	0.00665561	TRUE	4101	cyclic-lactone-autoinducer	RiPPs	Recipient:D__Bacteria;P__Bacteroidota;C__Bacteroidia;O__Bacteroidales;F__Bacteroidaceae;G__Phocaeicola	Potential Donor:D__Bacteria;P__Bacillota;C__Clostridia;O__Eubacteriales;F__Oscillospiraceae;G__Faecalibacterium	Similar BGC was not found in 23 genome in same genus.
SAMN06233224	SRR5558075_bin.26.fa_BGC_c00272_NODE_38...region001	1.77e-05	TRUE	3350	cyclic-lactone-autoinducer	RiPPs	Recipient:D__Bacteria;P__Bacillota;C__Clostridia;O__Eubacteriales;F__Lachnospiraceae;G__Anaerostipes;S__Anaerostipes hadrus	Potential Donor:D__Bacteria;P__Bacillota;C__Clostridia;O__Eubacteriales;F__Lachnospiraceae	Similar BGC was not found in 16 genome in same genus.
SAMN06233224	SRR5580095_bin.19.fa_BGC_c00002_NODE_19...region001	1.28e-07	TRUE	41206	arylpolyene	other	Recipient:D__Bacteria;P__Bacteroidota;C__Bacteroidia;O__Bacteroidales;F__Prevotellaceae;G__Segatella;S__Segatella copri	Potential Donor:D__Bacteria;P__Bacteroidota;C__Bacteroidia;O__Bacteroidales	Similar BGC was not found in 22 genome in same genus.
SAMN06233224	SRR5558314_bin.16.fa_BGC_c00117_NODE_10...region001	0.000695631	TRUE	7014	RRE-containing	RiPPs	Recipient:D__Bacteria;P__Bacillota;C__Clostridia;O__Eubacteriales;F__Lachnospiraceae;G__Butyrivibrio;S__Butyrivibrio crossotus	Potential Donor:D__Bacteria;P__Bacillota;C__Clostridia;O__Eubacteriales;F__Lachnospiraceae;G__Lachnospira;S__Lachnospira eligens	Similar BGC was not found in 5 genome in same genus.
SAMN06233224	SRR5580126_bin.4.fa_BGC_c00095_NODE_13...region001	0.017148	TRUE	5857	cyclic-lactone-autoinducer	RiPPs	Recipient:D__Bacteria;P__Bacillota;C__Negativicutes;O__Selenomonadales;F__Selenomonadaceae;G__Megamonas	Potential Donor:D__Bacteria;P__Bacillota;C__Clostridia;O__Eubacteriales	Similar BGC was not found in 5 genome in same genus.
SAMN06233224	SRR5558069_bin.14.fa_BGC_c00183_NODE_87...region001	0.000348357	TRUE	2657	cyclic-lactone-autoinducer	RiPPs	Recipient:D__Bacteria;P__Bacillota;C__Negativicutes;O__Selenomonadales;F__Selenomonadaceae;G__Megamonas	Potential Donor:D__Bacteria;P__Bacillota;C__Clostridia;O__Eubacteriales;F__Lachnospiraceae;G__Wujia;S__Wujia chipingensis	Similar BGC was not found in 5 genome in same genus.
SAMEA3879503	ERR1293511_bin.4.fa_BGC_c00042_NODE_46...region001	7.58e-08	TRUE	11599	cyclic-lactone-autoinducer	RiPPs	Recipient:D__Bacteria;P__Bacillota;C__Clostridia;O__Eubacteriales;F__Lachnospiraceae;G__Anaerostipes;S__Anaerostipes hadrus	Potential Donor:D__Bacteria;P__Bacillota	Similar BGC was not found in 16 genome in same genus.
SAMEA3879503	ERR1293525_bin.4.fa_BGC_c00042_NODE_41...region001	1.35e-05	TRUE	11782	cyclic-lactone-autoinducer	RiPPs	Recipient:D__Bacteria;P__Bacillota;C__Clostridia;O__Eubacteriales;F__Lachnospiraceae;G__Agathobacter;S__Agathobacter rectalis	Potential Donor:D__Bacteria;P__Bacillota;C__Clostridia;O__Eubacteriales	Similar BGC was not found in 4 genome in same genus.
SAMEA3879566	ERR1293768_bin.3.fa_BGC_c00031_NODE_30...region001	0.026399	TRUE	29691	arylpolyene	other	Recipient:D__Bacteria;P__Bacteroidota;C__Bacteroidia;O__Bacteroidales;F__Bacteroidaceae;G__Bacteroides	Potential Donor:D__Bacteria;P__Bacteroidota;C__Bacteroidia;O__Bacteroidales;F__Bacteroidaceae;G__Phocaeicola	Similar BGC was not found in 101 genome in same genus.
SAMEA3879566	ERR1293771_bin.19.fa_BGC_c00003_NODE_12...region001	0.017148	TRUE	13313	ranthipeptide	RiPPs	Recipient:D__Bacteria;P__Bacillota;C__Clostridia;O__Eubacteriales;F__Lachnospiraceae;G__Simiaoa;S__Simiaoa sunii	Potential Donor:D__Bacteria	Similar BGC was not found in 1 genome in same genus.
SAMN04168658	SRR2726141_bin.8.fa_BGC_c00272_NODE_12...region001	0.00411742	TRUE	6973	cyclic-lactone-autoinducer	RiPPs	Recipient:D__Bacteria;P__Bacteroidota;C__Bacteroidia;O__Bacteroidales;F__Bacteroidaceae;G__Bacteroides	Potential Donor:D__Bacteria;P__Bacillota;C__Clostridia;O__Eubacteriales;F__Lachnospiraceae	Similar BGC was not found in 101 genome in same genus.
SAMN04161025	SRR6257390_bin.7.fa_BGC_c00034_NODE_16...region001	4.13e-05	TRUE	12148	RiPP-like	RiPPs	Recipient:D__Bacteria;P__Bacillota;C__Bacilli;O__Lactobacillales;F__Enterococcaceae;G__Enterococcus	Potential Donor:D__Bacteria;P__Bacillota;C__Bacilli;O__Lactobacillales;F__Streptococcaceae;G__Streptococcus	Similar BGC was not found in 129 genome in same genus.
SAMEA3708878	ERR1190955_bin.44.fa_BGC_c00029_NODE_15...region001	5.13e-05	TRUE	12944	ranthipeptide	RiPPs	Recipient:D__Bacteria;P__Bacillota;C__Clostridia;O__Eubacteriales;F__Lachnospiraceae;G__Anaerostipes;S__Anaerostipes hadrus	Potential Donor:D__Bacteria;P__Bacillota;C__Clostridia;O__Eubacteriales;F__Lachnospiraceae	Similar BGC was not found in 16 genome in same genus.
SAMN05545055	SRR4481704_bin.29.fa_BGC_c00067_NODE_27...region001	1.3e-07	TRUE	13747	RRE-containing	RiPPs	Recipient:D__Bacteria;P__Bacillota;C__Clostridia;O__Eubacteriales;F__Lachnospiraceae;G__Mediterraneibacter	Potential Donor:D__Bacteria;P__Bacillota;C__Clostridia	Similar BGC was not found in 12 genome in same genus.
SAMEA3888912	ERR1305895_bin.52.fa_BGC_c00088_NODE_39...region001	0.00441953	TRUE	11198	RRE-containing	RiPPs	Recipient:D__Bacteria;P__Bacteroidota;C__Bacteroidia;O__Bacteroidales;F__Prevotellaceae;G__Paraprevotella	Potential Donor:D__Bacteria;P__Bacteroidota;C__Bacteroidia;O__Bacteroidales;F__Bacteroidaceae	Similar BGC was not found in 2 genome in same genus.
SAMN04161028	SRR6257516_bin.3.fa_BGC_c00081_NODE_39...region001	5e-06	TRUE	8090	RiPP-like	RiPPs	Recipient:D__Bacteria;P__Bacillota;C__Bacilli;O__Lactobacillales;F__Streptococcaceae;G__Streptococcus	Potential Donor:D__Bacteria;P__Bacillota;C__Bacilli;O__Bacillales;F__Staphylococcaceae;G__Staphylococcus;S__Staphylococcus epidermidis	Similar BGC was not found in 188 genome in same genus.
SAMN02674970	SRR1213990_bin.3.fa_BGC_c00411_NODE_27...region001	0	TRUE	2142	cyclic-lactone-autoinducer	RiPPs	Recipient:D__Bacteria;P__Bacteroidota;C__Bacteroidia;O__Bacteroidales;F__Bacteroidaceae;G__Phocaeicola	Potential Donor:D__Bacteria;P__Bacillota;C__Clostridia;O__Eubacteriales;F__Oscillospiraceae;G__Faecalibacterium	Similar BGC was not found in 23 genome in same genus.
SAMEA3879593	ERR1293871_bin.26.fa_BGC_c00233_NODE_19...region001	0.00838632	TRUE	6456	lanthipeptide-class-ii	RiPPs	Recipient:D__Bacteria;P__Bacteroidota;C__Bacteroidia;O__Bacteroidales;F__Bacteroidaceae;G__Bacteroides	Potential Donor:D__Bacteria;P__Bacillota;C__Clostridia;O__Eubacteriales;F__Lachnospiraceae	Similar BGC was not found in 101 genome in same genus.
SAMEA3879593	ERR1293871_bin.26.fa_BGC_c00162_NODE_87...region001	0.00838632	TRUE	12799	cyclic-lactone-autoinducer	RiPPs	Recipient:D__Bacteria;P__Bacteroidota;C__Bacteroidia;O__Bacteroidales;F__Bacteroidaceae;G__Bacteroides	Potential Donor:D__Bacteria;P__Bacillota;C__Clostridia;O__Eubacteriales;F__Lachnospiraceae	Similar BGC was not found in 101 genome in same genus.
SAMEA3879584	ERR1293839_bin.7.fa_BGC_c00072_NODE_31...region001	7.13e-06	TRUE	27441	cyclic-lactone-autoinducer.lanthipeptide-class-ii	RiPPs	Recipient:D__Bacteria;P__Bacteroidota;C__Bacteroidia;O__Bacteroidales;F__Bacteroidaceae;G__Bacteroides	Potential Donor:D__Bacteria;P__Bacteroidota;C__Bacteroidia;O__Bacteroidales;F__Bacteroidaceae	Similar BGC was not found in 101 genome in same genus.
SAMEA3879533	ERR1293635_bin.22.fa_BGC_c00026_NODE_62...region001	0.000907707	TRUE	11501	cyclic-lactone-autoinducer	RiPPs	Recipient:D__Bacteria;P__Bacillota;C__Clostridia;O__Eubacteriales;F__Lachnospiraceae;G__Agathobacter;S__Agathobacter rectalis	Potential Donor:D__Bacteria;P__Bacillota;C__Clostridia;O__Eubacteriales;F__Lachnospiraceae;G__Simiaoa;S__Simiaoa sunii	Similar BGC was not found in 4 genome in same genus.
SAMEA3879516	ERR1293565_bin.20.fa_BGC_c00058_NODE_48...region001	0.00304174	TRUE	12315	cyclic-lactone-autoinducer	RiPPs	Recipient:D__Bacteria;P__Bacillota;C__Clostridia;O__Eubacteriales;F__Lachnospiraceae;G__Simiaoa;S__Simiaoa sunii	Potential Donor:D__Bacteria;P__Bacteroidota;C__Bacteroidia;O__Bacteroidales;F__Bacteroidaceae	Similar BGC was not found in 1 genome in same genus.
SAMEA3879543	ERR1293673_bin.14.fa_BGC_c00248_NODE_20...region001	0.017148	TRUE	6266	cyclic-lactone-autoinducer	RiPPs	Recipient:D__Bacteria;P__Bacteroidota;C__Bacteroidia;O__Bacteroidales;F__Bacteroidaceae;G__Bacteroides	Potential Donor:D__Bacteria;P__Bacillota;C__Clostridia;O__Eubacteriales;F__Lachnospiraceae;G__Simiaoa;S__Simiaoa sunii	Similar BGC was not found in 101 genome in same genus.
SAMEA3882519	ERR1297744_bin.6.fa_BGC_c00013_NODE_21...region001	0.00606334	TRUE	7315	RiPP-like	RiPPs	Recipient:D__Bacteria;P__Bacillota;C__Erysipelotrichia;O__Erysipelotrichales;F__Coprobacillaceae;G__Catenibacterium	Potential Donor:D__Bacteria;P__Bacillota;C__Bacilli;O__Lactobacillales;F__Streptococcaceae;G__Streptococcus	Similar BGC was not found in 3 genome in same genus.
SAMEA103958152	ERR1913087_bin.16.fa_BGC_c00410_NODE_50...region001	0.0421682	TRUE	3647	cyclic-lactone-autoinducer	RiPPs	Recipient:D__Bacteria;P__Bacteroidota;C__Bacteroidia;O__Bacteroidales;F__Bacteroidaceae;G__Phocaeicola	Potential Donor:D__Bacteria;P__Bacillota;C__Clostridia;O__Eubacteriales;F__Lachnospiraceae;G__Mediterraneibacter	Similar BGC was not found in 23 genome in same genus.
SAMEA3879519	ERR1293573_bin.12.fa_BGC_c00188_NODE_15...region001	0.0140586	TRUE	7872	lanthipeptide-class-i	RiPPs	Recipient:D__Bacteria;P__Bacillota;C__Clostridia;O__Eubacteriales;F__Lachnospiraceae;G__Roseburia	Potential Donor:D__Bacteria;P__Bacillota;C__Clostridia;O__Eubacteriales	Similar BGC was not found in 13 genome in same genus.
SAMEA103958137	ERR1912963_bin.39.fa_BGC_c00078_NODE_11...region001	0.00333001	TRUE	13083	lanthipeptide-class-i	RiPPs	Recipient:D__Bacteria;P__Bacteroidota;C__Bacteroidia;O__Bacteroidales;F__Tannerellaceae;G__Parabacteroides	Potential Donor:D__Bacteria;P__Bacteroidota;C__Bacteroidia;O__Bacteroidales;F__Rikenellaceae;G__Alistipes	Similar BGC was not found in 27 genome in same genus.
SAMEA103958122	ERR1913106_bin.24.fa_BGC_c00078_NODE_14...region001	0.000174652	TRUE	9423	RRE-containing	RiPPs	Recipient:D__Bacteria;P__Bacillota;C__Clostridia;O__Eubacteriales;F__Lachnospiraceae;G__Lachnospira;S__Lachnospira eligens	Potential Donor:D__Bacteria;P__Bacillota;C__Clostridia;O__Eubacteriales	Similar BGC was not found in 13 genome in same genus.
SAMN02676155	SRR1490874_bin.1.fa_BGC_c00042_NODE_23...region001	0.000159518	TRUE	11458	cyclic-lactone-autoinducer	RiPPs	Recipient:D__Bacteria;P__Bacillota;C__Clostridia;O__Eubacteriales;F__Lachnospiraceae;G__Dorea;S__Dorea longicatena	Potential Donor:D__Bacteria;P__Bacillota;C__Clostridia;O__Eubacteriales	Similar BGC was not found in 10 genome in same genus.
SAMN02676155	SRR1490874_bin.1.fa_BGC_c00081_NODE_37...region001	0.000159518	TRUE	8464	cyclic-lactone-autoinducer	RiPPs	Recipient:D__Bacteria;P__Bacillota;C__Clostridia;O__Eubacteriales;F__Lachnospiraceae;G__Dorea;S__Dorea longicatena	Potential Donor:D__Bacteria;P__Bacillota;C__Clostridia;O__Eubacteriales;F__Lachnospiraceae	Similar BGC was not found in 10 genome in same genus.
SAMN04209220	SRR2912788_bin.27.fa_BGC_c00160_NODE_75...region001	0.0277078	TRUE	4403	cyclic-lactone-autoinducer	RiPPs	Recipient:D__Bacteria;P__Bacillota;C__Clostridia;O__Eubacteriales;F__Lachnospiraceae;G__Agathobacter;S__Agathobacter rectalis	Potential Donor:D__Bacteria;P__Bacillota;C__Clostridia;O__Eubacteriales;F__Lachnospiraceae	Similar BGC was not found in 4 genome in same genus.
SAMN02676135	SRR1490942_bin.1.fa_BGC_c00224_NODE_13...region001	0	TRUE	3542	cyclic-lactone-autoinducer	RiPPs	Recipient:D__Bacteria;P__Bacillota;C__Clostridia;O__Eubacteriales;F__Lachnospiraceae;G__Agathobacter;S__Agathobacter rectalis	Potential Donor:D__Bacteria;P__Bacteroidota;C__Bacteroidia;O__Bacteroidales;F__Bacteroidaceae;G__Bacteroides;S__Bacteroides stercoris	Similar BGC was not found in 4 genome in same genus.
SAMEA3882547	ERR1297665_bin.10.fa_BGC_c00154_NODE_50...region001	0.00257195	TRUE	2673	cyclic-lactone-autoinducer	RiPPs	Recipient:D__Bacteria;P__Bacillota;C__Clostridia;O__Eubacteriales;F__Oscillospiraceae;G__Ruminococcus;S__Ruminococcus bicirculans (ex Wegman et al. 2014)	Potential Donor:D__Bacteria;P__Bacillota;C__Clostridia;O__Eubacteriales	Similar BGC was not found in 15 genome in same genus.
SAMEA103958119	ERR1913122_bin.19.fa_BGC_c00020_NODE_75...region001	0.0448962	TRUE	28546	resorcinol	other	Recipient:D__Bacteria;P__Bacteroidota;C__Bacteroidia;O__Bacteroidales;F__Bacteroidaceae;G__Bacteroides	Potential Donor:D__Bacteria;P__Bacteroidota;C__Bacteroidia;O__Bacteroidales;F__Bacteroidaceae;G__Phocaeicola	Similar BGC was not found in 101 genome in same genus.
SAMEA2338869	ERR414504_bin.16.fa_BGC_c00054_NODE_31...region001	0.0140586	TRUE	6718	RiPP-like	RiPPs	Recipient:D__Bacteria;P__Bacillota;C__Negativicutes;O__Selenomonadales;F__Selenomonadaceae;G__Megamonas;S__Megamonas funiformis	Potential Donor:D__Bacteria;P__Bacteroidota;C__Bacteroidia;O__Bacteroidales;F__Bacteroidaceae	Similar BGC was not found in 7 genome in same genus.
SAMEA3879583	ERR1293831_bin.15.fa_BGC_c00001_NODE_18...region001	0.000580761	TRUE	33532	cyclic-lactone-autoinducer.betalactone	RiPPs.other	Recipient:D__Bacteria;P__Bacillota;C__Clostridia;O__Eubacteriales;F__Lachnospiraceae;G__Agathobacter;S__Agathobacter rectalis	Potential Donor:D__Bacteria;P__Bacillota;C__Clostridia;O__Eubacteriales;F__Lachnospiraceae	Similar BGC was not found in 4 genome in same genus.
SAMEA2579988	ERR525771_bin.45.fa_BGC_c00097_NODE_21...region001	0.0065319	TRUE	12382	RRE-containing	RiPPs	Recipient:D__Bacteria;P__Bacillota;C__Clostridia;O__Eubacteriales;F__Lachnospiraceae;G__Anaerobutyricum;S__Anaerobutyricum hallii	Potential Donor:D__Bacteria;P__Bacillota;C__Clostridia;O__Eubacteriales;F__Lachnospiraceae;G__Mediterraneibacter;S__[Ruminococcus] gnavus	Similar BGC was not found in 2 genome in same genus.
SAMEA3882521	ERR1297689_bin.4.fa_BGC_c00644_NODE_66...region001	2.82e-05	TRUE	2227	cyclic-lactone-autoinducer	RiPPs	Recipient:D__Bacteria;P__Bacteroidota;C__Bacteroidia;O__Bacteroidales;F__Bacteroidaceae;G__Phocaeicola	Potential Donor:D__Bacteria;P__Bacillota;C__Clostridia;O__Eubacteriales;F__Lachnospiraceae;G__Wujia;S__Wujia chipingensis	Similar BGC was not found in 23 genome in same genus.
SAMEA2042439	ERR209769_bin.3.fa_BGC_c00020_NODE_50...region001	0.000159518	TRUE	16301	cyclic-lactone-autoinducer	RiPPs	Recipient:D__Bacteria;P__Bacillota;C__Clostridia;O__Eubacteriales;F__Lachnospiraceae;G__Agathobacter;S__Agathobacter rectalis	Potential Donor:D__Bacteria;P__Bacillota;C__Clostridia;O__Eubacteriales;F__Lachnospiraceae	Similar BGC was not found in 4 genome in same genus.
SAMEA2042644	ERR209478_bin.3.fa_BGC_c00004_NODE_63...region001	0.0324985	TRUE	33350	arylpolyene	other	Recipient:D__Bacteria;P__Bacteroidota;C__Bacteroidia;O__Bacteroidales;F__Bacteroidaceae;G__Bacteroides	Potential Donor:D__Bacteria;P__Bacteroidota;C__Bacteroidia;O__Bacteroidales;F__Bacteroidaceae;G__Phocaeicola	Similar BGC was not found in 101 genome in same genus.
SAMN02676191	SRR1491535_bin.2.fa_BGC_c00502_NODE_84...region001	1.03e-05	TRUE	3988	cyclic-lactone-autoinducer	RiPPs	Recipient:D__Bacteria;P__Bacteroidota;C__Bacteroidia;O__Bacteroidales;F__Bacteroidaceae;G__Bacteroides	Potential Donor:D__Bacteria;P__Bacillota;C__Clostridia;O__Eubacteriales;F__Lachnospiraceae;G__Blautia;S__Blautia wexlerae	Similar BGC was not found in 101 genome in same genus.
SAMN02676191	SRR1491535_bin.2.fa_BGC_c00197_NODE_27...region001	1.03e-05	TRUE	9261	cyclic-lactone-autoinducer	RiPPs	Recipient:D__Bacteria;P__Bacteroidota;C__Bacteroidia;O__Bacteroidales;F__Bacteroidaceae;G__Bacteroides	Potential Donor:D__Bacteria;P__Bacillota;C__Clostridia;O__Eubacteriales;F__Lachnospiraceae;G__Blautia;S__Blautia wexlerae	Similar BGC was not found in 101 genome in same genus.
SAMN02676191	SRR1491535_bin.2.fa_BGC_c00256_NODE_36...region001	1.03e-05	TRUE	7794	cyclic-lactone-autoinducer	RiPPs	Recipient:D__Bacteria;P__Bacteroidota;C__Bacteroidia;O__Bacteroidales;F__Bacteroidaceae;G__Bacteroides	Potential Donor:D__Bacteria;P__Bacillota;C__Clostridia;O__Eubacteriales;F__Lachnospiraceae;G__Blautia;S__Blautia wexlerae	Similar BGC was not found in 101 genome in same genus.
SAMN02676191	SRR1491535_bin.2.fa_BGC_c00569_NODE_10...region001	1.03e-05	TRUE	3404	ranthipeptide	RiPPs	Recipient:D__Bacteria;P__Bacteroidota;C__Bacteroidia;O__Bacteroidales;F__Bacteroidaceae;G__Bacteroides	Potential Donor:D__Bacteria;P__Bacillota;C__Clostridia;O__Eubacteriales;F__Lachnospiraceae;G__Blautia	Similar BGC was not found in 101 genome in same genus.
SAMN02676191	SRR1462532_bin.3.fa_BGC_c00608_NODE_16...region001	0.0338949	TRUE	2076	cyclic-lactone-autoinducer	RiPPs	Recipient:D__Bacteria;P__Bacteroidota;C__Bacteroidia;O__Bacteroidales;F__Bacteroidaceae;G__Bacteroides	Potential Donor:D__Bacteria;P__Bacillota;C__Clostridia;O__Eubacteriales;F__Lachnospiraceae;G__Blautia	Similar BGC was not found in 101 genome in same genus.
SAMN02676191	SRR1490870_bin.2.fa_BGC_c00564_NODE_13...region001	0.00629932	TRUE	2518	cyclic-lactone-autoinducer	RiPPs	Recipient:D__Bacteria;P__Bacillota;C__Clostridia;O__Eubacteriales;F__Lachnospiraceae;G__Blautia	Potential Donor:D__Bacteria;P__Bacteroidota;C__Bacteroidia;O__Bacteroidales;F__Bacteroidaceae;G__Bacteroides	Similar BGC was not found in 36 genome in same genus.
SAMN02676191	SRR1491535_bin.2.fa_BGC_c00745_NODE_14...region001	1.03e-05	TRUE	2417	cyclic-lactone-autoinducer	RiPPs	Recipient:D__Bacteria;P__Bacteroidota;C__Bacteroidia;O__Bacteroidales;F__Bacteroidaceae;G__Bacteroides	Potential Donor:D__Bacteria;P__Bacillota;C__Clostridia;O__Eubacteriales;F__Lachnospiraceae;G__Blautia	Similar BGC was not found in 101 genome in same genus.
SAMN02676191	SRR1491535_bin.2.fa_BGC_c00740_NODE_14...region001	1.03e-05	TRUE	2449	RRE-containing	RiPPs	Recipient:D__Bacteria;P__Bacteroidota;C__Bacteroidia;O__Bacteroidales;F__Bacteroidaceae;G__Bacteroides	Potential Donor:D__Bacteria;P__Bacillota;C__Clostridia;O__Eubacteriales;F__Lachnospiraceae;G__Blautia	Similar BGC was not found in 101 genome in same genus.
SAMN02676191	SRR1491535_bin.2.fa_BGC_c00795_NODE_16...region001	1.03e-05	TRUE	2169	lanthipeptide-class-ii	RiPPs	Recipient:D__Bacteria;P__Bacteroidota;C__Bacteroidia;O__Bacteroidales;F__Bacteroidaceae;G__Bacteroides	Potential Donor:D__Bacteria;P__Bacillota;C__Clostridia;O__Eubacteriales;F__Lachnospiraceae;G__Blautia	Similar BGC was not found in 101 genome in same genus.
SAMEA3879586	ERR1293843_bin.14.fa_BGC_c00006_NODE_36...region001	5.54e-05	TRUE	15490	cyclic-lactone-autoinducer	RiPPs	Recipient:D__Bacteria;P__Bacillota;C__Clostridia;O__Eubacteriales;F__Lachnospiraceae;G__Simiaoa;S__Simiaoa sunii	Potential Donor:D__Bacteria;P__Bacteroidota;C__Bacteroidia;O__Bacteroidales	Similar BGC was not found in 1 genome in same genus.
SAMN02676146	SRR1449527_bin.1.fa_BGC_c00001_NODE_1_...region001	5.08e-05	TRUE	20726	cyclic-lactone-autoinducer	RiPPs	Recipient:D__Bacteria;P__Bacillota;C__Clostridia;O__Eubacteriales;F__Lachnospiraceae;G__Enterocloster;S__Enterocloster clostridioformis	Potential Donor:D__Bacteria;P__Bacteroidota;C__Bacteroidia;O__Bacteroidales;F__Bacteroidaceae;G__Phocaeicola	Similar BGC was not found in 9 genome in same genus.
SAMN02676146	SRR1462454_bin.5.fa_BGC_c00001_NODE_8_...region001	3.63e-05	TRUE	20726	cyclic-lactone-autoinducer	RiPPs	Recipient:D__Bacteria;P__Bacteroidota;C__Bacteroidia;O__Bacteroidales;F__Bacteroidaceae;G__Phocaeicola	Potential Donor:D__Bacteria;P__Bacillota;C__Clostridia;O__Eubacteriales;F__Lachnospiraceae;G__Enterocloster;S__Enterocloster clostridioformis	Similar BGC was not found in 23 genome in same genus.
SAMEA3882549	ERR1297844_bin.13.fa_BGC_c00002_NODE_8_...region001	0.0127034	TRUE	20264	RRE-containing	RiPPs	Recipient:D__Bacteria;P__Bacillota;C__Clostridia;O__Eubacteriales;F__Lachnospiraceae;G__Agathobacter;S__Agathobacter rectalis	Potential Donor:D__Bacteria;P__Bacillota;C__Clostridia;O__Eubacteriales;F__Lachnospiraceae	Similar BGC was not found in 5 genome in same genus.
SAMEA3882549	ERR1297844_bin.13.fa_BGC_c00010_NODE_38...region001	0.0127034	TRUE	11669	RRE-containing	RiPPs	Recipient:D__Bacteria;P__Bacillota;C__Clostridia;O__Eubacteriales;F__Lachnospiraceae;G__Agathobacter;S__Agathobacter rectalis	Potential Donor:D__Bacteria;P__Bacillota;C__Clostridia;O__Eubacteriales;F__Lachnospiraceae	Similar BGC was not found in 5 genome in same genus.
SAMEA2146320	ERR321366_bin.7.fa_BGC_c00298_NODE_11...region001	5.72e-06	TRUE	5511	cyclic-lactone-autoinducer	RiPPs	Recipient:D__Bacteria;P__Bacteroidota;C__Bacteroidia;O__Bacteroidales;F__Bacteroidaceae;G__Phocaeicola	Potential Donor:D__Bacteria;P__Bacillota;C__Clostridia;O__Eubacteriales;F__Lachnospiraceae	Similar BGC was not found in 23 genome in same genus.
SAMD00036372	DRR042305_bin.2.fa_BGC_c00012_NODE_21...region001	0.00237632	TRUE	14516	ranthipeptide	RiPPs	Recipient:D__Bacteria;P__Bacillota;C__Clostridia;O__Eubacteriales;F__Lachnospiraceae;G__Blautia	Potential Donor:D__Bacteria;P__Bacillota;C__Clostridia;O__Eubacteriales	Similar BGC was not found in 36 genome in same genus.
SAMEA2158521	ERR321452_bin.3.fa_BGC_c00261_NODE_86...region001	0.0143059	TRUE	3860	cyclic-lactone-autoinducer	RiPPs	Recipient:D__Bacteria;P__Bacteroidota;C__Bacteroidia;O__Bacteroidales;F__Bacteroidaceae;G__Phocaeicola;S__Phocaeicola salanitronis	Potential Donor:D__Bacteria	Similar BGC was not found in 23 genome in same genus.
SAMEA2147983	ERR321161_bin.12.fa_BGC_c00200_NODE_26...region001	0.000154626	TRUE	2926	cyclic-lactone-autoinducer	RiPPs	Recipient:D__Bacteria;P__Bacteroidota;C__Bacteroidia;O__Bacteroidales;F__Bacteroidaceae;G__Phocaeicola	Potential Donor:D__Bacteria;P__Bacillota	Similar BGC was not found in 23 genome in same genus.
SAMEA2158269	ERR321517_bin.7.fa_BGC_c00077_NODE_47...region001	0.00204773	TRUE	9235	cyclic-lactone-autoinducer	RiPPs	Recipient:D__Bacteria;P__Bacillota;C__Clostridia;O__Eubacteriales;F__Lachnospiraceae;G__Agathobacter;S__Agathobacter rectalis	Potential Donor:D__Bacteria;P__Bacillota;C__Clostridia;O__Eubacteriales;F__Lachnospiraceae;G__Coprococcus;S__Coprococcus sp. ART55/1	Similar BGC was not found in 5 genome in same genus.

## Sheet: S9
Table S9. Detailed information for BGCs from MAGs of human gut microbiota.
region	genus	phylum	type	BGC	type(hybrid)	BGC(hybrid)	HTBGC
SRR6257518_bin.4.fa_BGC_c00062_NODE_39...region001	Clostridium	Firmicutes	RiPP.	cyclic-lactone-autoinducer.	RiPP.	cyclic-lactone-autoinducer.	F
SRR6257518_bin.4.fa_BGC_c00001_NODE_13...region001	Clostridium	Firmicutes	RiPP.	cyclic-lactone-autoinducer.	RiPP.	cyclic-lactone-autoinducer.	F
SRR6257518_bin.2.fa_BGC_c00033_NODE_26...region001	Clostridium	Firmicutes	RiPP.	cyclic-lactone-autoinducer.	RiPP.	cyclic-lactone-autoinducer.	F
SRR6257518_bin.2.fa_BGC_c00031_NODE_24...region001	Clostridium	Firmicutes	RiPP.	cyclic-lactone-autoinducer.	RiPP.	cyclic-lactone-autoinducer.	F
SRR6257518_bin.2.fa_BGC_c00006_NODE_52...region001	Clostridium	Firmicutes	RiPP.	ranthipeptide.	RiPP.	ranthipeptide.	F
SRR6257516_bin.4.fa_BGC_c00010_NODE_16...region001	Veillonella	Firmicutes	RiPP.	ranthipeptide.	RiPP.	ranthipeptide.	F
SRR6257516_bin.3.fa_BGC_c00081_NODE_39...region001	Streptococcus	Firmicutes	RiPP.	RiPP-like.	RiPP.	RiPP-like.	F
SRR6257516_bin.3.fa_BGC_c00047_NODE_28...region001	Streptococcus	Firmicutes	other.	arylpolyene.	other.	arylpolyene.	F
SRR6257516_bin.3.fa_BGC_c00003_NODE_11...region001	Streptococcus	Firmicutes	PKS.	T3PKS.	PKS.	T3PKS.	F
SRR6257515_bin.6.fa_BGC_c00286_NODE_12...region001	Streptococcus	Firmicutes	RiPP.	RiPP-like.	RiPP.	RiPP-like.	F
SRR6257515_bin.6.fa_BGC_c00197_NODE_95...region001	Streptococcus	Firmicutes	other.	arylpolyene.	other.	arylpolyene.	F
SRR6257515_bin.6.fa_BGC_c00141_NODE_75...region001	Streptococcus	Firmicutes	PKS.	T3PKS.	PKS.	T3PKS.	F
SRR6257515_bin.5.fa_BGC_c00007_NODE_11...region001	Veillonella	Firmicutes	RiPP.	ranthipeptide.	RiPP.	ranthipeptide.	F
SRR6257514_bin.6.fa_BGC_c00056_NODE_39...region001	Staphylococcus	Firmicutes	RiPP.	RiPP-like.	RiPP.	RiPP-like.	F
SRR6257514_bin.6.fa_BGC_c00022_NODE_20...region001	Staphylococcus	Firmicutes	RiPP.	cyclic-lactone-autoinducer.	RiPP.	cyclic-lactone-autoinducer.	F
SRR6257514_bin.6.fa_BGC_c00019_NODE_18...region001	Staphylococcus	Firmicutes	PKS.	T3PKS.	PKS.	T3PKS.	F
SRR6257514_bin.6.fa_BGC_c00011_NODE_11...region001	Staphylococcus	Firmicutes	other.	siderophore.	other.	siderophore.	F
SRR6257514_bin.6.fa_BGC_c00003_NODE_81...region001	Staphylococcus	Firmicutes	NRPS.	NRPS.	NRPS.	NRPS.	F
SRR6257514_bin.3.fa_BGC_c00035_NODE_21...region001	Clostridium	Firmicutes	RiPP.	ranthipeptide.	RiPP.	ranthipeptide.	F
SRR6257514_bin.3.fa_BGC_c00030_NODE_18...region001	Clostridium	Firmicutes	RiPP.	cyclic-lactone-autoinducer.	RiPP.	cyclic-lactone-autoinducer.	F
SRR6257514_bin.3.fa_BGC_c00019_NODE_12...region001	Clostridium	Firmicutes	RiPP.	lassopeptide.	RiPP.	lassopeptide.	F
SRR6257514_bin.3.fa_BGC_c00002_NODE_20...region001	Clostridium	Firmicutes	RiPP.	cyclic-lactone-autoinducer.	RiPP.	cyclic-lactone-autoinducer.	F
SRR6257512_bin.10.fa_BGC_c00433_NODE_10...region001	Clostridium	Firmicutes	RiPP.	RRE-containing.	RiPP.	RRE-containing.	F
SRR6257512_bin.10.fa_BGC_c00396_NODE_10...region001	Clostridium	Firmicutes	RiPP.	cyclic-lactone-autoinducer.	RiPP.	cyclic-lactone-autoinducer.	F
SRR6257512_bin.10.fa_BGC_c00376_NODE_96...region001	Clostridium	Firmicutes	RiPP.	RRE-containing.	RiPP.	RRE-containing.	F
SRR6257512_bin.10.fa_BGC_c00278_NODE_79...region001	Clostridium	Firmicutes	RiPP.	ranthipeptide.	RiPP.	ranthipeptide.	F
SRR6257512_bin.10.fa_BGC_c00130_NODE_53...region001	Clostridium	Firmicutes	RiPP.	cyclic-lactone-autoinducer.	RiPP.	cyclic-lactone-autoinducer.	F
SRR6257512_bin.10.fa_BGC_c00071_NODE_39...region001	Clostridium	Firmicutes	RiPP.	cyclic-lactone-autoinducer.	RiPP.	cyclic-lactone-autoinducer.	F
SRR6257510_bin.9.fa_BGC_c00044_NODE_34...region001	Veillonella	Firmicutes	RiPP.	ranthipeptide.	RiPP.	ranthipeptide.	F
SRR6257510_bin.1.fa_BGC_c00212_NODE_11...region001	Streptococcus	Firmicutes	PKS.	T3PKS.	PKS.	T3PKS.	F
SRR6257509_bin.7.fa_BGC_c00007_NODE_11...region001	Veillonella	Firmicutes	RiPP.	ranthipeptide.	RiPP.	ranthipeptide.	F
SRR6257509_bin.6.fa_BGC_c00235_NODE_70...region001	Clostridium	Firmicutes	RiPP.	RRE-containing.	RiPP.	RRE-containing.	F
SRR6257509_bin.6.fa_BGC_c00203_NODE_63...region001	Clostridium	Firmicutes	RiPP.	RRE-containing.	RiPP.	RRE-containing.	F
SRR6257509_bin.6.fa_BGC_c00083_NODE_36...region001	Clostridium	Firmicutes	RiPP.	cyclic-lactone-autoinducer.	RiPP.	cyclic-lactone-autoinducer.	F
SRR6257509_bin.6.fa_BGC_c00081_NODE_35...region001	Clostridium	Firmicutes	RiPP.	lanthipeptide-class-ii.	RiPP.	lanthipeptide-class-ii.	F
SRR6257509_bin.6.fa_BGC_c00051_NODE_30...region001	Clostridium	Firmicutes	RiPP.	cyclic-lactone-autoinducer.	RiPP.	cyclic-lactone-autoinducer.	F
SRR6257509_bin.6.fa_BGC_c00041_NODE_27...region001	Clostridium	Firmicutes	RiPP.	ranthipeptide.	RiPP.	ranthipeptide.	F
SRR6257509_bin.6.fa_BGC_c00008_NODE_15...region001	Clostridium	Firmicutes	RiPP.	cyclic-lactone-autoinducer.	RiPP.	cyclic-lactone-autoinducer.	F
SRR6257509_bin.2.fa_BGC_c00001_NODE_1_...region001	Haemophilus	Proteobacteria	other.	betalactone.	other.	betalactone.	F
SRR6257509_bin.11.fa_BGC_c00031_NODE_39...region001	Veillonella	Firmicutes	RiPP.	ranthipeptide.	RiPP.	ranthipeptide.	F
SRR6257506_bin.1.fa_BGC_c00089_NODE_47...region001	Staphylococcus	Firmicutes	RiPP.	cyclic-lactone-autoinducer.	RiPP.	cyclic-lactone-autoinducer.	F
SRR6257506_bin.1.fa_BGC_c00012_NODE_51...region001	Staphylococcus	Firmicutes	PKS.	T3PKS.	PKS.	T3PKS.	F
SRR6257506_bin.1.fa_BGC_c00006_NODE_32...region001	Staphylococcus	Firmicutes	other.	siderophore.	other.	siderophore.	F
SRR6257506_bin.1.fa_BGC_c00001_NODE_17...region001	Staphylococcus	Firmicutes	NRPS.	NRPS.	NRPS.	NRPS.	F
SRR6257505_bin.3.fa_BGC_c00271_NODE_13...region001	Cutibacterium	Actinobacteria	RiPP.	RRE-containing.	RiPP.	RRE-containing.	F
SRR6257505_bin.3.fa_BGC_c00054_NODE_66...region001	Cutibacterium	Actinobacteria	RiPP.	RiPP-like.	RiPP.	RiPP-like.	F
SRR6257503_bin.7.fa_BGC_c00119_NODE_69...region001	Staphylococcus	Firmicutes	RiPP.	cyclic-lactone-autoinducer.	RiPP.	cyclic-lactone-autoinducer.	F
SRR6257503_bin.7.fa_BGC_c00041_NODE_23...region001	Staphylococcus	Firmicutes	NRPS.	NRPS.	NRPS.	NRPS.	F
SRR6257503_bin.7.fa_BGC_c00034_NODE_21...region001	Staphylococcus	Firmicutes	other.	siderophore.	other.	siderophore.	F
SRR6257503_bin.7.fa_BGC_c00008_NODE_10...region001	Staphylococcus	Firmicutes	hybrid.	hybrid.	hybrid(terpene.PKS.)	hybrid(terpene.T3PKS.)	F
SRR6257503_bin.7.fa_BGC_c00002_NODE_78...region001	Staphylococcus	Firmicutes	other.	siderophore.	other.	siderophore.	F
SRR6257502_bin.9.fa_BGC_c00053_NODE_28...region001	Staphylococcus	Firmicutes	RiPP.	RiPP-like.	RiPP.	RiPP-like.	F
SRR6257502_bin.9.fa_BGC_c00033_NODE_19...region001	Staphylococcus	Firmicutes	other.	siderophore.	other.	siderophore.	F
SRR6257502_bin.9.fa_BGC_c00030_NODE_18...region001	Staphylococcus	Firmicutes	RiPP.	cyclic-lactone-autoinducer.	RiPP.	cyclic-lactone-autoinducer.	F
SRR6257502_bin.9.fa_BGC_c00015_NODE_12...region001	Staphylococcus	Firmicutes	other.	siderophore.	other.	siderophore.	F
SRR6257502_bin.9.fa_BGC_c00010_NODE_93...region001	Staphylococcus	Firmicutes	NRPS.	NRPS.	NRPS.	NRPS.	F
SRR6257502_bin.9.fa_BGC_c00009_NODE_88...region001	Staphylococcus	Firmicutes	hybrid.	hybrid.	hybrid(terpene.PKS.)	hybrid(terpene.T3PKS.)	F
SRR6257502_bin.7.fa_BGC_c00139_NODE_82...region001	Enterococcus	Firmicutes	RiPP.	RiPP-like.	RiPP.	RiPP-like.	F
SRR6257502_bin.7.fa_BGC_c00102_NODE_65...region001	Enterococcus	Firmicutes	PKS.	T3PKS.	PKS.	T3PKS.	F
SRR6257502_bin.7.fa_BGC_c00003_NODE_20...region001	Enterococcus	Firmicutes	RiPP.	cyclic-lactone-autoinducer.	RiPP.	cyclic-lactone-autoinducer.	F
SRR6257501_bin.6.fa_BGC_c00423_NODE_18...region001	Clostridium	Firmicutes	RiPP.	cyclic-lactone-autoinducer.	RiPP.	cyclic-lactone-autoinducer.	F
SRR6257501_bin.6.fa_BGC_c00317_NODE_15...region001	Clostridium	Firmicutes	RiPP.	LAP.	RiPP.	LAP.	F
SRR6257501_bin.6.fa_BGC_c00141_NODE_98...region001	Clostridium	Firmicutes	RiPP.	RiPP-like.	RiPP.	RiPP-like.	F
SRR6257501_bin.6.fa_BGC_c00097_NODE_83...region001	Clostridium	Firmicutes	RiPP.	ranthipeptide.	RiPP.	ranthipeptide.	F
SRR6257501_bin.6.fa_BGC_c00055_NODE_62...region001	Clostridium	Firmicutes	RiPP.	ranthipeptide.	RiPP.	ranthipeptide.	F
SRR6257501_bin.6.fa_BGC_c00006_NODE_25...region001	Clostridium	Firmicutes	NRPS.	NRPS.	NRPS.	NRPS.	F
SRR6257501_bin.5.fa_BGC_c00166_NODE_16...region001	Enterococcus	Firmicutes	PKS.	T3PKS.	PKS.	T3PKS.	F
SRR6257501_bin.5.fa_BGC_c00096_NODE_51...region001	Enterococcus	Firmicutes	RiPP.	RiPP-like.	RiPP.	RiPP-like.	F
SRR6257501_bin.5.fa_BGC_c00032_NODE_23...region001	Enterococcus	Firmicutes	RiPP.	cyclic-lactone-autoinducer.	RiPP.	cyclic-lactone-autoinducer.	F
SRR6257501_bin.2.fa_BGC_c00056_NODE_38...region001	Staphylococcus	Firmicutes	RiPP.	RiPP-like.	RiPP.	RiPP-like.	F
SRR6257501_bin.2.fa_BGC_c00037_NODE_20...region001	Staphylococcus	Firmicutes	other.	siderophore.	other.	siderophore.	F
SRR6257501_bin.2.fa_BGC_c00020_NODE_93...region001	Staphylococcus	Firmicutes	PKS.	T3PKS.	PKS.	T3PKS.	F
SRR6257501_bin.2.fa_BGC_c00010_NODE_57...region001	Staphylococcus	Firmicutes	RiPP.	cyclic-lactone-autoinducer.	RiPP.	cyclic-lactone-autoinducer.	F
SRR6257501_bin.2.fa_BGC_c00001_NODE_19...region001	Staphylococcus	Firmicutes	NRPS.	NRPS.	NRPS.	NRPS.	F
SRR6257500_bin.5.fa_BGC_c00099_NODE_21...region001	Cutibacterium	Actinobacteria	RiPP.	RiPP-like.	RiPP.	RiPP-like.	F
SRR6257500_bin.5.fa_BGC_c00042_NODE_13...region001	Cutibacterium	Actinobacteria	RiPP.	RRE-containing.	RiPP.	RRE-containing.	F
SRR6257499_bin.1.fa_BGC_c00049_NODE_13...region001	Enterococcus	Firmicutes	RiPP.	cyclic-lactone-autoinducer.	RiPP.	cyclic-lactone-autoinducer.	F
SRR6257494_bin.4.fa_BGC_c00045_NODE_17...region001	Staphylococcus	Firmicutes	hybrid.	hybrid.	hybrid(NRPS.RiPP.)	hybrid(NRPS.LAP.)	F
SRR6257494_bin.4.fa_BGC_c00043_NODE_16...region001	Staphylococcus	Firmicutes	other.	siderophore.	other.	siderophore.	F
SRR6257494_bin.4.fa_BGC_c00014_NODE_65...region001	Staphylococcus	Firmicutes	RiPP.	cyclic-lactone-autoinducer.	RiPP.	cyclic-lactone-autoinducer.	F
SRR6257494_bin.4.fa_BGC_c00008_NODE_54...region001	Staphylococcus	Firmicutes	PKS.	T3PKS.	PKS.	T3PKS.	F
SRR6257494_bin.4.fa_BGC_c00007_NODE_53...region001	Staphylococcus	Firmicutes	NRPS.	NRPS.	NRPS.	NRPS.	F
SRR6257494_bin.4.fa_BGC_c00006_NODE_49...region001	Staphylococcus	Firmicutes	NRPS.	CDPS.	NRPS.	CDPS.	F
SRR6257494_bin.4.fa_BGC_c00004_NODE_43...region001	Staphylococcus	Firmicutes	terpene.	terpene.	terpene.	terpene.	F
SRR6257494_bin.3.fa_BGC_c00097_NODE_66...region001	Finegoldia	Firmicutes	RiPP.	ranthipeptide.	RiPP.	ranthipeptide.	F
SRR6257494_bin.2.fa_BGC_c00028_NODE_13...region001	Staphylococcus	Firmicutes	other.	siderophore.	other.	siderophore.	F
SRR6257494_bin.2.fa_BGC_c00001_NODE_3_...region001	Staphylococcus	Firmicutes	PKS.	T3PKS.	PKS.	T3PKS.	F
SRR6257492_bin.8.fa_BGC_c00026_NODE_11...region001	Citrobacter	Proteobacteria	RiPP.	thiopeptide.	RiPP.	thiopeptide.	F
SRR6257492_bin.8.fa_BGC_c00014_NODE_50...region001	Citrobacter	Proteobacteria	NRPS.	NRPS.	NRPS.	NRPS.	F
SRR6257491_bin.7.fa_BGC_c00031_NODE_15...region001	Staphylococcus	Firmicutes	PKS.	T3PKS.	PKS.	T3PKS.	F
SRR6257491_bin.7.fa_BGC_c00011_NODE_11...region001	Staphylococcus	Firmicutes	RiPP.	cyclic-lactone-autoinducer.	RiPP.	cyclic-lactone-autoinducer.	F
SRR6257491_bin.6.fa_BGC_c00095_NODE_41...region001	Staphylococcus	Firmicutes	RiPP.	RiPP-like.	RiPP.	RiPP-like.	F
SRR6257491_bin.6.fa_BGC_c00021_NODE_10...region001	Staphylococcus	Firmicutes	other.	siderophore.	other.	siderophore.	F
SRR6257491_bin.6.fa_BGC_c00017_NODE_97...region001	Staphylococcus	Firmicutes	RiPP.	cyclic-lactone-autoinducer.	RiPP.	cyclic-lactone-autoinducer.	F
SRR6257491_bin.6.fa_BGC_c00014_NODE_87...region001	Staphylococcus	Firmicutes	NRPS.	NRPS.	NRPS.	NRPS.	F
SRR6257491_bin.6.fa_BGC_c00012_NODE_74...region001	Staphylococcus	Firmicutes	PKS.	T3PKS.	PKS.	T3PKS.	F
SRR6257491_bin.5.fa_BGC_c00001_NODE_1_...region001	Clostridium	Firmicutes	RiPP.	ranthipeptide.	RiPP.	ranthipeptide.	F
SRR6257489_bin.6.fa_BGC_c00015_NODE_10...region001	Clostridium	Firmicutes	RiPP.	cyclic-lactone-autoinducer.	RiPP.	cyclic-lactone-autoinducer.	F
SRR6257489_bin.6.fa_BGC_c00014_NODE_97...region001	Clostridium	Firmicutes	RiPP.	RRE-containing.	RiPP.	RRE-containing.	F
SRR6257489_bin.6.fa_BGC_c00004_NODE_8_...region001	Clostridium	Firmicutes	RiPP.	cyclic-lactone-autoinducer.	RiPP.	cyclic-lactone-autoinducer.	F
SRR6257489_bin.6.fa_BGC_c00002_NODE_4_...region001	Clostridium	Firmicutes	RiPP.	ranthipeptide.	RiPP.	ranthipeptide.	F
SRR6257489_bin.1.fa_BGC_c00038_NODE_13...region001	Citrobacter	Proteobacteria	NRPS.	NRPS.	NRPS.	NRPS.	F
SRR6257489_bin.1.fa_BGC_c00006_NODE_34...region001	Citrobacter	Proteobacteria	RiPP.	thiopeptide.	RiPP.	thiopeptide.	F
SRR6257488_bin.8.fa_BGC_c00056_NODE_23...region001	Corynebacterium	Actinobacteria	terpene.	terpene.	terpene.	terpene.	F
SRR6257488_bin.8.fa_BGC_c00003_NODE_73...region001	Corynebacterium	Actinobacteria	NRPS.	NAPAA.	NRPS.	NAPAA.	F
SRR6257488_bin.8.fa_BGC_c00001_NODE_49...region001	Corynebacterium	Actinobacteria	PKS.	T1PKS.	PKS.	T1PKS.	F
SRR6257487_bin.9.fa_BGC_c00228_NODE_74...region001	Clostridioides	Firmicutes	RiPP.	ranthipeptide.	RiPP.	ranthipeptide.	F
SRR6257487_bin.9.fa_BGC_c00040_NODE_24...region001	Clostridioides	Firmicutes	NRPS.	NRPS.	NRPS.	NRPS.	F
SRR6257487_bin.9.fa_BGC_c00016_NODE_18...region001	Clostridioides	Firmicutes	RiPP.	hybrid.	RiPP.	hybrid(ranthipeptide.cyclic-lactone-autoinducer.)	F
SRR6257487_bin.4.fa_BGC_c00010_NODE_62...region001	Enterococcus	Firmicutes	RiPP.	cyclic-lactone-autoinducer.	RiPP.	cyclic-lactone-autoinducer.	F
SRR6257487_bin.4.fa_BGC_c00007_NODE_54...region001	Enterococcus	Firmicutes	RiPP.	lassopeptide.	RiPP.	lassopeptide.	F
SRR6257487_bin.14.fa_BGC_c00151_NODE_68...region001	Clostridium	Firmicutes	RiPP.	ranthipeptide.	RiPP.	ranthipeptide.	F
SRR6257487_bin.14.fa_BGC_c00085_NODE_46...region001	Clostridium	Firmicutes	RiPP.	cyclic-lactone-autoinducer.	RiPP.	cyclic-lactone-autoinducer.	F
SRR6257487_bin.14.fa_BGC_c00011_NODE_19...region001	Clostridium	Firmicutes	RiPP.	cyclic-lactone-autoinducer.	RiPP.	cyclic-lactone-autoinducer.	F
SRR6257487_bin.13.fa_BGC_c00116_NODE_76...region001	Enterococcus	Firmicutes	RiPP.	cyclic-lactone-autoinducer.	RiPP.	cyclic-lactone-autoinducer.	F
SRR6257487_bin.13.fa_BGC_c00109_NODE_71...region001	Enterococcus	Firmicutes	PKS.	T3PKS.	PKS.	T3PKS.	F
SRR6257487_bin.13.fa_BGC_c00036_NODE_30...region001	Enterococcus	Firmicutes	RiPP.	RiPP-like.	RiPP.	RiPP-like.	F
SRR6257486_bin.11.fa_BGC_c00210_NODE_11...region001	Enterococcus	Firmicutes	RiPP.	RiPP-like.	RiPP.	RiPP-like.	F
SRR6257486_bin.11.fa_BGC_c00136_NODE_61...region001	Enterococcus	Firmicutes	RiPP.	RiPP-like.	RiPP.	RiPP-like.	F
SRR6257486_bin.10.fa_BGC_c00016_NODE_29...region001	Streptococcus	Firmicutes	PKS.	T3PKS.	PKS.	T3PKS.	F
SRR6257485_bin.8.fa_BGC_c00020_NODE_10...region001	Enterococcus	Firmicutes	RiPP.	cyclic-lactone-autoinducer.	RiPP.	cyclic-lactone-autoinducer.	F
SRR6257485_bin.4.fa_BGC_c00382_NODE_85...region001	Cutibacterium	Actinobacteria	PKS.	transAT-PKS-like.	PKS.	transAT-PKS-like.	F
SRR6257485_bin.4.fa_BGC_c00029_NODE_27...region001	Cutibacterium	Actinobacteria	PKS.	transAT-PKS-like.	PKS.	transAT-PKS-like.	F
SRR6257485_bin.4.fa_BGC_c00019_NODE_25...region001	Cutibacterium	Actinobacteria	NRPS.	NRPS-like.	NRPS.	NRPS-like.	F
SRR6257485_bin.4.fa_BGC_c00008_NODE_23...region001	Cutibacterium	Actinobacteria	RiPP.	RiPP-like.	RiPP.	RiPP-like.	F
SRR6257483_bin.1.fa_BGC_c00032_NODE_66...region001	Klebsiella	Proteobacteria	RiPP.	RiPP-like.	RiPP.	RiPP-like.	F
SRR6257483_bin.1.fa_BGC_c00014_NODE_24...region001	Klebsiella	Proteobacteria	NRPS.	NRPS.	NRPS.	NRPS.	F
SRR6257483_bin.1.fa_BGC_c00010_NODE_18...region001	Klebsiella	Proteobacteria	RiPP.	thiopeptide.	RiPP.	thiopeptide.	F
SRR6257483_bin.1.fa_BGC_c00005_NODE_8_...region001	Klebsiella	Proteobacteria	hybrid.	hybrid.	hybrid(PKS.NRPS.)	hybrid(T1PKS.NRPS.)	F
SRR6257483_bin.1.fa_BGC_c00003_NODE_5_...region001	Klebsiella	Proteobacteria	NRPS.	NRPS.	NRPS.	NRPS.	F
SRR6257483_bin.1.fa_BGC_c00001_NODE_1_...region001	Klebsiella	Proteobacteria	other.	ladderane.	other.	ladderane.	F
SRR6257482_bin.5.fa_BGC_c00088_NODE_14...region001	Enterococcus	Firmicutes	RiPP.	cyclic-lactone-autoinducer.	RiPP.	cyclic-lactone-autoinducer.	F
SRR6257481_bin.2.fa_BGC_c00038_NODE_10...region001	Enterococcus	Firmicutes	hybrid.	hybrid.	hybrid(other.NRPS.)	hybrid(arylpolyene.NRPS.)	F
SRR6257481_bin.2.fa_BGC_c00027_NODE_85...region001	Enterococcus	Firmicutes	RiPP.	cyclic-lactone-autoinducer.	RiPP.	cyclic-lactone-autoinducer.	F
SRR6257481_bin.2.fa_BGC_c00003_NODE_30...region001	Enterococcus	Firmicutes	RiPP.	RRE-containing.	RiPP.	RRE-containing.	F
SRR6257481_bin.1.fa_BGC_c00023_NODE_70...region001	Staphylococcus	Firmicutes	RiPP.	cyclic-lactone-autoinducer.	RiPP.	cyclic-lactone-autoinducer.	F
SRR6257481_bin.1.fa_BGC_c00017_NODE_46...region001	Staphylococcus	Firmicutes	PKS.	T3PKS.	PKS.	T3PKS.	F
SRR6257481_bin.1.fa_BGC_c00010_NODE_23...region001	Staphylococcus	Firmicutes	other.	siderophore.	other.	siderophore.	F
SRR6257481_bin.1.fa_BGC_c00005_NODE_16...region001	Staphylococcus	Firmicutes	NRPS.	NRPS.	NRPS.	NRPS.	F
SRR6257480_bin.6.fa_BGC_c00360_NODE_12...region001	Staphylococcus	Firmicutes	other.	siderophore.	other.	siderophore.	F
SRR6257480_bin.6.fa_BGC_c00234_NODE_96...region001	Staphylococcus	Firmicutes	NRPS.	NRPS.	NRPS.	NRPS.	F
SRR6257480_bin.6.fa_BGC_c00110_NODE_73...region001	Staphylococcus	Firmicutes	terpene.	terpene.	terpene.	terpene.	F
SRR6257480_bin.6.fa_BGC_c00027_NODE_53...region001	Staphylococcus	Firmicutes	NRPS.	NRPS.	NRPS.	NRPS.	F
SRR6257480_bin.6.fa_BGC_c00020_NODE_50...region001	Staphylococcus	Firmicutes	PKS.	T3PKS.	PKS.	T3PKS.	F
SRR6257480_bin.6.fa_BGC_c00012_NODE_43...region001	Staphylococcus	Firmicutes	other.	siderophore.	other.	siderophore.	F
SRR6257480_bin.1.fa_BGC_c00129_NODE_59...region001	Enterococcus	Firmicutes	PKS.	T3PKS.	PKS.	T3PKS.	F
SRR6257480_bin.1.fa_BGC_c00023_NODE_24...region001	Enterococcus	Firmicutes	RiPP.	RiPP-like.	RiPP.	RiPP-like.	F
SRR6257480_bin.1.fa_BGC_c00017_NODE_22...region001	Enterococcus	Firmicutes	RiPP.	cyclic-lactone-autoinducer.	RiPP.	cyclic-lactone-autoinducer.	F
SRR6257479_bin.9.fa_BGC_c00004_NODE_64...region001	Corynebacterium	Actinobacteria	PKS.	T1PKS.	PKS.	T1PKS.	F
SRR6257479_bin.9.fa_BGC_c00001_NODE_23...region002	Corynebacterium	Actinobacteria	NRPS.	NRPS-like.	NRPS.	NRPS-like.	F
SRR6257479_bin.9.fa_BGC_c00001_NODE_23...region001	Corynebacterium	Actinobacteria	terpene.	terpene.	terpene.	terpene.	F
SRR6257479_bin.7.fa_BGC_c00047_NODE_34...region001	Staphylococcus	Firmicutes	RiPP.	cyclic-lactone-autoinducer.	RiPP.	cyclic-lactone-autoinducer.	F
SRR6257479_bin.7.fa_BGC_c00038_NODE_20...region001	Staphylococcus	Firmicutes	other.	siderophore.	other.	siderophore.	F
SRR6257479_bin.7.fa_BGC_c00025_NODE_11...region001	Staphylococcus	Firmicutes	PKS.	T3PKS.	PKS.	T3PKS.	F
SRR6257479_bin.7.fa_BGC_c00017_NODE_78...region001	Staphylococcus	Firmicutes	NRPS.	NRPS.	NRPS.	NRPS.	F
SRR6257479_bin.3.fa_BGC_c00715_NODE_23...region001	Klebsiella	Proteobacteria	NRPS.	NRPS-like.	NRPS.	NRPS-like.	F
SRR6257479_bin.3.fa_BGC_c00362_NODE_12...region001	Klebsiella	Proteobacteria	RiPP.	RiPP-like.	RiPP.	RiPP-like.	F
SRR6257479_bin.3.fa_BGC_c00340_NODE_12...region001	Klebsiella	Proteobacteria	RiPP.	redox-cofactor.	RiPP.	redox-cofactor.	F
SRR6257479_bin.3.fa_BGC_c00285_NODE_10...region001	Klebsiella	Proteobacteria	NRPS.	NRPS.	NRPS.	NRPS.	F
SRR6257479_bin.3.fa_BGC_c00098_NODE_56...region001	Klebsiella	Proteobacteria	RiPP.	thiopeptide.	RiPP.	thiopeptide.	F
SRR6257478_bin.3.fa_BGC_c00257_NODE_83...region001	Pseudomonas	Proteobacteria	RiPP.	RiPP-like.	RiPP.	RiPP-like.	F
SRR6257478_bin.3.fa_BGC_c00254_NODE_81...region001	Pseudomonas	Proteobacteria	NRPS.	NRPS.	NRPS.	NRPS.	F
SRR6257478_bin.3.fa_BGC_c00236_NODE_67...region001	Pseudomonas	Proteobacteria	NRPS.	NRPS.	NRPS.	NRPS.	F
SRR6257478_bin.3.fa_BGC_c00225_NODE_58...region001	Pseudomonas	Proteobacteria	NRPS.	NRPS.	NRPS.	NRPS.	F
SRR6257478_bin.3.fa_BGC_c00214_NODE_51...region001	Pseudomonas	Proteobacteria	NRPS.	NRPS.	NRPS.	NRPS.	F
SRR6257478_bin.3.fa_BGC_c00207_NODE_49...region001	Pseudomonas	Proteobacteria	NRPS.	NRPS.	NRPS.	NRPS.	F
SRR6257478_bin.3.fa_BGC_c00204_NODE_48...region001	Pseudomonas	Proteobacteria	other.	phenazine.	other.	phenazine.	F
SRR6257478_bin.3.fa_BGC_c00200_NODE_46...region001	Pseudomonas	Proteobacteria	RiPP.	RiPP-like.	RiPP.	RiPP-like.	F
SRR6257478_bin.3.fa_BGC_c00181_NODE_40...region001	Pseudomonas	Proteobacteria	RiPP.	redox-cofactor.	RiPP.	redox-cofactor.	F
SRR6257478_bin.3.fa_BGC_c00152_NODE_33...region001	Pseudomonas	Proteobacteria	NRPS.	NRPS.	NRPS.	NRPS.	F
SRR6257478_bin.3.fa_BGC_c00123_NODE_27...region001	Pseudomonas	Proteobacteria	other.	phenazine.	other.	phenazine.	F
SRR6257478_bin.3.fa_BGC_c00118_NODE_26...region001	Pseudomonas	Proteobacteria	other.	hserlactone.	other.	hserlactone.	F
SRR6257478_bin.3.fa_BGC_c00072_NODE_17...region001	Pseudomonas	Proteobacteria	NRPS.	NRPS.	NRPS.	NRPS.	F
SRR6257478_bin.3.fa_BGC_c00065_NODE_15...region001	Pseudomonas	Proteobacteria	other.	hserlactone.	other.	hserlactone.	F
SRR6257478_bin.3.fa_BGC_c00056_NODE_12...region001	Pseudomonas	Proteobacteria	NRPS.	NRPS-like.	NRPS.	NRPS-like.	F
SRR6257478_bin.3.fa_BGC_c00038_NODE_86...region001	Pseudomonas	Proteobacteria	other.	NAGGN.	other.	NAGGN.	F
SRR6257478_bin.3.fa_BGC_c00034_NODE_78...region001	Pseudomonas	Proteobacteria	hybrid.	hybrid.	hybrid(NRPS.other.)	hybrid(NRPS-like.betalactone.)	F
SRR6257478_bin.3.fa_BGC_c00033_NODE_76...region001	Pseudomonas	Proteobacteria	NRPS.	NRPS-like.	NRPS.	NRPS-like.	F
SRR6257478_bin.3.fa_BGC_c00031_NODE_70...region001	Pseudomonas	Proteobacteria	NRPS.	NRPS.	NRPS.	NRPS.	F
SRR6257478_bin.3.fa_BGC_c00008_NODE_13...region001	Pseudomonas	Proteobacteria	NRPS.	NRPS-like.	NRPS.	NRPS-like.	F
SRR6257478_bin.1.fa_BGC_c00053_NODE_36...region001	Veillonella	Firmicutes	RiPP.	ranthipeptide.	RiPP.	ranthipeptide.	F
SRR6257477_bin.4.fa_BGC_c00310_NODE_52...region001	Pseudomonas	Proteobacteria	NRPS.	NRPS.	NRPS.	NRPS.	F
SRR6257477_bin.4.fa_BGC_c00280_NODE_43...region001	Pseudomonas	Proteobacteria	NRPS.	NRPS.	NRPS.	NRPS.	F
SRR6257477_bin.4.fa_BGC_c00272_NODE_41...region001	Pseudomonas	Proteobacteria	RiPP.	RiPP-like.	RiPP.	RiPP-like.	F
SRR6257477_bin.4.fa_BGC_c00256_NODE_39...region001	Pseudomonas	Proteobacteria	NRPS.	NRPS.	NRPS.	NRPS.	F
SRR6257477_bin.4.fa_BGC_c00244_NODE_37...region001	Pseudomonas	Proteobacteria	NRPS.	NRPS.	NRPS.	NRPS.	F
SRR6257477_bin.4.fa_BGC_c00234_NODE_36...region001	Pseudomonas	Proteobacteria	NRPS.	NRPS.	NRPS.	NRPS.	F
SRR6257477_bin.4.fa_BGC_c00224_NODE_35...region001	Pseudomonas	Proteobacteria	NRPS.	NRPS.	NRPS.	NRPS.	F
SRR6257477_bin.4.fa_BGC_c00219_NODE_34...region001	Pseudomonas	Proteobacteria	RiPP.	redox-cofactor.	RiPP.	redox-cofactor.	F
SRR6257477_bin.4.fa_BGC_c00217_NODE_34...region001	Pseudomonas	Proteobacteria	other.	phenazine.	other.	phenazine.	F
SRR6257477_bin.4.fa_BGC_c00195_NODE_32...region001	Pseudomonas	Proteobacteria	NRPS.	NRPS.	NRPS.	NRPS.	F
SRR6257477_bin.4.fa_BGC_c00139_NODE_24...region001	Pseudomonas	Proteobacteria	other.	hserlactone.	other.	hserlactone.	F
SRR6257477_bin.4.fa_BGC_c00136_NODE_24...region001	Pseudomonas	Proteobacteria	NRPS.	NRPS-like.	NRPS.	NRPS-like.	F
SRR6257477_bin.4.fa_BGC_c00123_NODE_22...region001	Pseudomonas	Proteobacteria	hybrid.	hybrid.	hybrid(NRPS.other.)	hybrid(NRPS-like.betalactone.)	F
SRR6257477_bin.4.fa_BGC_c00122_NODE_22...region001	Pseudomonas	Proteobacteria	other.	NAGGN.	other.	NAGGN.	F
SRR6257477_bin.4.fa_BGC_c00108_NODE_20...region001	Pseudomonas	Proteobacteria	NRPS.	NRPS.	NRPS.	NRPS.	F
SRR6257477_bin.4.fa_BGC_c00086_NODE_17...region001	Pseudomonas	Proteobacteria	NRPS.	NRPS-like.	NRPS.	NRPS-like.	F
SRR6257477_bin.4.fa_BGC_c00062_NODE_14...region001	Pseudomonas	Proteobacteria	other.	hserlactone.	other.	hserlactone.	F
SRR6257477_bin.4.fa_BGC_c00046_NODE_11...region001	Pseudomonas	Proteobacteria	NRPS.	NRPS.	NRPS.	NRPS.	F
SRR6257477_bin.4.fa_BGC_c00025_NODE_78...region001	Pseudomonas	Proteobacteria	NRPS.	NRPS.	NRPS.	NRPS.	F
SRR6257477_bin.4.fa_BGC_c00024_NODE_77...region001	Pseudomonas	Proteobacteria	NRPS.	NRPS.	NRPS.	NRPS.	F
SRR6257474_bin.6.fa_BGC_c00144_NODE_50...region001	Romboutsia	Firmicutes	RiPP.	cyclic-lactone-autoinducer.	RiPP.	cyclic-lactone-autoinducer.	F
SRR6257473_bin.7.fa_BGC_c00013_NODE_17...region001	Streptococcus	Firmicutes	RiPP.	RiPP-like.	RiPP.	RiPP-like.	F
SRR6257473_bin.7.fa_BGC_c00008_NODE_14...region001	Streptococcus	Firmicutes	PKS.	T3PKS.	PKS.	T3PKS.	F
SRR6257473_bin.7.fa_BGC_c00001_NODE_16...region001	Streptococcus	Firmicutes	RiPP.	RiPP-like.	RiPP.	RiPP-like.	F
SRR6257472_bin.3.fa_BGC_c00001_NODE_11...region001	Streptococcus	Firmicutes	RiPP.	RiPP-like.	RiPP.	RiPP-like.	F
SRR6257470_bin.13.fa_BGC_c00001_NODE_17...region001	Streptococcus	Firmicutes	PKS.	T3PKS.	PKS.	T3PKS.	F
SRR6257470_bin.11.fa_BGC_c00029_NODE_13...region001	Clostridium	Firmicutes	RiPP.	ranthipeptide.	RiPP.	ranthipeptide.	F
SRR6257470_bin.11.fa_BGC_c00012_NODE_60...region001	Clostridium	Firmicutes	RiPP.	cyclic-lactone-autoinducer.	RiPP.	cyclic-lactone-autoinducer.	F
SRR6257468_bin.3.fa_BGC_c00184_NODE_13...region001	Peptoniphilus	Firmicutes	RiPP.	ranthipeptide.	RiPP.	ranthipeptide.	F
SRR6257468_bin.3.fa_BGC_c00174_NODE_13...region001	Peptoniphilus	Firmicutes	RiPP.	RiPP-like.	RiPP.	RiPP-like.	F
SRR6257467_bin.5.fa_BGC_c00054_NODE_96...region001	Finegoldia	Firmicutes	RiPP.	RRE-containing.	RiPP.	RRE-containing.	F
SRR6257467_bin.5.fa_BGC_c00046_NODE_61...region001	Finegoldia	Firmicutes	RiPP.	ranthipeptide.	RiPP.	ranthipeptide.	F
SRR6257466_bin.12.fa_BGC_c00479_NODE_24...region001	Eggerthella	Actinobacteria	RiPP.	RiPP-like.	RiPP.	RiPP-like.	F
SRR6257466_bin.12.fa_BGC_c00227_NODE_16...region001	Eggerthella	Actinobacteria	RiPP.	RiPP-like.	RiPP.	RiPP-like.	F
SRR6257466_bin.12.fa_BGC_c00113_NODE_12...region001	Eggerthella	Actinobacteria	terpene.	terpene.	terpene.	terpene.	F
SRR6257463_bin.10.fa_BGC_c00287_NODE_10...region001	Clostridium	Firmicutes	RiPP.	cyclic-lactone-autoinducer.	RiPP.	cyclic-lactone-autoinducer.	F
SRR6257463_bin.10.fa_BGC_c00233_NODE_85...region001	Clostridium	Firmicutes	RiPP.	cyclic-lactone-autoinducer.	RiPP.	cyclic-lactone-autoinducer.	F
SRR6257463_bin.10.fa_BGC_c00127_NODE_52...region001	Clostridium	Firmicutes	RiPP.	cyclic-lactone-autoinducer.	RiPP.	cyclic-lactone-autoinducer.	F
SRR6257463_bin.10.fa_BGC_c00098_NODE_46...region001	Clostridium	Firmicutes	RiPP.	ranthipeptide.	RiPP.	ranthipeptide.	F
SRR6257463_bin.10.fa_BGC_c00080_NODE_43...region001	Clostridium	Firmicutes	NRPS.	NRPS.	NRPS.	NRPS.	F
SRR6257463_bin.10.fa_BGC_c00031_NODE_26...region001	Clostridium	Firmicutes	RiPP.	RRE-containing.	RiPP.	RRE-containing.	F
SRR6257463_bin.10.fa_BGC_c00024_NODE_21...region001	Clostridium	Firmicutes	RiPP.	lassopeptide.	RiPP.	lassopeptide.	F
SRR6257463_bin.10.fa_BGC_c00018_NODE_19...region001	Clostridium	Firmicutes	RiPP.	cyclic-lactone-autoinducer.	RiPP.	cyclic-lactone-autoinducer.	F
SRR6257462_bin.7.fa_BGC_c00001_NODE_32...region001	Eggerthella	Actinobacteria	RiPP.	RiPP-like.	RiPP.	RiPP-like.	F
SRR6257460_bin.4.fa_BGC_c00011_NODE_12...region001	Haemophilus	Proteobacteria	RiPP.	RiPP-like.	RiPP.	RiPP-like.	F
SRR6257460_bin.1.fa_BGC_c00129_NODE_49...region001	Staphylococcus	Firmicutes	RiPP.	cyclic-lactone-autoinducer.	RiPP.	cyclic-lactone-autoinducer.	F
SRR6257460_bin.1.fa_BGC_c00037_NODE_25...region001	Staphylococcus	Firmicutes	PKS.	T3PKS.	PKS.	T3PKS.	F
SRR6257460_bin.1.fa_BGC_c00017_NODE_19...region001	Staphylococcus	Firmicutes	NRPS.	NRPS.	NRPS.	NRPS.	F
SRR6257460_bin.1.fa_BGC_c00013_NODE_17...region001	Staphylococcus	Firmicutes	other.	siderophore.	other.	siderophore.	F
SRR6257459_bin.1.fa_BGC_c00030_NODE_95...region001	Staphylococcus	Firmicutes	other.	siderophore.	other.	siderophore.	F
SRR6257459_bin.1.fa_BGC_c00020_NODE_51...region001	Staphylococcus	Firmicutes	PKS.	T3PKS.	PKS.	T3PKS.	F
SRR6257459_bin.1.fa_BGC_c00011_NODE_33...region001	Staphylococcus	Firmicutes	RiPP.	cyclic-lactone-autoinducer.	RiPP.	cyclic-lactone-autoinducer.	F
SRR6257459_bin.1.fa_BGC_c00004_NODE_11...region001	Staphylococcus	Firmicutes	NRPS.	NRPS.	NRPS.	NRPS.	F
SRR6257457_bin.3.fa_BGC_c00154_NODE_23...region001	Clostridium	Firmicutes	RiPP.	cyclic-lactone-autoinducer.	RiPP.	cyclic-lactone-autoinducer.	F
SRR6257457_bin.3.fa_BGC_c00090_NODE_16...region001	Clostridium	Firmicutes	RiPP.	RRE-containing.	RiPP.	RRE-containing.	F
SRR6257457_bin.3.fa_BGC_c00047_NODE_11...region001	Clostridium	Firmicutes	RiPP.	cyclic-lactone-autoinducer.	RiPP.	cyclic-lactone-autoinducer.	F
SRR6257457_bin.3.fa_BGC_c00004_NODE_47...region001	Clostridium	Firmicutes	RiPP.	ranthipeptide.	RiPP.	ranthipeptide.	F
SRR6257456_bin.1.fa_BGC_c00420_NODE_54...region001	Clostridium	Firmicutes	RiPP.	RRE-containing.	RiPP.	RRE-containing.	F
SRR6257456_bin.1.fa_BGC_c00178_NODE_26...region001	Clostridium	Firmicutes	RiPP.	RiPP-like.	RiPP.	RiPP-like.	F
SRR6257456_bin.1.fa_BGC_c00001_NODE_62...region001	Clostridium	Firmicutes	RiPP.	ranthipeptide.	RiPP.	ranthipeptide.	F
SRR6257455_bin.4.fa_BGC_c00953_NODE_12...region001	Pseudomonas	Proteobacteria	NRPS.	NRPS-like.	NRPS.	NRPS-like.	F
SRR6257455_bin.4.fa_BGC_c00893_NODE_11...region001	Pseudomonas	Proteobacteria	NRPS.	NRPS-like.	NRPS.	NRPS-like.	F
SRR6257455_bin.4.fa_BGC_c00708_NODE_93...region001	Pseudomonas	Proteobacteria	NRPS.	NRPS.	NRPS.	NRPS.	F
SRR6257455_bin.4.fa_BGC_c00647_NODE_85...region001	Pseudomonas	Proteobacteria	other.	hserlactone.	other.	hserlactone.	F
SRR6257455_bin.4.fa_BGC_c00414_NODE_58...region001	Pseudomonas	Proteobacteria	PKS.	T3PKS.	PKS.	T3PKS.	F
SRR6257455_bin.4.fa_BGC_c00406_NODE_57...region001	Pseudomonas	Proteobacteria	NRPS.	NRPS.	NRPS.	NRPS.	F
SRR6257455_bin.4.fa_BGC_c00384_NODE_55...region001	Pseudomonas	Proteobacteria	other.	phenazine.	other.	phenazine.	F
SRR6257455_bin.4.fa_BGC_c00237_NODE_38...region001	Pseudomonas	Proteobacteria	PKS.	T1PKS.	PKS.	T1PKS.	F
SRR6257455_bin.4.fa_BGC_c00235_NODE_38...region001	Pseudomonas	Proteobacteria	NRPS.	NRPS.	NRPS.	NRPS.	F
SRR6257455_bin.4.fa_BGC_c00220_NODE_36...region001	Pseudomonas	Proteobacteria	RiPP.	RiPP-like.	RiPP.	RiPP-like.	F
SRR6257455_bin.4.fa_BGC_c00095_NODE_21...region001	Pseudomonas	Proteobacteria	NRPS.	NRPS.	NRPS.	NRPS.	F
SRR6257455_bin.4.fa_BGC_c00062_NODE_17...region001	Pseudomonas	Proteobacteria	NRPS.	NRPS-like.	NRPS.	NRPS-like.	F
SRR6257455_bin.4.fa_BGC_c00058_NODE_16...region001	Pseudomonas	Proteobacteria	other.	hserlactone.	other.	hserlactone.	F
SRR6257455_bin.4.fa_BGC_c00048_NODE_15...region001	Pseudomonas	Proteobacteria	other.	phenazine.	other.	phenazine.	F
SRR6257455_bin.4.fa_BGC_c00047_NODE_15...region001	Pseudomonas	Proteobacteria	NRPS.	NRPS-like.	NRPS.	NRPS-like.	F
SRR6257455_bin.4.fa_BGC_c00033_NODE_13...region001	Pseudomonas	Proteobacteria	NRPS.	NRPS.	NRPS.	NRPS.	F
SRR6257453_bin.7.fa_BGC_c00019_NODE_89...region001	Staphylococcus	Firmicutes	other.	siderophore.	other.	siderophore.	F
SRR6257453_bin.7.fa_BGC_c00014_NODE_67...region001	Staphylococcus	Firmicutes	PKS.	T3PKS.	PKS.	T3PKS.	F
SRR6257453_bin.7.fa_BGC_c00004_NODE_26...region001	Staphylococcus	Firmicutes	NRPS.	NRPS.	NRPS.	NRPS.	F
SRR6257453_bin.7.fa_BGC_c00001_NODE_14...region001	Staphylococcus	Firmicutes	RiPP.	cyclic-lactone-autoinducer.	RiPP.	cyclic-lactone-autoinducer.	F
SRR6257453_bin.2.fa_BGC_c00065_NODE_33...region001	Enterococcus	Firmicutes	PKS.	T3PKS.	PKS.	T3PKS.	F
SRR6257453_bin.2.fa_BGC_c00025_NODE_11...region001	Enterococcus	Firmicutes	RiPP.	RiPP-like.	RiPP.	RiPP-like.	F
SRR6257453_bin.2.fa_BGC_c00016_NODE_81...region001	Enterococcus	Firmicutes	RiPP.	cyclic-lactone-autoinducer.	RiPP.	cyclic-lactone-autoinducer.	F
SRR6257449_bin.2.fa_BGC_c00067_NODE_39...region001	Clostridium	Firmicutes	RiPP.	RiPP-like.	RiPP.	RiPP-like.	F
SRR6257449_bin.2.fa_BGC_c00037_NODE_78...region001	Clostridium	Firmicutes	hybrid.	hybrid.	hybrid(NRPS.RiPP.)	hybrid(NRPS.cyclic-lactone-autoinducer.)	F
SRR6257449_bin.2.fa_BGC_c00024_NODE_55...region001	Clostridium	Firmicutes	RiPP.	RRE-containing.	RiPP.	RRE-containing.	F
SRR6257449_bin.2.fa_BGC_c00016_NODE_40...region001	Clostridium	Firmicutes	RiPP.	cyclic-lactone-autoinducer.	RiPP.	cyclic-lactone-autoinducer.	F
SRR6257449_bin.2.fa_BGC_c00015_NODE_38...region001	Clostridium	Firmicutes	RiPP.	ranthipeptide.	RiPP.	ranthipeptide.	F
SRR6257449_bin.2.fa_BGC_c00012_NODE_35...region002	Clostridium	Firmicutes	RiPP.	lassopeptide.	RiPP.	lassopeptide.	F
SRR6257449_bin.2.fa_BGC_c00012_NODE_35...region001	Clostridium	Firmicutes	RiPP.	cyclic-lactone-autoinducer.	RiPP.	cyclic-lactone-autoinducer.	F
SRR6257449_bin.1.fa_BGC_c00229_NODE_16...region001	Staphylococcus	Firmicutes	RiPP.	cyclic-lactone-autoinducer.	RiPP.	cyclic-lactone-autoinducer.	F
SRR6257449_bin.1.fa_BGC_c00189_NODE_13...region001	Staphylococcus	Firmicutes	RiPP.	lanthipeptide-class-i.	RiPP.	lanthipeptide-class-i.	F
SRR6257449_bin.1.fa_BGC_c00129_NODE_92...region001	Staphylococcus	Firmicutes	other.	siderophore.	other.	siderophore.	F
SRR6257449_bin.1.fa_BGC_c00066_NODE_45...region001	Staphylococcus	Firmicutes	RiPP.	RiPP-like.	RiPP.	RiPP-like.	F
SRR6257449_bin.1.fa_BGC_c00054_NODE_39...region001	Staphylococcus	Firmicutes	other.	siderophore.	other.	siderophore.	F
SRR6257449_bin.1.fa_BGC_c00044_NODE_34...region001	Staphylococcus	Firmicutes	PKS.	T3PKS.	PKS.	T3PKS.	F
SRR6257449_bin.1.fa_BGC_c00032_NODE_28...region001	Staphylococcus	Firmicutes	other.	siderophore.	other.	siderophore.	F
SRR6257449_bin.1.fa_BGC_c00009_NODE_16...region001	Staphylococcus	Firmicutes	terpene.	terpene.	terpene.	terpene.	F
SRR6257449_bin.1.fa_BGC_c00005_NODE_13...region001	Staphylococcus	Firmicutes	NRPS.	NRPS.	NRPS.	NRPS.	F
SRR6257448_bin.4.fa_BGC_c00087_NODE_26...region001	Klebsiella	Proteobacteria	RiPP.	redox-cofactor.	RiPP.	redox-cofactor.	F
SRR6257448_bin.4.fa_BGC_c00034_NODE_86...region001	Klebsiella	Proteobacteria	RiPP.	RiPP-like.	RiPP.	RiPP-like.	F
SRR6257448_bin.4.fa_BGC_c00005_NODE_33...region001	Klebsiella	Proteobacteria	NRPS.	NRPS.	NRPS.	NRPS.	F
SRR6257448_bin.2.fa_BGC_c00274_NODE_75...region001	Staphylococcus	Firmicutes	RiPP.	RiPP-like.	RiPP.	RiPP-like.	F
SRR6257448_bin.2.fa_BGC_c00242_NODE_61...region001	Staphylococcus	Firmicutes	RiPP.	RRE-containing.	RiPP.	RRE-containing.	F
SRR6257448_bin.2.fa_BGC_c00074_NODE_28...region001	Staphylococcus	Firmicutes	other.	siderophore.	other.	siderophore.	F
SRR6257448_bin.2.fa_BGC_c00055_NODE_25...region001	Staphylococcus	Firmicutes	RiPP.	cyclic-lactone-autoinducer.	RiPP.	cyclic-lactone-autoinducer.	F
SRR6257448_bin.2.fa_BGC_c00037_NODE_22...region001	Staphylococcus	Firmicutes	other.	siderophore.	other.	siderophore.	F
SRR6257448_bin.2.fa_BGC_c00030_NODE_21...region001	Staphylococcus	Firmicutes	PKS.	T3PKS.	PKS.	T3PKS.	F
SRR6257448_bin.2.fa_BGC_c00006_NODE_10...region001	Staphylococcus	Firmicutes	terpene.	terpene.	terpene.	terpene.	F
SRR6257448_bin.2.fa_BGC_c00001_NODE_45...region001	Staphylococcus	Firmicutes	NRPS.	NRPS.	NRPS.	NRPS.	F
SRR6257447_bin.3.fa_BGC_c00082_NODE_70...region001	Veillonella	Firmicutes	RiPP.	ranthipeptide.	RiPP.	ranthipeptide.	T
SRR6257447_bin.1.fa_BGC_c00468_NODE_16...region001	Clostridium	Firmicutes	RiPP.	ranthipeptide.	RiPP.	ranthipeptide.	F
SRR6257446_bin.2.fa_BGC_c00102_NODE_52...region001	Clostridium	Firmicutes	RiPP.	cyclic-lactone-autoinducer.	RiPP.	cyclic-lactone-autoinducer.	F
SRR6257446_bin.2.fa_BGC_c00042_NODE_16...region001	Clostridium	Firmicutes	RiPP.	ranthipeptide.	RiPP.	ranthipeptide.	F
SRR6257444_bin.10.fa_BGC_c00291_NODE_10...region001	Mixta	Proteobacteria	terpene.	terpene.	terpene.	terpene.	F
SRR6257444_bin.10.fa_BGC_c00242_NODE_90...region001	Mixta	Proteobacteria	other.	siderophore.	other.	siderophore.	F
SRR6257444_bin.10.fa_BGC_c00212_NODE_83...region001	Mixta	Proteobacteria	other.	hserlactone.	other.	hserlactone.	F
SRR6257444_bin.10.fa_BGC_c00165_NODE_68...region001	Mixta	Proteobacteria	other.	hserlactone.	other.	hserlactone.	F
SRR6257444_bin.10.fa_BGC_c00069_NODE_43...region001	Mixta	Proteobacteria	RiPP.	RRE-containing.	RiPP.	RRE-containing.	F
SRR6257441_bin.1.fa_BGC_c00033_NODE_12...region001	Staphylococcus	Firmicutes	other.	siderophore.	other.	siderophore.	F
SRR6257441_bin.1.fa_BGC_c00022_NODE_99...region001	Staphylococcus	Firmicutes	PKS.	T3PKS.	PKS.	T3PKS.	F
SRR6257441_bin.1.fa_BGC_c00007_NODE_66...region001	Staphylococcus	Firmicutes	RiPP.	cyclic-lactone-autoinducer.	RiPP.	cyclic-lactone-autoinducer.	F
SRR6257441_bin.1.fa_BGC_c00002_NODE_40...region001	Staphylococcus	Firmicutes	NRPS.	NRPS.	NRPS.	NRPS.	F
SRR6257440_bin.5.fa_BGC_c00105_NODE_28...region001	Clostridioides	Firmicutes	RiPP.	ranthipeptide.	RiPP.	ranthipeptide.	F
SRR6257439_bin.6.fa_BGC_c00040_NODE_30...region001	Dermabacter	Actinobacteria	PKS.	T3PKS.	PKS.	T3PKS.	F
SRR6257439_bin.2.fa_BGC_c00079_NODE_23...region001	Corynebacterium	Actinobacteria	terpene.	terpene.	terpene.	terpene.	F
SRR6257439_bin.2.fa_BGC_c00018_NODE_10...region001	Corynebacterium	Actinobacteria	PKS.	T1PKS.	PKS.	T1PKS.	F
SRR6257438_bin.7.fa_BGC_c00243_NODE_10...region001	Staphylococcus	Firmicutes	NRPS.	NRPS-like.	NRPS.	NRPS-like.	F
SRR6257438_bin.7.fa_BGC_c00234_NODE_99...region001	Staphylococcus	Firmicutes	NRPS.	NRPS.	NRPS.	NRPS.	F
SRR6257438_bin.7.fa_BGC_c00217_NODE_89...region001	Staphylococcus	Firmicutes	other.	siderophore.	other.	siderophore.	F
SRR6257438_bin.7.fa_BGC_c00068_NODE_20...region001	Staphylococcus	Firmicutes	PKS.	T3PKS.	PKS.	T3PKS.	F
SRR6257438_bin.7.fa_BGC_c00049_NODE_16...region001	Staphylococcus	Firmicutes	RiPP.	lanthipeptide-class-i.	RiPP.	lanthipeptide-class-i.	F
SRR6257437_bin.1.fa_BGC_c00185_NODE_92...region001	Veillonella	Firmicutes	RiPP.	ranthipeptide.	RiPP.	ranthipeptide.	F
SRR6257436_bin.6.fa_BGC_c00020_NODE_10...region001	Veillonella	Firmicutes	RiPP.	ranthipeptide.	RiPP.	ranthipeptide.	F
SRR6257436_bin.5.fa_BGC_c00115_NODE_40...region001	Enterococcus	Firmicutes	RiPP.	cyclic-lactone-autoinducer.	RiPP.	cyclic-lactone-autoinducer.	F
SRR6257436_bin.5.fa_BGC_c00011_NODE_98...region001	Enterococcus	Firmicutes	RiPP.	RiPP-like.	RiPP.	RiPP-like.	F
SRR6257436_bin.10.fa_BGC_c00093_NODE_55...region001	Staphylococcus	Firmicutes	other.	siderophore.	other.	siderophore.	F
SRR6257436_bin.10.fa_BGC_c00055_NODE_41...region001	Staphylococcus	Firmicutes	NRPS.	NRPS.	NRPS.	NRPS.	F
SRR6257436_bin.10.fa_BGC_c00005_NODE_99...region001	Staphylococcus	Firmicutes	RiPP.	cyclic-lactone-autoinducer.	RiPP.	cyclic-lactone-autoinducer.	F
SRR6257434_bin.3.fa_BGC_c00028_NODE_18...region001	Staphylococcus	Firmicutes	other.	siderophore.	other.	siderophore.	F
SRR6257434_bin.3.fa_BGC_c00017_NODE_14...region001	Staphylococcus	Firmicutes	PKS.	T3PKS.	PKS.	T3PKS.	F
SRR6257433_bin.7.fa_BGC_c00009_NODE_11...region001	Gemella	Firmicutes	RiPP.	RiPP-like.	RiPP.	RiPP-like.	T
SRR6257433_bin.7.fa_BGC_c00007_NODE_98...region001	Gemella	Firmicutes	PKS.	T3PKS.	PKS.	T3PKS.	F
SRR6257433_bin.6.fa_BGC_c00013_NODE_13...region001	Enterococcus	Firmicutes	RiPP.	RiPP-like.	RiPP.	RiPP-like.	F
SRR6257433_bin.6.fa_BGC_c00001_NODE_1_...region001	Enterococcus	Firmicutes	RiPP.	cyclic-lactone-autoinducer.	RiPP.	cyclic-lactone-autoinducer.	F
SRR6257432_bin.1.fa_BGC_c00036_NODE_10...region001	Staphylococcus	Firmicutes	PKS.	T3PKS.	PKS.	T3PKS.	F
SRR6257432_bin.1.fa_BGC_c00035_NODE_10...region001	Staphylococcus	Firmicutes	other.	siderophore.	other.	siderophore.	F
SRR6257432_bin.1.fa_BGC_c00029_NODE_87...region001	Staphylococcus	Firmicutes	NRPS.	NRPS.	NRPS.	NRPS.	F
SRR6257432_bin.1.fa_BGC_c00028_NODE_85...region001	Staphylococcus	Firmicutes	RiPP.	cyclic-lactone-autoinducer.	RiPP.	cyclic-lactone-autoinducer.	F
SRR6257426_bin.2.fa_BGC_c00045_NODE_11...region001	Staphylococcus	Firmicutes	PKS.	T3PKS.	PKS.	T3PKS.	F
SRR6257426_bin.2.fa_BGC_c00037_NODE_10...region001	Staphylococcus	Firmicutes	other.	siderophore.	other.	siderophore.	F
SRR6257426_bin.2.fa_BGC_c00021_NODE_68...region001	Staphylococcus	Firmicutes	RiPP.	cyclic-lactone-autoinducer.	RiPP.	cyclic-lactone-autoinducer.	F
SRR6257426_bin.2.fa_BGC_c00001_NODE_26...region001	Staphylococcus	Firmicutes	NRPS.	NRPS.	NRPS.	NRPS.	F
SRR6257426_bin.1.fa_BGC_c00770_NODE_15...region001	Pseudomonas	Proteobacteria	NRPS.	NRPS.	NRPS.	NRPS.	F
SRR6257426_bin.1.fa_BGC_c00726_NODE_14...region001	Pseudomonas	Proteobacteria	RiPP.	RiPP-like.	RiPP.	RiPP-like.	F
SRR6257426_bin.1.fa_BGC_c00716_NODE_14...region001	Pseudomonas	Proteobacteria	RiPP.	RiPP-like.	RiPP.	RiPP-like.	F
SRR6257426_bin.1.fa_BGC_c00607_NODE_11...region001	Pseudomonas	Proteobacteria	NRPS.	NRPS.	NRPS.	NRPS.	F
SRR6257426_bin.1.fa_BGC_c00592_NODE_11...region001	Pseudomonas	Proteobacteria	NRPS.	NRPS.	NRPS.	NRPS.	F
SRR6257426_bin.1.fa_BGC_c00562_NODE_10...region001	Pseudomonas	Proteobacteria	NRPS.	NRPS.	NRPS.	NRPS.	F
SRR6257426_bin.1.fa_BGC_c00550_NODE_10...region001	Pseudomonas	Proteobacteria	other.	hserlactone.	other.	hserlactone.	F
SRR6257426_bin.1.fa_BGC_c00481_NODE_94...region001	Pseudomonas	Proteobacteria	NRPS.	NRPS.	NRPS.	NRPS.	F
SRR6257426_bin.1.fa_BGC_c00473_NODE_93...region001	Pseudomonas	Proteobacteria	NRPS.	NRPS-like.	NRPS.	NRPS-like.	F
SRR6257426_bin.1.fa_BGC_c00436_NODE_86...region001	Pseudomonas	Proteobacteria	NRPS.	NRPS-like.	NRPS.	NRPS-like.	F
SRR6257426_bin.1.fa_BGC_c00375_NODE_74...region001	Pseudomonas	Proteobacteria	other.	phenazine.	other.	phenazine.	F
SRR6257426_bin.1.fa_BGC_c00319_NODE_64...region001	Pseudomonas	Proteobacteria	NRPS.	NRPS-like.	NRPS.	NRPS-like.	F
SRR6257426_bin.1.fa_BGC_c00315_NODE_64...region001	Pseudomonas	Proteobacteria	PKS.	T3PKS.	PKS.	T3PKS.	F
SRR6257426_bin.1.fa_BGC_c00303_NODE_61...region001	Pseudomonas	Proteobacteria	NRPS.	NRPS.	NRPS.	NRPS.	F
SRR6257426_bin.1.fa_BGC_c00260_NODE_54...region001	Pseudomonas	Proteobacteria	NRPS.	NRPS.	NRPS.	NRPS.	F
SRR6257426_bin.1.fa_BGC_c00222_NODE_48...region001	Pseudomonas	Proteobacteria	other.	NAGGN.	other.	NAGGN.	F
SRR6257426_bin.1.fa_BGC_c00219_NODE_47...region001	Pseudomonas	Proteobacteria	other.	hserlactone.	other.	hserlactone.	F
SRR6257426_bin.1.fa_BGC_c00193_NODE_43...region001	Pseudomonas	Proteobacteria	PKS.	T1PKS.	PKS.	T1PKS.	F
SRR6257426_bin.1.fa_BGC_c00173_NODE_39...region001	Pseudomonas	Proteobacteria	NRPS.	NRPS-like.	NRPS.	NRPS-like.	F
SRR6257426_bin.1.fa_BGC_c00075_NODE_22...region001	Pseudomonas	Proteobacteria	NRPS.	NRPS-like.	NRPS.	NRPS-like.	F
SRR6257426_bin.1.fa_BGC_c00074_NODE_21...region001	Pseudomonas	Proteobacteria	NRPS.	NRPS.	NRPS.	NRPS.	F
SRR6257426_bin.1.fa_BGC_c00057_NODE_17...region001	Pseudomonas	Proteobacteria	NRPS.	NRPS.	NRPS.	NRPS.	F
SRR6257426_bin.1.fa_BGC_c00034_NODE_13...region001	Pseudomonas	Proteobacteria	NRPS.	NRPS-like.	NRPS.	NRPS-like.	F
SRR6257426_bin.1.fa_BGC_c00013_NODE_73...region001	Pseudomonas	Proteobacteria	other.	betalactone.	other.	betalactone.	F
SRR6257426_bin.1.fa_BGC_c00001_NODE_36...region001	Pseudomonas	Proteobacteria	RiPP.	RiPP-like.	RiPP.	RiPP-like.	F
SRR6257425_bin.3.fa_BGC_c00702_NODE_90...region001	Pseudomonas	Proteobacteria	RiPP.	RiPP-like.	RiPP.	RiPP-like.	F
SRR6257425_bin.3.fa_BGC_c00642_NODE_80...region001	Pseudomonas	Proteobacteria	RiPP.	RRE-containing.	RiPP.	RRE-containing.	F
SRR6257425_bin.3.fa_BGC_c00621_NODE_77...region001	Pseudomonas	Proteobacteria	PKS.	T1PKS.	PKS.	T1PKS.	F
SRR6257425_bin.3.fa_BGC_c00601_NODE_75...region001	Pseudomonas	Proteobacteria	NRPS.	NRPS.	NRPS.	NRPS.	F
SRR6257425_bin.3.fa_BGC_c00556_NODE_69...region001	Pseudomonas	Proteobacteria	NRPS.	NRPS.	NRPS.	NRPS.	F
SRR6257425_bin.3.fa_BGC_c00519_NODE_65...region001	Pseudomonas	Proteobacteria	NRPS.	NRPS.	NRPS.	NRPS.	F
SRR6257425_bin.3.fa_BGC_c00374_NODE_48...region001	Pseudomonas	Proteobacteria	NRPS.	NRPS.	NRPS.	NRPS.	F
SRR6257425_bin.3.fa_BGC_c00368_NODE_47...region001	Pseudomonas	Proteobacteria	NRPS.	NRPS-like.	NRPS.	NRPS-like.	F
SRR6257425_bin.3.fa_BGC_c00315_NODE_41...region001	Pseudomonas	Proteobacteria	NRPS.	NRPS.	NRPS.	NRPS.	F
SRR6257425_bin.3.fa_BGC_c00314_NODE_41...region001	Pseudomonas	Proteobacteria	PKS.	T3PKS.	PKS.	T3PKS.	F
SRR6257425_bin.3.fa_BGC_c00295_NODE_39...region001	Pseudomonas	Proteobacteria	NRPS.	NRPS.	NRPS.	NRPS.	F
SRR6257425_bin.3.fa_BGC_c00267_NODE_36...region001	Pseudomonas	Proteobacteria	NRPS.	NRPS.	NRPS.	NRPS.	F
SRR6257425_bin.3.fa_BGC_c00224_NODE_31...region001	Pseudomonas	Proteobacteria	hybrid.	hybrid.	hybrid(NRPS.other.)	hybrid(NRPS-like.betalactone.)	F
SRR6257425_bin.3.fa_BGC_c00163_NODE_24...region001	Pseudomonas	Proteobacteria	other.	NAGGN.	other.	NAGGN.	F
SRR6257425_bin.3.fa_BGC_c00145_NODE_22...region001	Pseudomonas	Proteobacteria	other.	phenazine.	other.	phenazine.	F
SRR6257425_bin.3.fa_BGC_c00129_NODE_20...region001	Pseudomonas	Proteobacteria	NRPS.	NRPS.	NRPS.	NRPS.	F
SRR6257425_bin.3.fa_BGC_c00124_NODE_19...region001	Pseudomonas	Proteobacteria	other.	hserlactone.	other.	hserlactone.	F
SRR6257425_bin.3.fa_BGC_c00118_NODE_19...region001	Pseudomonas	Proteobacteria	NRPS.	NRPS.	NRPS.	NRPS.	F
SRR6257425_bin.3.fa_BGC_c00093_NODE_16...region001	Pseudomonas	Proteobacteria	NRPS.	NRPS-like.	NRPS.	NRPS-like.	F
SRR6257425_bin.3.fa_BGC_c00041_NODE_10...region001	Pseudomonas	Proteobacteria	other.	hserlactone.	other.	hserlactone.	F
SRR6257423_bin.3.fa_BGC_c00551_NODE_70...region001	Pseudomonas	Proteobacteria	NRPS.	NRPS.	NRPS.	NRPS.	F
SRR6257423_bin.3.fa_BGC_c00536_NODE_68...region001	Pseudomonas	Proteobacteria	NRPS.	NRPS.	NRPS.	NRPS.	F
SRR6257423_bin.3.fa_BGC_c00498_NODE_62...region001	Pseudomonas	Proteobacteria	NRPS.	NRPS.	NRPS.	NRPS.	F
SRR6257423_bin.3.fa_BGC_c00492_NODE_62...region001	Pseudomonas	Proteobacteria	NRPS.	NRPS.	NRPS.	NRPS.	F
SRR6257423_bin.3.fa_BGC_c00486_NODE_61...region001	Pseudomonas	Proteobacteria	other.	phenazine.	other.	phenazine.	F
SRR6257423_bin.3.fa_BGC_c00481_NODE_60...region001	Pseudomonas	Proteobacteria	RiPP.	RiPP-like.	RiPP.	RiPP-like.	F
SRR6257423_bin.3.fa_BGC_c00387_NODE_49...region001	Pseudomonas	Proteobacteria	PKS.	T1PKS.	PKS.	T1PKS.	F
SRR6257423_bin.3.fa_BGC_c00372_NODE_48...region001	Pseudomonas	Proteobacteria	other.	hserlactone.	other.	hserlactone.	F
SRR6257423_bin.3.fa_BGC_c00370_NODE_47...region001	Pseudomonas	Proteobacteria	NRPS.	NRPS.	NRPS.	NRPS.	F
SRR6257423_bin.3.fa_BGC_c00356_NODE_46...region001	Pseudomonas	Proteobacteria	PKS.	T3PKS.	PKS.	T3PKS.	F
SRR6257423_bin.3.fa_BGC_c00352_NODE_45...region001	Pseudomonas	Proteobacteria	PKS.	T1PKS.	PKS.	T1PKS.	F
SRR6257423_bin.3.fa_BGC_c00310_NODE_41...region001	Pseudomonas	Proteobacteria	RiPP.	RiPP-like.	RiPP.	RiPP-like.	F
SRR6257423_bin.3.fa_BGC_c00285_NODE_38...region001	Pseudomonas	Proteobacteria	NRPS.	NRPS.	NRPS.	NRPS.	F
SRR6257423_bin.3.fa_BGC_c00220_NODE_31...region001	Pseudomonas	Proteobacteria	NRPS.	NRPS.	NRPS.	NRPS.	F
SRR6257423_bin.3.fa_BGC_c00153_NODE_24...region001	Pseudomonas	Proteobacteria	NRPS.	NRPS.	NRPS.	NRPS.	F
SRR6257423_bin.3.fa_BGC_c00124_NODE_21...region001	Pseudomonas	Proteobacteria	hybrid.	hybrid.	hybrid(NRPS.other.)	hybrid(NRPS-like.betalactone.)	F
SRR6257423_bin.3.fa_BGC_c00082_NODE_16...region001	Pseudomonas	Proteobacteria	other.	NAGGN.	other.	NAGGN.	F
SRR6257423_bin.3.fa_BGC_c00081_NODE_16...region001	Pseudomonas	Proteobacteria	other.	hserlactone.	other.	hserlactone.	F
SRR6257423_bin.3.fa_BGC_c00075_NODE_15...region001	Pseudomonas	Proteobacteria	RiPP.	thiopeptide.	RiPP.	thiopeptide.	F
SRR6257423_bin.3.fa_BGC_c00057_NODE_13...region001	Pseudomonas	Proteobacteria	NRPS.	NRPS-like.	NRPS.	NRPS-like.	F
SRR6257423_bin.3.fa_BGC_c00008_NODE_64...region001	Pseudomonas	Proteobacteria	NRPS.	NRPS.	NRPS.	NRPS.	F
SRR6257419_bin.1.fa_BGC_c00099_NODE_14...region001	Enterococcus	Firmicutes	RiPP.	cyclic-lactone-autoinducer.	RiPP.	cyclic-lactone-autoinducer.	F
SRR6257416_bin.1.fa_BGC_c00072_NODE_11...region001	Enterococcus	Firmicutes	RiPP.	RRE-containing.	RiPP.	RRE-containing.	F
SRR6257416_bin.1.fa_BGC_c00008_NODE_41...region001	Enterococcus	Firmicutes	RiPP.	cyclic-lactone-autoinducer.	RiPP.	cyclic-lactone-autoinducer.	F
SRR6257413_bin.1.fa_BGC_c00076_NODE_12...region001	Klebsiella	Proteobacteria	RiPP.	thiopeptide.	RiPP.	thiopeptide.	F
SRR6257413_bin.1.fa_BGC_c00062_NODE_96...region001	Klebsiella	Proteobacteria	NRPS.	NRPS.	NRPS.	NRPS.	F
SRR6257413_bin.1.fa_BGC_c00040_NODE_64...region001	Klebsiella	Proteobacteria	hybrid.	hybrid.	hybrid(PKS.NRPS.)	hybrid(T1PKS.NRPS.)	F
SRR6257413_bin.1.fa_BGC_c00035_NODE_56...region001	Klebsiella	Proteobacteria	NRPS.	NRPS.	NRPS.	NRPS.	F
SRR6257413_bin.1.fa_BGC_c00017_NODE_32...region001	Klebsiella	Proteobacteria	other.	arylpolyene.	other.	arylpolyene.	F
SRR6257413_bin.1.fa_BGC_c00001_NODE_4_...region001	Klebsiella	Proteobacteria	RiPP.	redox-cofactor.	RiPP.	redox-cofactor.	F
SRR6257410_bin.4.fa_BGC_c00087_NODE_76...region001	Streptococcus	Firmicutes	RiPP.	RiPP-like.	RiPP.	RiPP-like.	F
SRR6257410_bin.4.fa_BGC_c00068_NODE_60...region001	Streptococcus	Firmicutes	PKS.	T3PKS.	PKS.	T3PKS.	F
SRR6257410_bin.3.fa_BGC_c00280_NODE_11...region001	Clostridium	Firmicutes	RiPP.	cyclic-lactone-autoinducer.	RiPP.	cyclic-lactone-autoinducer.	F
SRR6257410_bin.3.fa_BGC_c00050_NODE_31...region001	Clostridium	Firmicutes	RiPP.	cyclic-lactone-autoinducer.	RiPP.	cyclic-lactone-autoinducer.	F
SRR6257410_bin.3.fa_BGC_c00044_NODE_29...region001	Clostridium	Firmicutes	RiPP.	LAP.	RiPP.	LAP.	F
SRR6257410_bin.3.fa_BGC_c00032_NODE_22...region001	Clostridium	Firmicutes	RiPP.	ranthipeptide.	RiPP.	ranthipeptide.	F
SRR6257410_bin.3.fa_BGC_c00023_NODE_18...region001	Clostridium	Firmicutes	NRPS.	NRPS-like.	NRPS.	NRPS-like.	F
SRR6257410_bin.3.fa_BGC_c00014_NODE_16...region001	Clostridium	Firmicutes	RiPP.	ranthipeptide.	RiPP.	ranthipeptide.	F
SRR6257410_bin.2.fa_BGC_c00232_NODE_70...region001	Klebsiella	Proteobacteria	PKS.	T1PKS.	PKS.	T1PKS.	F
SRR6257410_bin.2.fa_BGC_c00146_NODE_50...region001	Klebsiella	Proteobacteria	NRPS.	NRPS.	NRPS.	NRPS.	F
SRR6257410_bin.2.fa_BGC_c00063_NODE_30...region001	Klebsiella	Proteobacteria	other.	ladderane.	other.	ladderane.	F
SRR6257410_bin.2.fa_BGC_c00035_NODE_23...region001	Klebsiella	Proteobacteria	NRPS.	NRPS.	NRPS.	NRPS.	F
SRR6257410_bin.2.fa_BGC_c00029_NODE_21...region001	Klebsiella	Proteobacteria	RiPP.	RiPP-like.	RiPP.	RiPP-like.	F
SRR6257410_bin.2.fa_BGC_c00009_NODE_13...region001	Klebsiella	Proteobacteria	NRPS.	NRPS.	NRPS.	NRPS.	F
SRR6257408_bin.7.fa_BGC_c00130_NODE_38...region001	Streptococcus	Firmicutes	RiPP.	RiPP-like.	RiPP.	RiPP-like.	F
SRR6257408_bin.7.fa_BGC_c00004_NODE_11...region001	Streptococcus	Firmicutes	PKS.	T3PKS.	PKS.	T3PKS.	F
SRR6257406_bin.1.fa_BGC_c00235_NODE_58...region001	Clostridium	Firmicutes	RiPP.	cyclic-lactone-autoinducer.	RiPP.	cyclic-lactone-autoinducer.	F
SRR6257406_bin.1.fa_BGC_c00120_NODE_37...region001	Clostridium	Firmicutes	RiPP.	LAP.	RiPP.	LAP.	F
SRR6257406_bin.1.fa_BGC_c00078_NODE_28...region001	Clostridium	Firmicutes	RiPP.	ranthipeptide.	RiPP.	ranthipeptide.	F
SRR6257406_bin.1.fa_BGC_c00027_NODE_15...region001	Clostridium	Firmicutes	RiPP.	RiPP-like.	RiPP.	RiPP-like.	F
SRR6257406_bin.1.fa_BGC_c00022_NODE_14...region001	Clostridium	Firmicutes	RiPP.	cyclic-lactone-autoinducer.	RiPP.	cyclic-lactone-autoinducer.	F
SRR6257406_bin.1.fa_BGC_c00010_NODE_12...region001	Clostridium	Firmicutes	RiPP.	ranthipeptide.	RiPP.	ranthipeptide.	F
SRR6257406_bin.1.fa_BGC_c00003_NODE_10...region001	Clostridium	Firmicutes	NRPS.	NRPS-like.	NRPS.	NRPS-like.	F
SRR6257404_bin.1.fa_BGC_c00139_NODE_14...region001	Haemophilus	Proteobacteria	RiPP.	RiPP-like.	RiPP.	RiPP-like.	F
SRR6257403_bin.7.fa_BGC_c00015_NODE_89...region001	Staphylococcus	Firmicutes	terpene.	terpene.	terpene.	terpene.	F
SRR6257403_bin.7.fa_BGC_c00014_NODE_82...region001	Staphylococcus	Firmicutes	other.	siderophore.	other.	siderophore.	F
SRR6257403_bin.7.fa_BGC_c00004_NODE_42...region001	Staphylococcus	Firmicutes	RiPP.	cyclic-lactone-autoinducer.	RiPP.	cyclic-lactone-autoinducer.	F
SRR6257403_bin.2.fa_BGC_c00041_NODE_18...region001	Staphylococcus	Firmicutes	other.	siderophore.	other.	siderophore.	F
SRR6257403_bin.2.fa_BGC_c00029_NODE_16...region001	Staphylococcus	Firmicutes	RiPP.	cyclic-lactone-autoinducer.	RiPP.	cyclic-lactone-autoinducer.	F
SRR6257403_bin.2.fa_BGC_c00009_NODE_10...region001	Staphylococcus	Firmicutes	PKS.	T3PKS.	PKS.	T3PKS.	F
SRR6257403_bin.2.fa_BGC_c00002_NODE_60...region001	Staphylococcus	Firmicutes	NRPS.	NRPS.	NRPS.	NRPS.	F
SRR6257402_bin.7.fa_BGC_c00037_NODE_18...region001	Staphylococcus	Firmicutes	PKS.	T3PKS.	PKS.	T3PKS.	F
SRR6257402_bin.7.fa_BGC_c00025_NODE_14...region001	Staphylococcus	Firmicutes	other.	siderophore.	other.	siderophore.	F
SRR6257402_bin.7.fa_BGC_c00017_NODE_10...region001	Staphylococcus	Firmicutes	RiPP.	cyclic-lactone-autoinducer.	RiPP.	cyclic-lactone-autoinducer.	F
SRR6257402_bin.7.fa_BGC_c00001_NODE_24...region001	Staphylococcus	Firmicutes	NRPS.	NRPS.	NRPS.	NRPS.	F
SRR6257400_bin.2.fa_BGC_c00111_NODE_15...region001	Enterococcus	Firmicutes	RiPP.	cyclic-lactone-autoinducer.	RiPP.	cyclic-lactone-autoinducer.	F
SRR6257399_bin.4.fa_BGC_c00027_NODE_76...region001	Staphylococcus	Firmicutes	NRPS.	NRPS.	NRPS.	NRPS.	F
SRR6257399_bin.4.fa_BGC_c00023_NODE_67...region001	Staphylococcus	Firmicutes	PKS.	T3PKS.	PKS.	T3PKS.	F
SRR6257399_bin.4.fa_BGC_c00016_NODE_53...region001	Staphylococcus	Firmicutes	RiPP.	cyclic-lactone-autoinducer.	RiPP.	cyclic-lactone-autoinducer.	F
SRR6257399_bin.4.fa_BGC_c00012_NODE_45...region001	Staphylococcus	Firmicutes	other.	siderophore.	other.	siderophore.	F
SRR6257397_bin.6.fa_BGC_c00027_NODE_26...region001	Erysipelatoclostridium	Firmicutes	RiPP.	cyclic-lactone-autoinducer.	RiPP.	cyclic-lactone-autoinducer.	F
SRR6257397_bin.6.fa_BGC_c00023_NODE_16...region001	Erysipelatoclostridium	Firmicutes	RiPP.	cyclic-lactone-autoinducer.	RiPP.	cyclic-lactone-autoinducer.	F
SRR6257397_bin.6.fa_BGC_c00005_NODE_10...region001	Erysipelatoclostridium	Firmicutes	RiPP.	cyclic-lactone-autoinducer.	RiPP.	cyclic-lactone-autoinducer.	F
SRR6257397_bin.3.fa_BGC_c00069_NODE_93...region001	Streptococcus	Firmicutes	RiPP.	RiPP-like.	RiPP.	RiPP-like.	F
SRR6257397_bin.3.fa_BGC_c00053_NODE_86...region001	Streptococcus	Firmicutes	PKS.	T3PKS.	PKS.	T3PKS.	F
SRR6257397_bin.2.fa_BGC_c00075_NODE_36...region001	Klebsiella	Proteobacteria	RiPP.	RiPP-like.	RiPP.	RiPP-like.	F
SRR6257397_bin.2.fa_BGC_c00062_NODE_25...region001	Klebsiella	Proteobacteria	NRPS.	NRPS.	NRPS.	NRPS.	F
SRR6257397_bin.2.fa_BGC_c00050_NODE_19...region001	Klebsiella	Proteobacteria	NRPS.	NRPS.	NRPS.	NRPS.	F
SRR6257397_bin.2.fa_BGC_c00024_NODE_90...region001	Klebsiella	Proteobacteria	RiPP.	RiPP-like.	RiPP.	RiPP-like.	F
SRR6257397_bin.2.fa_BGC_c00001_NODE_7_...region001	Klebsiella	Proteobacteria	RiPP.	thiopeptide.	RiPP.	thiopeptide.	F
SRR6257396_bin.4.fa_BGC_c00080_NODE_13...region001	Streptococcus	Firmicutes	RiPP.	RiPP-like.	RiPP.	RiPP-like.	F
SRR6257396_bin.4.fa_BGC_c00019_NODE_58...region001	Streptococcus	Firmicutes	PKS.	T3PKS.	PKS.	T3PKS.	F
SRR6257396_bin.3.fa_BGC_c00028_NODE_15...region001	Mediterraneibacter	Firmicutes	RiPP.	cyclic-lactone-autoinducer.	RiPP.	cyclic-lactone-autoinducer.	F
SRR6257396_bin.3.fa_BGC_c00013_NODE_69...region001	Mediterraneibacter	Firmicutes	RiPP.	RRE-containing.	RiPP.	RRE-containing.	F
SRR6257396_bin.3.fa_BGC_c00007_NODE_31...region001	Mediterraneibacter	Firmicutes	RiPP.	ranthipeptide.	RiPP.	ranthipeptide.	F
SRR6257396_bin.16.fa_BGC_c00455_NODE_22...region001	Clostridium	Firmicutes	RiPP.	cyclic-lactone-autoinducer.	RiPP.	cyclic-lactone-autoinducer.	F
SRR6257396_bin.16.fa_BGC_c00416_NODE_21...region001	Clostridium	Firmicutes	RiPP.	RRE-containing.	RiPP.	RRE-containing.	F
SRR6257396_bin.16.fa_BGC_c00370_NODE_20...region001	Clostridium	Firmicutes	other.	phosphonate.	other.	phosphonate.	F
SRR6257396_bin.14.fa_BGC_c00031_NODE_29...region001	Enterococcus	Firmicutes	RiPP.	cyclic-lactone-autoinducer.	RiPP.	cyclic-lactone-autoinducer.	F
SRR6257396_bin.10.fa_BGC_c00051_NODE_27...region001	Clostridium	Firmicutes	RiPP.	ranthipeptide.	RiPP.	ranthipeptide.	F
SRR6257396_bin.10.fa_BGC_c00001_NODE_59...region001	Clostridium	Firmicutes	RiPP.	cyclic-lactone-autoinducer.	RiPP.	cyclic-lactone-autoinducer.	F
SRR6257393_bin.1.fa_BGC_c00064_NODE_10...region001	Veillonella	Firmicutes	RiPP.	ranthipeptide.	RiPP.	ranthipeptide.	F
SRR6257392_bin.4.fa_BGC_c00106_NODE_31...region001	Cutibacterium	Actinobacteria	RiPP.	RRE-containing.	RiPP.	RRE-containing.	F
SRR6257392_bin.4.fa_BGC_c00086_NODE_27...region001	Cutibacterium	Actinobacteria	RiPP.	RiPP-like.	RiPP.	RiPP-like.	F
SRR6257392_bin.4.fa_BGC_c00011_NODE_11...region001	Cutibacterium	Actinobacteria	other.	ladderane.	other.	ladderane.	F
SRR6257392_bin.2.fa_BGC_c00016_NODE_61...region001	Staphylococcus	Firmicutes	other.	siderophore.	other.	siderophore.	F
SRR6257392_bin.2.fa_BGC_c00014_NODE_58...region001	Staphylococcus	Firmicutes	NRPS.	NRPS.	NRPS.	NRPS.	F
SRR6257392_bin.2.fa_BGC_c00004_NODE_40...region001	Staphylococcus	Firmicutes	PKS.	T3PKS.	PKS.	T3PKS.	F
SRR6257391_bin.1.fa_BGC_c00001_NODE_71...region001	Dermabacter	Actinobacteria	PKS.	T3PKS.	PKS.	T3PKS.	F
SRR6257390_bin.7.fa_BGC_c00100_NODE_40...region001	Enterococcus	Firmicutes	RiPP.	lassopeptide.	RiPP.	lassopeptide.	F
SRR6257390_bin.7.fa_BGC_c00034_NODE_16...region001	Enterococcus	Firmicutes	RiPP.	RiPP-like.	RiPP.	RiPP-like.	F
SRR6257390_bin.4.fa_BGC_c00051_NODE_12...region001	Klebsiella	Proteobacteria	RiPP.	RiPP-like.	RiPP.	RiPP-like.	F
SRR6257390_bin.4.fa_BGC_c00040_NODE_92...region001	Klebsiella	Proteobacteria	RiPP.	redox-cofactor.	RiPP.	redox-cofactor.	F
SRR6257390_bin.4.fa_BGC_c00038_NODE_88...region001	Klebsiella	Proteobacteria	NRPS.	NRPS.	NRPS.	NRPS.	F
SRR6257390_bin.4.fa_BGC_c00005_NODE_8_...region001	Klebsiella	Proteobacteria	RiPP.	thiopeptide.	RiPP.	thiopeptide.	F
SRR6257389_bin.2.fa_BGC_c00102_NODE_35...region001	Staphylococcus	Firmicutes	RiPP.	lanthipeptide-class-i.	RiPP.	lanthipeptide-class-i.	F
SRR6257389_bin.2.fa_BGC_c00097_NODE_34...region001	Staphylococcus	Firmicutes	other.	siderophore.	other.	siderophore.	F
SRR6257389_bin.2.fa_BGC_c00029_NODE_12...region001	Staphylococcus	Firmicutes	other.	siderophore.	other.	siderophore.	F
SRR6257389_bin.2.fa_BGC_c00021_NODE_11...region001	Staphylococcus	Firmicutes	RiPP.	cyclic-lactone-autoinducer.	RiPP.	cyclic-lactone-autoinducer.	F
SRR6257389_bin.2.fa_BGC_c00006_NODE_68...region001	Staphylococcus	Firmicutes	hybrid.	hybrid.	hybrid(terpene.PKS.)	hybrid(terpene.T3PKS.)	F
SRR6257389_bin.2.fa_BGC_c00001_NODE_25...region001	Staphylococcus	Firmicutes	NRPS.	NRPS.	NRPS.	NRPS.	F
SRR6257389_bin.1.fa_BGC_c00123_NODE_54...region001	Staphylococcus	Firmicutes	other.	siderophore.	other.	siderophore.	F
SRR6257389_bin.1.fa_BGC_c00048_NODE_22...region001	Staphylococcus	Firmicutes	PKS.	T3PKS.	PKS.	T3PKS.	F
SRR6257389_bin.1.fa_BGC_c00043_NODE_20...region001	Staphylococcus	Firmicutes	other.	siderophore.	other.	siderophore.	F
SRR6257389_bin.1.fa_BGC_c00022_NODE_15...region001	Staphylococcus	Firmicutes	NRPS.	NRPS.	NRPS.	NRPS.	F
SRR6257388_bin.1.fa_BGC_c00187_NODE_10...region001	Staphylococcus	Firmicutes	other.	siderophore.	other.	siderophore.	F
SRR6257388_bin.1.fa_BGC_c00011_NODE_39...region001	Staphylococcus	Firmicutes	NRPS.	NRPS.	NRPS.	NRPS.	F
SRR6257387_bin.1.fa_BGC_c00030_NODE_86...region001	Staphylococcus	Firmicutes	other.	siderophore.	other.	siderophore.	F
SRR6257387_bin.1.fa_BGC_c00027_NODE_81...region001	Staphylococcus	Firmicutes	RiPP.	cyclic-lactone-autoinducer.	RiPP.	cyclic-lactone-autoinducer.	F
SRR6257387_bin.1.fa_BGC_c00024_NODE_78...region001	Staphylococcus	Firmicutes	NRPS.	NRPS.	NRPS.	NRPS.	F
SRR6257387_bin.1.fa_BGC_c00017_NODE_51...region001	Staphylococcus	Firmicutes	PKS.	T3PKS.	PKS.	T3PKS.	F
SRR6257386_bin.1.fa_BGC_c00163_NODE_20...region001	Staphylococcus	Firmicutes	PKS.	T3PKS.	PKS.	T3PKS.	F
SRR6257386_bin.1.fa_BGC_c00161_NODE_20...region001	Staphylococcus	Firmicutes	RiPP.	RRE-containing.	RiPP.	RRE-containing.	F
SRR6257386_bin.1.fa_BGC_c00112_NODE_14...region001	Staphylococcus	Firmicutes	NRPS.	NRPS.	NRPS.	NRPS.	F
SRR6257386_bin.1.fa_BGC_c00059_NODE_88...region001	Staphylococcus	Firmicutes	other.	phosphonate.	other.	phosphonate.	F
SRR6257386_bin.1.fa_BGC_c00049_NODE_76...region001	Staphylococcus	Firmicutes	other.	siderophore.	other.	siderophore.	F
SRR6257386_bin.1.fa_BGC_c00035_NODE_62...region001	Staphylococcus	Firmicutes	RiPP.	cyclic-lactone-autoinducer.	RiPP.	cyclic-lactone-autoinducer.	F
SRR6257385_bin.7.fa_BGC_c00308_NODE_12...region001	Clostridium	Firmicutes	RiPP.	RRE-containing.	RiPP.	RRE-containing.	F
SRR6257385_bin.7.fa_BGC_c00225_NODE_80...region001	Clostridium	Firmicutes	RiPP.	RRE-containing.	RiPP.	RRE-containing.	F
SRR6257385_bin.7.fa_BGC_c00219_NODE_76...region001	Clostridium	Firmicutes	RiPP.	cyclic-lactone-autoinducer.	RiPP.	cyclic-lactone-autoinducer.	F
SRR6257385_bin.7.fa_BGC_c00023_NODE_14...region001	Clostridium	Firmicutes	RiPP.	cyclic-lactone-autoinducer.	RiPP.	cyclic-lactone-autoinducer.	F
SRR6257385_bin.5.fa_BGC_c00017_NODE_35...region001	Cutibacterium	Actinobacteria	RiPP.	RiPP-like.	RiPP.	RiPP-like.	F
SRR6257385_bin.4.fa_BGC_c00110_NODE_60...region001	Staphylococcus	Firmicutes	RiPP.	cyclic-lactone-autoinducer.	RiPP.	cyclic-lactone-autoinducer.	F
SRR6257385_bin.4.fa_BGC_c00093_NODE_45...region001	Staphylococcus	Firmicutes	other.	siderophore.	other.	siderophore.	F
SRR6257385_bin.4.fa_BGC_c00042_NODE_19...region001	Staphylococcus	Firmicutes	other.	siderophore.	other.	siderophore.	F
SRR6257385_bin.4.fa_BGC_c00028_NODE_14...region001	Staphylococcus	Firmicutes	NRPS.	NRPS.	NRPS.	NRPS.	F
SRR6257385_bin.4.fa_BGC_c00005_NODE_63...region001	Staphylococcus	Firmicutes	PKS.	T3PKS.	PKS.	T3PKS.	F
SRR6257385_bin.2.fa_BGC_c00015_NODE_20...region001	Streptococcus	Firmicutes	RiPP.	RiPP-like.	RiPP.	RiPP-like.	F
SRR6257385_bin.2.fa_BGC_c00006_NODE_13...region001	Streptococcus	Firmicutes	PKS.	T3PKS.	PKS.	T3PKS.	F
SRR6257384_bin.6.fa_BGC_c00056_NODE_25...region001	Clostridium	Firmicutes	RiPP.	ranthipeptide.	RiPP.	ranthipeptide.	F
SRR6257384_bin.6.fa_BGC_c00002_NODE_17...region001	Clostridium	Firmicutes	RiPP.	RRE-containing.	RiPP.	RRE-containing.	F
SRR6257384_bin.4.fa_BGC_c00110_NODE_11...region001	Staphylococcus	Firmicutes	RiPP.	cyclic-lactone-autoinducer.	RiPP.	cyclic-lactone-autoinducer.	F
SRR6257384_bin.4.fa_BGC_c00012_NODE_72...region001	Staphylococcus	Firmicutes	other.	siderophore.	other.	siderophore.	F
SRR6257384_bin.4.fa_BGC_c00003_NODE_28...region001	Staphylococcus	Firmicutes	PKS.	T3PKS.	PKS.	T3PKS.	F
SRR6257384_bin.4.fa_BGC_c00002_NODE_20...region001	Staphylococcus	Firmicutes	NRPS.	NRPS.	NRPS.	NRPS.	F
SRR6257383_bin.3.fa_BGC_c00142_NODE_45...region001	Staphylococcus	Firmicutes	other.	siderophore.	other.	siderophore.	F
SRR6257383_bin.3.fa_BGC_c00043_NODE_18...region001	Staphylococcus	Firmicutes	other.	siderophore.	other.	siderophore.	F
SRR6257383_bin.3.fa_BGC_c00029_NODE_15...region001	Staphylococcus	Firmicutes	NRPS.	NRPS.	NRPS.	NRPS.	F
SRR6257383_bin.3.fa_BGC_c00017_NODE_12...region001	Staphylococcus	Firmicutes	PKS.	T3PKS.	PKS.	T3PKS.	F
SRR6257382_bin.4.fa_BGC_c00096_NODE_22...region001	Staphylococcus	Firmicutes	RiPP.	RiPP-like.	RiPP.	RiPP-like.	F
SRR6257382_bin.4.fa_BGC_c00017_NODE_88...region001	Staphylococcus	Firmicutes	NRPS.	NRPS.	NRPS.	NRPS.	F
SRR6257382_bin.4.fa_BGC_c00010_NODE_67...region001	Staphylococcus	Firmicutes	PKS.	T3PKS.	PKS.	T3PKS.	F
SRR6257382_bin.4.fa_BGC_c00003_NODE_41...region001	Staphylococcus	Firmicutes	other.	siderophore.	other.	siderophore.	F
SRR6257380_bin.4.fa_BGC_c00001_NODE_1_...region002	Clostridium	Firmicutes	RiPP.	ranthipeptide.	RiPP.	ranthipeptide.	F
SRR6257380_bin.4.fa_BGC_c00001_NODE_1_...region001	Clostridium	Firmicutes	RiPP.	cyclic-lactone-autoinducer.	RiPP.	cyclic-lactone-autoinducer.	F
SRR6257379_bin.4.fa_BGC_c00013_NODE_27...region001	Klebsiella	Proteobacteria	RiPP.	RiPP-like.	RiPP.	RiPP-like.	F
SRR6257379_bin.3.fa_BGC_c00747_NODE_12...region001	Pseudomonas	Proteobacteria	NRPS.	NRPS.	NRPS.	NRPS.	F
SRR6257379_bin.3.fa_BGC_c00612_NODE_10...region001	Pseudomonas	Proteobacteria	NRPS.	NRPS.	NRPS.	NRPS.	F
SRR6257379_bin.3.fa_BGC_c00587_NODE_99...region001	Pseudomonas	Proteobacteria	NRPS.	NRPS.	NRPS.	NRPS.	F
SRR6257379_bin.3.fa_BGC_c00581_NODE_98...region001	Pseudomonas	Proteobacteria	NRPS.	NRPS.	NRPS.	NRPS.	F
SRR6257379_bin.3.fa_BGC_c00556_NODE_95...region001	Pseudomonas	Proteobacteria	NRPS.	NRPS.	NRPS.	NRPS.	F
SRR6257379_bin.3.fa_BGC_c00448_NODE_78...region001	Pseudomonas	Proteobacteria	NRPS.	NRPS.	NRPS.	NRPS.	F
SRR6257379_bin.3.fa_BGC_c00370_NODE_68...region001	Pseudomonas	Proteobacteria	NRPS.	NRPS.	NRPS.	NRPS.	F
SRR6257379_bin.3.fa_BGC_c00368_NODE_67...region001	Pseudomonas	Proteobacteria	NRPS.	NRPS-like.	NRPS.	NRPS-like.	F
SRR6257379_bin.3.fa_BGC_c00337_NODE_62...region001	Pseudomonas	Proteobacteria	NRPS.	NRPS.	NRPS.	NRPS.	F
SRR6257379_bin.3.fa_BGC_c00277_NODE_53...region001	Pseudomonas	Proteobacteria	other.	phenazine.	other.	phenazine.	F
SRR6257379_bin.3.fa_BGC_c00255_NODE_50...region001	Pseudomonas	Proteobacteria	RiPP.	redox-cofactor.	RiPP.	redox-cofactor.	F
SRR6257379_bin.3.fa_BGC_c00218_NODE_45...region001	Pseudomonas	Proteobacteria	other.	hserlactone.	other.	hserlactone.	F
SRR6257379_bin.3.fa_BGC_c00133_NODE_32...region001	Pseudomonas	Proteobacteria	NRPS.	NRPS.	NRPS.	NRPS.	F
SRR6257379_bin.3.fa_BGC_c00086_NODE_24...region001	Pseudomonas	Proteobacteria	other.	hserlactone.	other.	hserlactone.	F
SRR6257378_bin.6.fa_BGC_c00024_NODE_14...region001	Staphylococcus	Firmicutes	other.	siderophore.	other.	siderophore.	F
SRR6257378_bin.6.fa_BGC_c00005_NODE_10...region001	Staphylococcus	Firmicutes	PKS.	T3PKS.	PKS.	T3PKS.	F
SRR6257378_bin.6.fa_BGC_c00003_NODE_83...region001	Staphylococcus	Firmicutes	NRPS.	NRPS.	NRPS.	NRPS.	F
SRR6257378_bin.4.fa_BGC_c00021_NODE_41...region001	Klebsiella	Proteobacteria	RiPP.	thiopeptide.	RiPP.	thiopeptide.	F
SRR6257378_bin.4.fa_BGC_c00003_NODE_4_...region001	Klebsiella	Proteobacteria	NRPS.	NRPS.	NRPS.	NRPS.	F
SRR6257378_bin.4.fa_BGC_c00001_NODE_1_...region001	Klebsiella	Proteobacteria	other.	ladderane.	other.	ladderane.	F
SRR6257376_bin.1.fa_BGC_c00552_NODE_82...region001	Pseudomonas	Proteobacteria	NRPS.	NRPS-like.	NRPS.	NRPS-like.	F
SRR6257376_bin.1.fa_BGC_c00527_NODE_79...region001	Pseudomonas	Proteobacteria	RiPP.	ranthipeptide.	RiPP.	ranthipeptide.	F
SRR6257376_bin.1.fa_BGC_c00516_NODE_77...region001	Pseudomonas	Proteobacteria	NRPS.	NRPS.	NRPS.	NRPS.	F
SRR6257376_bin.1.fa_BGC_c00386_NODE_58...region001	Pseudomonas	Proteobacteria	NRPS.	NRPS.	NRPS.	NRPS.	F
SRR6257376_bin.1.fa_BGC_c00300_NODE_47...region001	Pseudomonas	Proteobacteria	other.	hserlactone.	other.	hserlactone.	F
SRR6257376_bin.1.fa_BGC_c00263_NODE_42...region001	Pseudomonas	Proteobacteria	other.	phenazine.	other.	phenazine.	F
SRR6257376_bin.1.fa_BGC_c00248_NODE_40...region001	Pseudomonas	Proteobacteria	other.	hserlactone.	other.	hserlactone.	F
SRR6257376_bin.1.fa_BGC_c00235_NODE_39...region001	Pseudomonas	Proteobacteria	NRPS.	NRPS.	NRPS.	NRPS.	F
SRR6257376_bin.1.fa_BGC_c00179_NODE_32...region001	Pseudomonas	Proteobacteria	NRPS.	NRPS.	NRPS.	NRPS.	F
SRR6257376_bin.1.fa_BGC_c00173_NODE_31...region001	Pseudomonas	Proteobacteria	NRPS.	NRPS.	NRPS.	NRPS.	F
SRR6257376_bin.1.fa_BGC_c00103_NODE_22...region001	Pseudomonas	Proteobacteria	other.	phenazine.	other.	phenazine.	F
SRR6257376_bin.1.fa_BGC_c00102_NODE_21...region001	Pseudomonas	Proteobacteria	RiPP.	RiPP-like.	RiPP.	RiPP-like.	F
SRR6257376_bin.1.fa_BGC_c00099_NODE_21...region001	Pseudomonas	Proteobacteria	RiPP.	RiPP-like.	RiPP.	RiPP-like.	F
SRR6257376_bin.1.fa_BGC_c00084_NODE_18...region001	Pseudomonas	Proteobacteria	NRPS.	NRPS-like.	NRPS.	NRPS-like.	F
SRR6257376_bin.1.fa_BGC_c00070_NODE_17...region001	Pseudomonas	Proteobacteria	NRPS.	NRPS-like.	NRPS.	NRPS-like.	F
SRR6257376_bin.1.fa_BGC_c00033_NODE_11...region001	Pseudomonas	Proteobacteria	other.	NAGGN.	other.	NAGGN.	F
SRR6257376_bin.1.fa_BGC_c00024_NODE_97...region001	Pseudomonas	Proteobacteria	NRPS.	NRPS.	NRPS.	NRPS.	F
SRR6257375_bin.6.fa_BGC_c00007_NODE_31...region001	Enterobacter	Proteobacteria	other.	arylpolyene.	other.	arylpolyene.	F
SRR6257375_bin.6.fa_BGC_c00003_NODE_3_...region001	Enterobacter	Proteobacteria	NRPS.	NRPS.	NRPS.	NRPS.	F
SRR6257375_bin.1.fa_BGC_c00317_NODE_63...region001	Clostridium	Firmicutes	RiPP.	cyclic-lactone-autoinducer.	RiPP.	cyclic-lactone-autoinducer.	F
SRR6257375_bin.1.fa_BGC_c00237_NODE_45...region001	Clostridium	Firmicutes	RiPP.	LAP.	RiPP.	LAP.	F
SRR6257375_bin.1.fa_BGC_c00147_NODE_32...region001	Clostridium	Firmicutes	RiPP.	LAP.	RiPP.	LAP.	F
SRR6257375_bin.1.fa_BGC_c00074_NODE_23...region001	Clostridium	Firmicutes	RiPP.	RiPP-like.	RiPP.	RiPP-like.	F
SRR6257375_bin.1.fa_BGC_c00065_NODE_22...region001	Clostridium	Firmicutes	RiPP.	cyclic-lactone-autoinducer.	RiPP.	cyclic-lactone-autoinducer.	F
SRR6257375_bin.1.fa_BGC_c00042_NODE_18...region001	Clostridium	Firmicutes	RiPP.	ranthipeptide.	RiPP.	ranthipeptide.	F
SRR6257375_bin.1.fa_BGC_c00034_NODE_17...region001	Clostridium	Firmicutes	NRPS.	NRPS-like.	NRPS.	NRPS-like.	F
SRR6257375_bin.1.fa_BGC_c00018_NODE_13...region001	Clostridium	Firmicutes	RiPP.	ranthipeptide.	RiPP.	ranthipeptide.	F
SRR6257374_bin.3.fa_BGC_c00069_NODE_16...region001	Cutibacterium	Actinobacteria	RiPP.	RiPP-like.	RiPP.	RiPP-like.	F
SRR6257374_bin.3.fa_BGC_c00015_NODE_87...region001	Cutibacterium	Actinobacteria	RiPP.	RRE-containing.	RiPP.	RRE-containing.	F
SRR585697_bin.7.fa_BGC_c00021_NODE_30...region001	Roseburia	Firmicutes	RiPP.	cyclic-lactone-autoinducer.	RiPP.	cyclic-lactone-autoinducer.	F
SRR585697_bin.7.fa_BGC_c00020_NODE_28...region001	Roseburia	Firmicutes	RiPP.	ranthipeptide.	RiPP.	ranthipeptide.	F
SRR585697_bin.7.fa_BGC_c00003_NODE_59...region001	Roseburia	Firmicutes	RiPP.	RRE-containing.	RiPP.	RRE-containing.	F
SRR585697_bin.7.fa_BGC_c00001_NODE_23...region001	Roseburia	Firmicutes	RiPP.	hybrid.	RiPP.	hybrid(RRE-containing.lassopeptide.)	F
SRR585697_bin.41.fa_BGC_c00011_NODE_17...region001	Clostridium	Firmicutes	RiPP.	thiopeptide.	RiPP.	thiopeptide.	F
SRR585697_bin.41.fa_BGC_c00008_NODE_14...region001	Clostridium	Firmicutes	NRPS.	NRPS.	NRPS.	NRPS.	F
SRR585697_bin.41.fa_BGC_c00001_NODE_7_...region001	Clostridium	Firmicutes	RiPP.	cyclic-lactone-autoinducer.	RiPP.	cyclic-lactone-autoinducer.	F
SRR585697_bin.30.fa_BGC_c00269_NODE_50...region001	Bacteroides	Bacteroidetes	RiPP.	RRE-containing.	RiPP.	RRE-containing.	F
SRR585697_bin.25.fa_BGC_c00093_NODE_19...region001	Ruminococcus	Firmicutes	RiPP.	cyclic-lactone-autoinducer.	RiPP.	cyclic-lactone-autoinducer.	F
SRR585697_bin.25.fa_BGC_c00013_NODE_43...region001	Ruminococcus	Firmicutes	RiPP.	ranthipeptide.	RiPP.	ranthipeptide.	F
SRR585697_bin.21.fa_BGC_c00220_NODE_50...region001	Lachnospira	Firmicutes	RiPP.	cyclic-lactone-autoinducer.	RiPP.	cyclic-lactone-autoinducer.	F
SRR585697_bin.21.fa_BGC_c00071_NODE_21...region001	Lachnospira	Firmicutes	RiPP.	ranthipeptide.	RiPP.	ranthipeptide.	F
SRR585697_bin.21.fa_BGC_c00028_NODE_14...region001	Lachnospira	Firmicutes	RiPP.	cyclic-lactone-autoinducer.	RiPP.	cyclic-lactone-autoinducer.	F
SRR585697_bin.21.fa_BGC_c00007_NODE_81...region001	Lachnospira	Firmicutes	RiPP.	cyclic-lactone-autoinducer.	RiPP.	cyclic-lactone-autoinducer.	F
SRR585697_bin.21.fa_BGC_c00001_NODE_18...region001	Lachnospira	Firmicutes	hybrid.	hybrid.	hybrid(RiPP.other.)	hybrid(cyclic-lactone-autoinducer.betalactone.)	F
SRR585697_bin.18.fa_BGC_c00017_NODE_21...region001	Roseburia	Firmicutes	RiPP.	cyclic-lactone-autoinducer.	RiPP.	cyclic-lactone-autoinducer.	F
SRR585697_bin.18.fa_BGC_c00005_NODE_74...region001	Roseburia	Firmicutes	RiPP.	ranthipeptide.	RiPP.	ranthipeptide.	F
SRR5580133_bin.20.fa_BGC_c00020_NODE_19...region001	Streptococcus	Firmicutes	RiPP.	LAP.	RiPP.	LAP.	F
SRR5580133_bin.20.fa_BGC_c00016_NODE_14...region001	Streptococcus	Firmicutes	RiPP.	RaS-RiPP.	RiPP.	RaS-RiPP.	F
SRR5580133_bin.20.fa_BGC_c00011_NODE_11...region001	Streptococcus	Firmicutes	RiPP.	RiPP-like.	RiPP.	RiPP-like.	F
SRR5580133_bin.20.fa_BGC_c00007_NODE_76...region001	Streptococcus	Firmicutes	PKS.	T3PKS.	PKS.	T3PKS.	F
SRR5580133_bin.20.fa_BGC_c00002_NODE_33...region001	Streptococcus	Firmicutes	RiPP.	RiPP-like.	RiPP.	RiPP-like.	F
SRR5580133_bin.20.fa_BGC_c00001_NODE_18...region001	Streptococcus	Firmicutes	RiPP.	RiPP-like.	RiPP.	RiPP-like.	F
SRR5580133_bin.19.fa_BGC_c00022_NODE_13...region001	Faecalibacterium	Firmicutes	RiPP.	ranthipeptide.	RiPP.	ranthipeptide.	F
SRR5580132_bin.16.fa_BGC_c00065_NODE_63...region001	Streptococcus	Firmicutes	RiPP.	RaS-RiPP.	RiPP.	RaS-RiPP.	F
SRR5580132_bin.16.fa_BGC_c00055_NODE_57...region001	Streptococcus	Firmicutes	RiPP.	RiPP-like.	RiPP.	RiPP-like.	F
SRR5580132_bin.16.fa_BGC_c00051_NODE_52...region001	Streptococcus	Firmicutes	RiPP.	RiPP-like.	RiPP.	RiPP-like.	F
SRR5580132_bin.16.fa_BGC_c00014_NODE_23...region001	Streptococcus	Firmicutes	RiPP.	lanthipeptide-class-ii.	RiPP.	lanthipeptide-class-ii.	F
SRR5580132_bin.16.fa_BGC_c00009_NODE_13...region001	Streptococcus	Firmicutes	PKS.	T3PKS.	PKS.	T3PKS.	F
SRR5580132_bin.16.fa_BGC_c00005_NODE_10...region001	Streptococcus	Firmicutes	RiPP.	RiPP-like.	RiPP.	RiPP-like.	F
SRR5580132_bin.16.fa_BGC_c00004_NODE_91...region001	Streptococcus	Firmicutes	RiPP.	RiPP-like.	RiPP.	RiPP-like.	F
SRR5580131_bin.5.fa_BGC_c00159_NODE_24...region001	Enterococcus	Firmicutes	RiPP.	cyclic-lactone-autoinducer.	RiPP.	cyclic-lactone-autoinducer.	F
SRR5580131_bin.22.fa_BGC_c00021_NODE_31...region001	Roseburia	Firmicutes	RiPP.	ranthipeptide.	RiPP.	ranthipeptide.	F
SRR5580131_bin.15.fa_BGC_c00020_NODE_23...region001	Streptococcus	Firmicutes	RiPP.	RaS-RiPP.	RiPP.	RaS-RiPP.	F
SRR5580131_bin.15.fa_BGC_c00016_NODE_19...region001	Streptococcus	Firmicutes	RiPP.	LAP.	RiPP.	LAP.	F
SRR5580131_bin.15.fa_BGC_c00008_NODE_86...region001	Streptococcus	Firmicutes	PKS.	T3PKS.	PKS.	T3PKS.	F
SRR5580131_bin.15.fa_BGC_c00006_NODE_72...region001	Streptococcus	Firmicutes	RiPP.	RiPP-like.	RiPP.	RiPP-like.	F
SRR5580131_bin.15.fa_BGC_c00002_NODE_33...region001	Streptococcus	Firmicutes	RiPP.	RiPP-like.	RiPP.	RiPP-like.	F
SRR5580131_bin.15.fa_BGC_c00001_NODE_23...region001	Streptococcus	Firmicutes	RiPP.	RiPP-like.	RiPP.	RiPP-like.	F
SRR5580130_bin.7.fa_BGC_c00164_NODE_54...region001	Lachnospira	Firmicutes	RiPP.	ranthipeptide.	RiPP.	ranthipeptide.	F
SRR5580130_bin.7.fa_BGC_c00006_NODE_23...region001	Lachnospira	Firmicutes	RiPP.	cyclic-lactone-autoinducer.	RiPP.	cyclic-lactone-autoinducer.	F
SRR5580130_bin.7.fa_BGC_c00005_NODE_22...region001	Lachnospira	Firmicutes	RiPP.	cyclic-lactone-autoinducer.	RiPP.	cyclic-lactone-autoinducer.	F
SRR5580130_bin.7.fa_BGC_c00001_NODE_89...region001	Lachnospira	Firmicutes	hybrid.	hybrid.	hybrid(other.RiPP.)	hybrid(betalactone.cyclic-lactone-autoinducer.)	F
SRR5580130_bin.37.fa_BGC_c00013_NODE_13...region001	Lachnospira	Firmicutes	RiPP.	hybrid.	RiPP.	hybrid(cyclic-lactone-autoinducer.RiPP-like.)	F
SRR5580130_bin.37.fa_BGC_c00005_NODE_14...region001	Lachnospira	Firmicutes	RiPP.	cyclic-lactone-autoinducer.	RiPP.	cyclic-lactone-autoinducer.	F
SRR5580130_bin.37.fa_BGC_c00002_NODE_5_...region001	Lachnospira	Firmicutes	RiPP.	RRE-containing.	RiPP.	RRE-containing.	F
SRR5580130_bin.37.fa_BGC_c00001_NODE_1_...region002	Lachnospira	Firmicutes	RiPP.	cyclic-lactone-autoinducer.	RiPP.	cyclic-lactone-autoinducer.	F
SRR5580130_bin.37.fa_BGC_c00001_NODE_1_...region001	Lachnospira	Firmicutes	RiPP.	ranthipeptide.	RiPP.	ranthipeptide.	F
SRR5580130_bin.36.fa_BGC_c00012_NODE_38...region001	Pseudomonas	Proteobacteria	RiPP.	cyclic-lactone-autoinducer.	RiPP.	cyclic-lactone-autoinducer.	F
SRR5580130_bin.36.fa_BGC_c00004_NODE_37...region001	Pseudomonas	Proteobacteria	RiPP.	cyclic-lactone-autoinducer.	RiPP.	cyclic-lactone-autoinducer.	F
SRR5580130_bin.36.fa_BGC_c00001_NODE_2_...region001	Pseudomonas	Proteobacteria	RiPP.	ranthipeptide.	RiPP.	ranthipeptide.	F
SRR5580130_bin.23.fa_BGC_c00010_NODE_56...region001	Bacteroides	Bacteroidetes	NRPS.	NRPS-like.	NRPS.	NRPS-like.	F
SRR5580130_bin.17.fa_BGC_c00150_NODE_65...region001	Sutterella	Proteobacteria	other.	arylpolyene.	other.	arylpolyene.	F
SRR5580130_bin.13.fa_BGC_c00061_NODE_19...region001	Prevotella	Bacteroidetes	RiPP.	RRE-containing.	RiPP.	RRE-containing.	F
SRR5580129_bin.9.fa_BGC_c00078_NODE_38...region001	Streptococcus	Firmicutes	PKS.	T3PKS.	PKS.	T3PKS.	F
SRR5580129_bin.9.fa_BGC_c00042_NODE_39...region001	Streptococcus	Firmicutes	RiPP.	RiPP-like.	RiPP.	RiPP-like.	F
SRR5580129_bin.9.fa_BGC_c00028_NODE_25...region001	Streptococcus	Firmicutes	RiPP.	RaS-RiPP.	RiPP.	RaS-RiPP.	F
SRR5580129_bin.9.fa_BGC_c00022_NODE_19...region001	Streptococcus	Firmicutes	RiPP.	LAP.	RiPP.	LAP.	F
SRR5580129_bin.9.fa_BGC_c00006_NODE_73...region001	Streptococcus	Firmicutes	RiPP.	RiPP-like.	RiPP.	RiPP-like.	F
SRR5580129_bin.9.fa_BGC_c00002_NODE_45...region001	Streptococcus	Firmicutes	RiPP.	RiPP-like.	RiPP.	RiPP-like.	F
SRR5580128_bin.6.fa_BGC_c00034_NODE_36...region001	Streptococcus	Firmicutes	RiPP.	RaS-RiPP.	RiPP.	RaS-RiPP.	F
SRR5580128_bin.6.fa_BGC_c00025_NODE_31...region001	Streptococcus	Firmicutes	RiPP.	LAP.	RiPP.	LAP.	F
SRR5580128_bin.6.fa_BGC_c00022_NODE_28...region001	Streptococcus	Firmicutes	RiPP.	lanthipeptide-class-ii.	RiPP.	lanthipeptide-class-ii.	F
SRR5580128_bin.6.fa_BGC_c00015_NODE_21...region001	Streptococcus	Firmicutes	PKS.	T3PKS.	PKS.	T3PKS.	F
SRR5580128_bin.6.fa_BGC_c00010_NODE_15...region001	Streptococcus	Firmicutes	RiPP.	RiPP-like.	RiPP.	RiPP-like.	F
SRR5580128_bin.6.fa_BGC_c00005_NODE_10...region001	Streptococcus	Firmicutes	RiPP.	RiPP-like.	RiPP.	RiPP-like.	F
SRR5580128_bin.6.fa_BGC_c00002_NODE_80...region001	Streptococcus	Firmicutes	RiPP.	RiPP-like.	RiPP.	RiPP-like.	F
SRR5580128_bin.1.fa_BGC_c00043_NODE_28...region001	Weissella	Firmicutes	PKS.	T3PKS.	PKS.	T3PKS.	F
SRR5580127_bin.9.fa_BGC_c00002_NODE_3_...region001	Weissella	Firmicutes	PKS.	T3PKS.	PKS.	T3PKS.	F
SRR5580127_bin.7.fa_BGC_c00035_NODE_43...region001	Streptococcus	Firmicutes	RiPP.	RaS-RiPP.	RiPP.	RaS-RiPP.	F
SRR5580127_bin.7.fa_BGC_c00025_NODE_23...region001	Streptococcus	Firmicutes	PKS.	T3PKS.	PKS.	T3PKS.	F
SRR5580127_bin.7.fa_BGC_c00017_NODE_18...region001	Streptococcus	Firmicutes	RiPP.	LAP.	RiPP.	LAP.	F
SRR5580127_bin.7.fa_BGC_c00005_NODE_52...region001	Streptococcus	Firmicutes	RiPP.	RiPP-like.	RiPP.	RiPP-like.	F
SRR5580127_bin.7.fa_BGC_c00002_NODE_39...region001	Streptococcus	Firmicutes	RiPP.	RiPP-like.	RiPP.	RiPP-like.	F
SRR5580127_bin.7.fa_BGC_c00001_NODE_9_...region001	Streptococcus	Firmicutes	RiPP.	RiPP-like.	RiPP.	RiPP-like.	F
SRR5580127_bin.15.fa_BGC_c00009_NODE_86...region001	Blautia	Firmicutes	RiPP.	ranthipeptide.	RiPP.	ranthipeptide.	F
SRR5580127_bin.15.fa_BGC_c00008_NODE_73...region001	Blautia	Firmicutes	NRPS.	NRPS.	NRPS.	NRPS.	F
SRR5580127_bin.13.fa_BGC_c00071_NODE_10...region001	Enterococcus	Firmicutes	RiPP.	cyclic-lactone-autoinducer.	RiPP.	cyclic-lactone-autoinducer.	F
SRR5580126_bin.4.fa_BGC_c00126_NODE_21...region001	Megamonas	Firmicutes	RiPP.	ranthipeptide.	RiPP.	ranthipeptide.	F
SRR5580126_bin.4.fa_BGC_c00110_NODE_18...region001	Megamonas	Firmicutes	RiPP.	cyclic-lactone-autoinducer.	RiPP.	cyclic-lactone-autoinducer.	F
SRR5580126_bin.4.fa_BGC_c00095_NODE_13...region001	Megamonas	Firmicutes	RiPP.	cyclic-lactone-autoinducer.	RiPP.	cyclic-lactone-autoinducer.	F
SRR5580124_bin.6.fa_BGC_c00096_NODE_45...region001	Blautia	Firmicutes	RiPP.	RRE-containing.	RiPP.	RRE-containing.	F
SRR5580124_bin.6.fa_BGC_c00011_NODE_13...region001	Blautia	Firmicutes	RiPP.	RRE-containing.	RiPP.	RRE-containing.	F
SRR5580124_bin.6.fa_BGC_c00006_NODE_70...region001	Blautia	Firmicutes	RiPP.	ranthipeptide.	RiPP.	ranthipeptide.	F
SRR5580124_bin.12.fa_BGC_c00051_NODE_31...region001	Phocaeicola	Bacteroidetes	other.	arylpolyene.	other.	arylpolyene.	F
SRR5580124_bin.12.fa_BGC_c00021_NODE_13...region001	Phocaeicola	Bacteroidetes	RiPP.	RRE-containing.	RiPP.	RRE-containing.	F
SRR5580123_bin.8.fa_BGC_c00056_NODE_63...region001	Roseburia	Firmicutes	RiPP.	cyclic-lactone-autoinducer.	RiPP.	cyclic-lactone-autoinducer.	F
SRR5580123_bin.8.fa_BGC_c00046_NODE_36...region001	Roseburia	Firmicutes	RiPP.	ranthipeptide.	RiPP.	ranthipeptide.	F
SRR5580123_bin.8.fa_BGC_c00035_NODE_23...region001	Roseburia	Firmicutes	RiPP.	cyclic-lactone-autoinducer.	RiPP.	cyclic-lactone-autoinducer.	F
SRR5580123_bin.8.fa_BGC_c00010_NODE_95...region001	Roseburia	Firmicutes	RiPP.	cyclic-lactone-autoinducer.	RiPP.	cyclic-lactone-autoinducer.	F
SRR5580123_bin.8.fa_BGC_c00006_NODE_78...region001	Roseburia	Firmicutes	RiPP.	cyclic-lactone-autoinducer.	RiPP.	cyclic-lactone-autoinducer.	F
SRR5580123_bin.3.fa_BGC_c00273_NODE_53...region001	Lachnospira	Firmicutes	RiPP.	cyclic-lactone-autoinducer.	RiPP.	cyclic-lactone-autoinducer.	F
SRR5580123_bin.3.fa_BGC_c00110_NODE_23...region001	Lachnospira	Firmicutes	RiPP.	cyclic-lactone-autoinducer.	RiPP.	cyclic-lactone-autoinducer.	F
SRR5580123_bin.3.fa_BGC_c00057_NODE_16...region001	Lachnospira	Firmicutes	RiPP.	cyclic-lactone-autoinducer.	RiPP.	cyclic-lactone-autoinducer.	F
SRR5580123_bin.19.fa_BGC_c00013_NODE_20...region001	Faecalibacterium	Firmicutes	RiPP.	ranthipeptide.	RiPP.	ranthipeptide.	F
SRR5580123_bin.12.fa_BGC_c00579_NODE_72...region001	Bacteroides	Bacteroidetes	RiPP.	RRE-containing.	RiPP.	RRE-containing.	F
SRR5580122_bin.7.fa_BGC_c00017_NODE_25...region001	Faecalibacterium	Firmicutes	RiPP.	ranthipeptide.	RiPP.	ranthipeptide.	F
SRR5580122_bin.3.fa_BGC_c00032_NODE_17...region001	Ruminococcus	Firmicutes	RiPP.	ranthipeptide.	RiPP.	ranthipeptide.	F
SRR5580122_bin.3.fa_BGC_c00009_NODE_43...region001	Ruminococcus	Firmicutes	RiPP.	RRE-containing.	RiPP.	RRE-containing.	F
SRR5580122_bin.3.fa_BGC_c00003_NODE_9_...region001	Ruminococcus	Firmicutes	NRPS.	NRPS.	NRPS.	NRPS.	F
SRR5580122_bin.1.fa_BGC_c00140_NODE_29...region001	Lachnospira	Firmicutes	RiPP.	cyclic-lactone-autoinducer.	RiPP.	cyclic-lactone-autoinducer.	F
SRR5580122_bin.1.fa_BGC_c00068_NODE_19...region001	Lachnospira	Firmicutes	RiPP.	cyclic-lactone-autoinducer.	RiPP.	cyclic-lactone-autoinducer.	F
SRR5580121_bin.8.fa_BGC_c00029_NODE_15...region001	Roseburia	Firmicutes	RiPP.	RRE-containing.	RiPP.	RRE-containing.	F
SRR5580121_bin.8.fa_BGC_c00018_NODE_72...region001	Roseburia	Firmicutes	RiPP.	ranthipeptide.	RiPP.	ranthipeptide.	F
SRR5580121_bin.78.fa_BGC_c00044_NODE_28...region001	Faecalibacterium	Firmicutes	RiPP.	ranthipeptide.	RiPP.	ranthipeptide.	F
SRR5580121_bin.69.fa_BGC_c00041_NODE_41...region001	Faecalibacterium	Firmicutes	RiPP.	ranthipeptide.	RiPP.	ranthipeptide.	F
SRR5580121_bin.69.fa_BGC_c00039_NODE_40...region001	Faecalibacterium	Firmicutes	RiPP.	ranthipeptide.	RiPP.	ranthipeptide.	F
SRR5580121_bin.69.fa_BGC_c00015_NODE_14...region001	Faecalibacterium	Firmicutes	NRPS.	thioamide-NRP.	NRPS.	thioamide-NRP.	F
SRR5580121_bin.65.fa_BGC_c00058_NODE_32...region001	Akkermansia	Verrucomicrobia	terpene.	terpene.	terpene.	terpene.	F
SRR5580121_bin.65.fa_BGC_c00051_NODE_31...region001	Akkermansia	Verrucomicrobia	terpene.	terpene.	terpene.	terpene.	F
SRR5580121_bin.65.fa_BGC_c00016_NODE_15...region001	Akkermansia	Verrucomicrobia	other.	arylpolyene.	other.	arylpolyene.	F
SRR5580121_bin.63.fa_BGC_c00041_NODE_20...region001	Roseburia	Firmicutes	RiPP.	ranthipeptide.	RiPP.	ranthipeptide.	F
SRR5580121_bin.63.fa_BGC_c00038_NODE_20...region001	Roseburia	Firmicutes	RiPP.	cyclic-lactone-autoinducer.	RiPP.	cyclic-lactone-autoinducer.	F
SRR5580121_bin.63.fa_BGC_c00022_NODE_11...region001	Roseburia	Firmicutes	RiPP.	cyclic-lactone-autoinducer.	RiPP.	cyclic-lactone-autoinducer.	F
SRR5580121_bin.58.fa_BGC_c00003_NODE_25...region001	Anaerobutyricum	Firmicutes	RiPP.	ranthipeptide.	RiPP.	ranthipeptide.	F
SRR5580121_bin.57.fa_BGC_c00008_NODE_66...region001	Blautia	Firmicutes	RiPP.	ranthipeptide.	RiPP.	ranthipeptide.	F
SRR5580121_bin.50.fa_BGC_c00011_NODE_60...region001	Blautia	Firmicutes	RiPP.	cyclic-lactone-autoinducer.	RiPP.	cyclic-lactone-autoinducer.	F
SRR5580121_bin.50.fa_BGC_c00007_NODE_40...region001	Blautia	Firmicutes	RiPP.	ranthipeptide.	RiPP.	ranthipeptide.	F
SRR5580121_bin.47.fa_BGC_c00052_NODE_46...region001	Longibaculum	Firmicutes	RiPP.	cyclic-lactone-autoinducer.	RiPP.	cyclic-lactone-autoinducer.	F
SRR5580121_bin.47.fa_BGC_c00015_NODE_13...region001	Longibaculum	Firmicutes	RiPP.	cyclic-lactone-autoinducer.	RiPP.	cyclic-lactone-autoinducer.	F
SRR5580121_bin.45.fa_BGC_c00006_NODE_21...region001	Blautia	Firmicutes	RiPP.	RRE-containing.	RiPP.	RRE-containing.	F
SRR5580121_bin.25.fa_BGC_c00019_NODE_16...region001	Faecalibacterium	Firmicutes	RiPP.	RiPP-like.	RiPP.	RiPP-like.	F
SRR5580121_bin.25.fa_BGC_c00013_NODE_13...region001	Faecalibacterium	Firmicutes	RiPP.	ranthipeptide.	RiPP.	ranthipeptide.	F
SRR5580121_bin.24.fa_BGC_c00029_NODE_18...region001	Roseburia	Firmicutes	RiPP.	cyclic-lactone-autoinducer.	RiPP.	cyclic-lactone-autoinducer.	F
SRR5580121_bin.24.fa_BGC_c00006_NODE_86...region001	Roseburia	Firmicutes	RiPP.	ranthipeptide.	RiPP.	ranthipeptide.	F
SRR5580121_bin.18.fa_BGC_c00062_NODE_27...region001	Escherichia	Proteobacteria	other.	arylpolyene.	other.	arylpolyene.	F
SRR5580121_bin.18.fa_BGC_c00012_NODE_16...region001	Escherichia	Proteobacteria	NRPS.	NRPS.	NRPS.	NRPS.	F
SRR5580121_bin.18.fa_BGC_c00009_NODE_15...region001	Escherichia	Proteobacteria	RiPP.	thiopeptide.	RiPP.	thiopeptide.	F
SRR5580120_bin.93.fa_BGC_c00053_NODE_28...region001	Blautia	Firmicutes	RiPP.	RRE-containing.	RiPP.	RRE-containing.	F
SRR5580120_bin.93.fa_BGC_c00045_NODE_24...region001	Blautia	Firmicutes	NRPS.	NRPS-like.	NRPS.	NRPS-like.	F
SRR5580120_bin.93.fa_BGC_c00039_NODE_23...region001	Blautia	Firmicutes	RiPP.	ranthipeptide.	RiPP.	ranthipeptide.	F
SRR5580120_bin.93.fa_BGC_c00003_NODE_48...region001	Blautia	Firmicutes	RiPP.	ranthipeptide.	RiPP.	ranthipeptide.	F
SRR5580120_bin.89.fa_BGC_c00017_NODE_73...region001	Akkermansia	Verrucomicrobia	other.	arylpolyene.	other.	arylpolyene.	F
SRR5580120_bin.89.fa_BGC_c00006_NODE_41...region001	Akkermansia	Verrucomicrobia	terpene.	terpene.	terpene.	terpene.	F
SRR5580120_bin.86.fa_BGC_c00014_NODE_81...region001	Adlercreutzia	Actinobacteria	RiPP.	RRE-containing.	RiPP.	RRE-containing.	F
SRR5580120_bin.81.fa_BGC_c00003_NODE_99...region001	Faecalibacterium	Firmicutes	RiPP.	RiPP-like.	RiPP.	RiPP-like.	F
SRR5580120_bin.81.fa_BGC_c00002_NODE_58...region001	Faecalibacterium	Firmicutes	RiPP.	ranthipeptide.	RiPP.	ranthipeptide.	F
SRR5580120_bin.71.fa_BGC_c00002_NODE_15...region001	Blautia	Firmicutes	RiPP.	ranthipeptide.	RiPP.	ranthipeptide.	F
SRR5580120_bin.54.fa_BGC_c00083_NODE_50...region001	Faecalibacterium	Firmicutes	RiPP.	ranthipeptide.	RiPP.	ranthipeptide.	F
SRR5580120_bin.54.fa_BGC_c00070_NODE_45...region001	Faecalibacterium	Firmicutes	RiPP.	ranthipeptide.	RiPP.	ranthipeptide.	F
SRR5580120_bin.54.fa_BGC_c00009_NODE_15...region001	Faecalibacterium	Firmicutes	NRPS.	thioamide-NRP.	NRPS.	thioamide-NRP.	F
SRR5580120_bin.53.fa_BGC_c00025_NODE_21...region001	Desulfovibrio	Proteobacteria	NRPS.	NRPS.	NRPS.	NRPS.	F
SRR5580120_bin.53.fa_BGC_c00024_NODE_21...region001	Desulfovibrio	Proteobacteria	NRPS.	NRPS-like.	NRPS.	NRPS-like.	F
SRR5580120_bin.47.fa_BGC_c00019_NODE_11...region001	Blautia	Firmicutes	RiPP.	ranthipeptide.	RiPP.	ranthipeptide.	F
SRR5580120_bin.47.fa_BGC_c00005_NODE_38...region001	Blautia	Firmicutes	RiPP.	cyclic-lactone-autoinducer.	RiPP.	cyclic-lactone-autoinducer.	F
SRR5580120_bin.39.fa_BGC_c00019_NODE_28...region001	Escherichia	Proteobacteria	other.	arylpolyene.	other.	arylpolyene.	F
SRR5580120_bin.39.fa_BGC_c00010_NODE_23...region001	Escherichia	Proteobacteria	NRPS.	NRPS.	NRPS.	NRPS.	F
SRR5580120_bin.39.fa_BGC_c00004_NODE_14...region001	Escherichia	Proteobacteria	RiPP.	thiopeptide.	RiPP.	thiopeptide.	F
SRR5580120_bin.34.fa_BGC_c00067_NODE_47...region001	Longibaculum	Firmicutes	RiPP.	cyclic-lactone-autoinducer.	RiPP.	cyclic-lactone-autoinducer.	F
SRR5580120_bin.34.fa_BGC_c00028_NODE_18...region001	Longibaculum	Firmicutes	RiPP.	cyclic-lactone-autoinducer.	RiPP.	cyclic-lactone-autoinducer.	F
SRR5580120_bin.31.fa_BGC_c00027_NODE_21...region001	Roseburia	Firmicutes	RiPP.	ranthipeptide.	RiPP.	ranthipeptide.	F
SRR5580120_bin.31.fa_BGC_c00003_NODE_20...region001	Roseburia	Firmicutes	RiPP.	thiopeptide.	RiPP.	thiopeptide.	F
SRR5580120_bin.31.fa_BGC_c00001_NODE_91...region001	Roseburia	Firmicutes	RiPP.	cyclic-lactone-autoinducer.	RiPP.	cyclic-lactone-autoinducer.	F
SRR5580120_bin.30.fa_BGC_c00021_NODE_13...region001	Alistipes	Bacteroidetes	RiPP.	RRE-containing.	RiPP.	RRE-containing.	F
SRR5580120_bin.30.fa_BGC_c00003_NODE_11...region001	Alistipes	Bacteroidetes	other.	arylpolyene.	other.	arylpolyene.	F
SRR5580120_bin.109.fa_BGC_c00029_NODE_23...region001	Faecalibacterium	Firmicutes	RiPP.	ranthipeptide.	RiPP.	ranthipeptide.	F
SRR5580120_bin.108.fa_BGC_c00026_NODE_82...region001	Roseburia	Firmicutes	RiPP.	ranthipeptide.	RiPP.	ranthipeptide.	F
SRR5580120_bin.108.fa_BGC_c00005_NODE_17...region001	Roseburia	Firmicutes	RiPP.	cyclic-lactone-autoinducer.	RiPP.	cyclic-lactone-autoinducer.	F
SRR5580120_bin.108.fa_BGC_c00002_NODE_87...region001	Roseburia	Firmicutes	RiPP.	RRE-containing.	RiPP.	RRE-containing.	F
SRR5580120_bin.106.fa_BGC_c00004_NODE_16...region001	Faecalibacterium	Firmicutes	RiPP.	ranthipeptide.	RiPP.	ranthipeptide.	F
SRR5580117_bin.7.fa_BGC_c00363_NODE_64...region001	Lachnospira	Firmicutes	RiPP.	cyclic-lactone-autoinducer.	RiPP.	cyclic-lactone-autoinducer.	F
SRR5580117_bin.7.fa_BGC_c00287_NODE_52...region001	Lachnospira	Firmicutes	RiPP.	RRE-containing.	RiPP.	RRE-containing.	F
SRR5580117_bin.7.fa_BGC_c00264_NODE_48...region001	Lachnospira	Firmicutes	RiPP.	cyclic-lactone-autoinducer.	RiPP.	cyclic-lactone-autoinducer.	F
SRR5580117_bin.7.fa_BGC_c00017_NODE_10...region001	Lachnospira	Firmicutes	RiPP.	cyclic-lactone-autoinducer.	RiPP.	cyclic-lactone-autoinducer.	F
SRR5580117_bin.11.fa_BGC_c00148_NODE_16...region001	Bacteroides	Bacteroidetes	RiPP.	RRE-containing.	RiPP.	RRE-containing.	F
SRR5580117_bin.1.fa_BGC_c00030_NODE_30...region001	Faecalibacterium	Firmicutes	RiPP.	ranthipeptide.	RiPP.	ranthipeptide.	F
SRR5580116_bin.6.fa_BGC_c00071_NODE_18...region001	Lachnospira	Firmicutes	RiPP.	ranthipeptide.	RiPP.	ranthipeptide.	F
SRR5580116_bin.6.fa_BGC_c00036_NODE_11...region001	Lachnospira	Firmicutes	other.	betalactone.	other.	betalactone.	F
SRR5580116_bin.6.fa_BGC_c00004_NODE_59...region001	Lachnospira	Firmicutes	RiPP.	cyclic-lactone-autoinducer.	RiPP.	cyclic-lactone-autoinducer.	F
SRR5580116_bin.19.fa_BGC_c00069_NODE_61...region001	Roseburia	Firmicutes	RiPP.	cyclic-lactone-autoinducer.	RiPP.	cyclic-lactone-autoinducer.	F
SRR5580116_bin.19.fa_BGC_c00032_NODE_20...region001	Roseburia	Firmicutes	RiPP.	RiPP-like.	RiPP.	RiPP-like.	F
SRR5580116_bin.19.fa_BGC_c00019_NODE_14...region001	Roseburia	Firmicutes	RiPP.	ranthipeptide.	RiPP.	ranthipeptide.	F
SRR5580116_bin.19.fa_BGC_c00009_NODE_91...region001	Roseburia	Firmicutes	RiPP.	cyclic-lactone-autoinducer.	RiPP.	cyclic-lactone-autoinducer.	F
SRR5580116_bin.19.fa_BGC_c00001_NODE_47...region001	Roseburia	Firmicutes	RiPP.	cyclic-lactone-autoinducer.	RiPP.	cyclic-lactone-autoinducer.	F
SRR5580116_bin.10.fa_BGC_c00073_NODE_85...region001	Faecalibacterium	Firmicutes	RiPP.	ranthipeptide.	RiPP.	ranthipeptide.	F
SRR5580115_bin.7.fa_BGC_c00052_NODE_39...region001	Bacteroides	Bacteroidetes	RiPP.	RRE-containing.	RiPP.	RRE-containing.	F
SRR5580115_bin.7.fa_BGC_c00011_NODE_96...region001	Bacteroides	Bacteroidetes	RiPP.	RRE-containing.	RiPP.	RRE-containing.	F
SRR5580115_bin.7.fa_BGC_c00001_NODE_7_...region001	Bacteroides	Bacteroidetes	other.	resorcinol.	other.	resorcinol.	F
SRR5580115_bin.6.fa_BGC_c00140_NODE_25...region001	Lachnospira	Firmicutes	RiPP.	ranthipeptide.	RiPP.	ranthipeptide.	F
SRR5580115_bin.6.fa_BGC_c00103_NODE_15...region001	Lachnospira	Firmicutes	RiPP.	cyclic-lactone-autoinducer.	RiPP.	cyclic-lactone-autoinducer.	F
SRR5580115_bin.6.fa_BGC_c00007_NODE_93...region001	Lachnospira	Firmicutes	RiPP.	cyclic-lactone-autoinducer.	RiPP.	cyclic-lactone-autoinducer.	F
SRR5580115_bin.6.fa_BGC_c00002_NODE_33...region001	Lachnospira	Firmicutes	hybrid.	hybrid.	hybrid(other.RiPP.)	hybrid(betalactone.cyclic-lactone-autoinducer.)	F
SRR5580115_bin.3.fa_BGC_c00119_NODE_17...region001	Alistipes	Bacteroidetes	RiPP.	RRE-containing.	RiPP.	RRE-containing.	F
SRR5580114_bin.5.fa_BGC_c00129_NODE_22...region001	Alistipes	Bacteroidetes	RiPP.	RRE-containing.	RiPP.	RRE-containing.	F
SRR5580114_bin.17.fa_BGC_c00061_NODE_31...region001	Bacteroides	Bacteroidetes	RiPP.	RRE-containing.	RiPP.	RRE-containing.	F
SRR5580114_bin.17.fa_BGC_c00011_NODE_72...region001	Bacteroides	Bacteroidetes	RiPP.	RRE-containing.	RiPP.	RRE-containing.	F
SRR5580114_bin.14.fa_BGC_c00037_NODE_35...region001	Lachnospira	Firmicutes	RiPP.	ranthipeptide.	RiPP.	ranthipeptide.	F
SRR5580114_bin.14.fa_BGC_c00032_NODE_29...region001	Lachnospira	Firmicutes	hybrid.	hybrid.	hybrid(other.RiPP.)	hybrid(betalactone.cyclic-lactone-autoinducer.)	F
SRR5580114_bin.14.fa_BGC_c00011_NODE_14...region001	Lachnospira	Firmicutes	RiPP.	cyclic-lactone-autoinducer.	RiPP.	cyclic-lactone-autoinducer.	F
SRR5580114_bin.14.fa_BGC_c00007_NODE_11...region001	Lachnospira	Firmicutes	RiPP.	cyclic-lactone-autoinducer.	RiPP.	cyclic-lactone-autoinducer.	F
SRR5580114_bin.1.fa_BGC_c00170_NODE_16...region001	Phocaeicola	Bacteroidetes	RiPP.	RiPP-like.	RiPP.	RiPP-like.	F
SRR5580114_bin.1.fa_BGC_c00037_NODE_13...region001	Phocaeicola	Bacteroidetes	RiPP.	cyclic-lactone-autoinducer.	RiPP.	cyclic-lactone-autoinducer.	F
SRR5580114_bin.1.fa_BGC_c00027_NODE_10...region001	Phocaeicola	Bacteroidetes	other.	arylpolyene.	other.	arylpolyene.	F
SRR5580114_bin.1.fa_BGC_c00003_NODE_15...region001	Phocaeicola	Bacteroidetes	other.	resorcinol.	other.	resorcinol.	F
SRR5580111_bin.23.fa_BGC_c00015_NODE_48...region001	Bacteroides	Bacteroidetes	RiPP.	RRE-containing.	RiPP.	RRE-containing.	F
SRR5580111_bin.20.fa_BGC_c00081_NODE_11...region001	Anaerostipes	Firmicutes	RiPP.	RRE-containing.	RiPP.	RRE-containing.	F
SRR5580111_bin.20.fa_BGC_c00002_NODE_20...region001	Anaerostipes	Firmicutes	RiPP.	ranthipeptide.	RiPP.	ranthipeptide.	F
SRR5580111_bin.11.fa_BGC_c00060_NODE_82...region001	Ruminococcus	Firmicutes	NRPS.	NRPS-like.	NRPS.	NRPS-like.	F
SRR5580111_bin.11.fa_BGC_c00045_NODE_68...region001	Ruminococcus	Firmicutes	RiPP.	ranthipeptide.	RiPP.	ranthipeptide.	F
SRR5580111_bin.11.fa_BGC_c00003_NODE_75...region001	Ruminococcus	Firmicutes	RiPP.	cyclic-lactone-autoinducer.	RiPP.	cyclic-lactone-autoinducer.	F
SRR5580111_bin.10.fa_BGC_c00047_NODE_68...region001	Alistipes	Bacteroidetes	RiPP.	RRE-containing.	RiPP.	RRE-containing.	F
SRR5580110_bin.5.fa_BGC_c00249_NODE_64...region001	Faecalibacterium	Firmicutes	RiPP.	ranthipeptide.	RiPP.	ranthipeptide.	F
SRR5580110_bin.5.fa_BGC_c00086_NODE_22...region001	Faecalibacterium	Firmicutes	RiPP.	ranthipeptide.	RiPP.	ranthipeptide.	F
SRR5580110_bin.4.fa_BGC_c00155_NODE_49...region001	Phascolarctobacterium	Firmicutes	RiPP.	ranthipeptide.	RiPP.	ranthipeptide.	F
SRR5580110_bin.4.fa_BGC_c00072_NODE_27...region001	Phascolarctobacterium	Firmicutes	RiPP.	RiPP-like.	RiPP.	RiPP-like.	F
SRR5580110_bin.3.fa_BGC_c00316_NODE_43...region001	Phocaeicola	Bacteroidetes	other.	arylpolyene.	other.	arylpolyene.	F
SRR5580110_bin.3.fa_BGC_c00086_NODE_63...region001	Phocaeicola	Bacteroidetes	other.	arylpolyene.	other.	arylpolyene.	F
SRR5580110_bin.3.fa_BGC_c00004_NODE_82...region001	Phocaeicola	Bacteroidetes	RiPP.	RRE-containing.	RiPP.	RRE-containing.	F
SRR5580110_bin.3.fa_BGC_c00002_NODE_44...region001	Phocaeicola	Bacteroidetes	other.	resorcinol.	other.	resorcinol.	F
SRR5580110_bin.29.fa_BGC_c00057_NODE_10...region001	Blautia	Firmicutes	RiPP.	lanthipeptide-class-ii.	RiPP.	lanthipeptide-class-ii.	F
SRR5580110_bin.29.fa_BGC_c00037_NODE_55...region001	Blautia	Firmicutes	hybrid.	hybrid.	hybrid(NRPS.RiPP.)	hybrid(NRPS.cyclic-lactone-autoinducer.)	F
SRR5580110_bin.29.fa_BGC_c00021_NODE_31...region001	Blautia	Firmicutes	NRPS.	NRPS.	NRPS.	NRPS.	F
SRR5580110_bin.29.fa_BGC_c00020_NODE_28...region001	Blautia	Firmicutes	RiPP.	cyclic-lactone-autoinducer.	RiPP.	cyclic-lactone-autoinducer.	F
SRR5580110_bin.29.fa_BGC_c00015_NODE_19...region001	Blautia	Firmicutes	RiPP.	ranthipeptide.	RiPP.	ranthipeptide.	F
SRR5580110_bin.29.fa_BGC_c00014_NODE_18...region001	Blautia	Firmicutes	RiPP.	cyclic-lactone-autoinducer.	RiPP.	cyclic-lactone-autoinducer.	F
SRR5580110_bin.29.fa_BGC_c00003_NODE_34...region001	Blautia	Firmicutes	RiPP.	cyclic-lactone-autoinducer.	RiPP.	cyclic-lactone-autoinducer.	F
SRR5580110_bin.24.fa_BGC_c00234_NODE_30...region001	Bacteroides	Bacteroidetes	RiPP.	RRE-containing.	RiPP.	RRE-containing.	F
SRR5580110_bin.24.fa_BGC_c00002_NODE_30...region001	Bacteroides	Bacteroidetes	other.	arylpolyene.	other.	arylpolyene.	F
SRR5580110_bin.2.fa_BGC_c00244_NODE_67...region001	Alistipes	Bacteroidetes	RiPP.	lanthipeptide-class-i.	RiPP.	lanthipeptide-class-i.	F
SRR5580110_bin.2.fa_BGC_c00095_NODE_22...region001	Alistipes	Bacteroidetes	RiPP.	RRE-containing.	RiPP.	RRE-containing.	F
SRR5580110_bin.14.fa_BGC_c00098_NODE_36...region001	Anaerostipes	Firmicutes	RiPP.	ranthipeptide.	RiPP.	ranthipeptide.	F
SRR5580109_bin.23.fa_BGC_c00071_NODE_27...region001	Bacteroides	Bacteroidetes	other.	arylpolyene.	other.	arylpolyene.	F
SRR5580109_bin.23.fa_BGC_c00033_NODE_11...region001	Bacteroides	Bacteroidetes	RiPP.	RRE-containing.	RiPP.	RRE-containing.	F
SRR5580109_bin.23.fa_BGC_c00032_NODE_10...region001	Bacteroides	Bacteroidetes	other.	arylpolyene.	other.	arylpolyene.	F
SRR5580109_bin.21.fa_BGC_c00020_NODE_16...region001	Anaerostipes	Firmicutes	RiPP.	RRE-containing.	RiPP.	RRE-containing.	F
SRR5580109_bin.21.fa_BGC_c00001_NODE_26...region001	Anaerostipes	Firmicutes	RiPP.	ranthipeptide.	RiPP.	ranthipeptide.	F
SRR5580109_bin.13.fa_BGC_c00117_NODE_14...region001	Ruminococcus	Firmicutes	RiPP.	ranthipeptide.	RiPP.	ranthipeptide.	F
SRR5580109_bin.13.fa_BGC_c00064_NODE_87...region001	Ruminococcus	Firmicutes	NRPS.	NRPS-like.	NRPS.	NRPS-like.	F
SRR5580108_bin.9.fa_BGC_c00006_NODE_22...region001	Roseburia	Firmicutes	RiPP.	RRE-containing.	RiPP.	RRE-containing.	F
SRR5580108_bin.9.fa_BGC_c00004_NODE_15...region001	Roseburia	Firmicutes	RiPP.	ranthipeptide.	RiPP.	ranthipeptide.	F
SRR5580108_bin.19.fa_BGC_c00124_NODE_15...region001	Ruminococcus	Firmicutes	RiPP.	cyclic-lactone-autoinducer.	RiPP.	cyclic-lactone-autoinducer.	F
SRR5580108_bin.19.fa_BGC_c00065_NODE_78...region001	Ruminococcus	Firmicutes	RiPP.	ranthipeptide.	RiPP.	ranthipeptide.	F
SRR5580108_bin.19.fa_BGC_c00056_NODE_68...region001	Ruminococcus	Firmicutes	NRPS.	NRPS-like.	NRPS.	NRPS-like.	F
SRR5580108_bin.19.fa_BGC_c00031_NODE_37...region001	Ruminococcus	Firmicutes	other.	arylpolyene.	other.	arylpolyene.	F
SRR5580108_bin.17.fa_BGC_c00001_NODE_5_...region001	Ruminococcus	Firmicutes	hybrid.	hybrid.	hybrid(other.NRPS.)	hybrid(ladderane.NRPS.)	F
SRR5580108_bin.15.fa_BGC_c00039_NODE_33...region001	Anaerostipes	Firmicutes	RiPP.	RRE-containing.	RiPP.	RRE-containing.	F
SRR5580108_bin.15.fa_BGC_c00004_NODE_37...region001	Anaerostipes	Firmicutes	RiPP.	ranthipeptide.	RiPP.	ranthipeptide.	F
SRR5580107_bin.9.fa_BGC_c00003_NODE_4_...region002	Ruminococcus	Firmicutes	RiPP.	ranthipeptide.	RiPP.	ranthipeptide.	F
SRR5580107_bin.9.fa_BGC_c00003_NODE_4_...region001	Ruminococcus	Firmicutes	RiPP.	RRE-containing.	RiPP.	RRE-containing.	F
SRR5580107_bin.9.fa_BGC_c00001_NODE_1_...region001	Ruminococcus	Firmicutes	hybrid.	hybrid.	hybrid(other.NRPS.)	hybrid(ladderane.NRPS.)	F
SRR5580107_bin.8.fa_BGC_c00134_NODE_13...region001	Phocaeicola	Bacteroidetes	other.	arylpolyene.	other.	arylpolyene.	F
SRR5580107_bin.8.fa_BGC_c00013_NODE_66...region001	Phocaeicola	Bacteroidetes	other.	arylpolyene.	other.	arylpolyene.	F
SRR5580107_bin.8.fa_BGC_c00010_NODE_48...region001	Phocaeicola	Bacteroidetes	RiPP.	RRE-containing.	RiPP.	RRE-containing.	F
SRR5580107_bin.8.fa_BGC_c00002_NODE_6_...region001	Phocaeicola	Bacteroidetes	other.	resorcinol.	other.	resorcinol.	F
SRR5580107_bin.19.fa_BGC_c00275_NODE_40...region001	Lachnospira	Firmicutes	RiPP.	cyclic-lactone-autoinducer.	RiPP.	cyclic-lactone-autoinducer.	F
SRR5580107_bin.19.fa_BGC_c00241_NODE_36...region001	Lachnospira	Firmicutes	RiPP.	cyclic-lactone-autoinducer.	RiPP.	cyclic-lactone-autoinducer.	F
SRR5580107_bin.19.fa_BGC_c00078_NODE_16...region001	Lachnospira	Firmicutes	RiPP.	ranthipeptide.	RiPP.	ranthipeptide.	F
SRR5580107_bin.19.fa_BGC_c00002_NODE_33...region001	Lachnospira	Firmicutes	RiPP.	cyclic-lactone-autoinducer.	RiPP.	cyclic-lactone-autoinducer.	F
SRR5580107_bin.13.fa_BGC_c00133_NODE_11...region001	Blautia	Firmicutes	RiPP.	cyclic-lactone-autoinducer.	RiPP.	cyclic-lactone-autoinducer.	F
SRR5580107_bin.13.fa_BGC_c00131_NODE_11...region001	Blautia	Firmicutes	RiPP.	cyclic-lactone-autoinducer.	RiPP.	cyclic-lactone-autoinducer.	F
SRR5580107_bin.13.fa_BGC_c00107_NODE_75...region001	Blautia	Firmicutes	RiPP.	ranthipeptide.	RiPP.	ranthipeptide.	F
SRR5580107_bin.13.fa_BGC_c00106_NODE_73...region001	Blautia	Firmicutes	RiPP.	RRE-containing.	RiPP.	RRE-containing.	F
SRR5580107_bin.13.fa_BGC_c00094_NODE_64...region001	Blautia	Firmicutes	RiPP.	lanthipeptide-class-ii.	RiPP.	lanthipeptide-class-ii.	F
SRR5580107_bin.13.fa_BGC_c00089_NODE_59...region001	Blautia	Firmicutes	RiPP.	cyclic-lactone-autoinducer.	RiPP.	cyclic-lactone-autoinducer.	F
SRR5580107_bin.13.fa_BGC_c00064_NODE_34...region001	Blautia	Firmicutes	hybrid.	hybrid.	hybrid(NRPS.RiPP.)	hybrid(NRPS.cyclic-lactone-autoinducer.)	F
SRR5580107_bin.13.fa_BGC_c00060_NODE_32...region001	Blautia	Firmicutes	RiPP.	ranthipeptide.	RiPP.	ranthipeptide.	F
SRR5580107_bin.13.fa_BGC_c00040_NODE_21...region001	Blautia	Firmicutes	RiPP.	hybrid.	RiPP.	hybrid(cyclic-lactone-autoinducer.lanthipeptide-class-ii.)	F
SRR5580107_bin.13.fa_BGC_c00023_NODE_10...region001	Blautia	Firmicutes	NRPS.	NRPS.	NRPS.	NRPS.	F
SRR5580107_bin.13.fa_BGC_c00021_NODE_97...region001	Blautia	Firmicutes	RiPP.	cyclic-lactone-autoinducer.	RiPP.	cyclic-lactone-autoinducer.	F
SRR5580107_bin.13.fa_BGC_c00008_NODE_55...region001	Blautia	Firmicutes	RiPP.	hybrid.	RiPP.	hybrid(lanthipeptide-class-ii.RRE-containing.)	F
SRR5580107_bin.13.fa_BGC_c00004_NODE_31...region001	Blautia	Firmicutes	RiPP.	cyclic-lactone-autoinducer.	RiPP.	cyclic-lactone-autoinducer.	F
SRR5580107_bin.1.fa_BGC_c00207_NODE_34...region001	Blautia	Firmicutes	RiPP.	ranthipeptide.	RiPP.	ranthipeptide.	F
SRR5580107_bin.1.fa_BGC_c00006_NODE_12...region001	Blautia	Firmicutes	RiPP.	ranthipeptide.	RiPP.	ranthipeptide.	F
SRR5580107_bin.1.fa_BGC_c00003_NODE_53...region001	Blautia	Firmicutes	RiPP.	RRE-containing.	RiPP.	RRE-containing.	F
SRR5580106_bin.4.fa_BGC_c00050_NODE_25...region001	Phocaeicola	Bacteroidetes	other.	arylpolyene.	other.	arylpolyene.	F
SRR5580106_bin.4.fa_BGC_c00001_NODE_12...region001	Phocaeicola	Bacteroidetes	other.	resorcinol.	other.	resorcinol.	F
SRR5580106_bin.14.fa_BGC_c00147_NODE_15...region001	Blautia	Firmicutes	RiPP.	cyclic-lactone-autoinducer.	RiPP.	cyclic-lactone-autoinducer.	F
SRR5580106_bin.14.fa_BGC_c00101_NODE_66...region001	Blautia	Firmicutes	NRPS.	NRPS.	NRPS.	NRPS.	F
SRR5580106_bin.14.fa_BGC_c00099_NODE_64...region001	Blautia	Firmicutes	RiPP.	lanthipeptide-class-ii.	RiPP.	lanthipeptide-class-ii.	F
SRR5580106_bin.14.fa_BGC_c00096_NODE_62...region001	Blautia	Firmicutes	RiPP.	cyclic-lactone-autoinducer.	RiPP.	cyclic-lactone-autoinducer.	F
SRR5580106_bin.14.fa_BGC_c00090_NODE_59...region001	Blautia	Firmicutes	RiPP.	cyclic-lactone-autoinducer.	RiPP.	cyclic-lactone-autoinducer.	F
SRR5580106_bin.14.fa_BGC_c00080_NODE_49...region001	Blautia	Firmicutes	RiPP.	cyclic-lactone-autoinducer.	RiPP.	cyclic-lactone-autoinducer.	F
SRR5580106_bin.14.fa_BGC_c00073_NODE_41...region001	Blautia	Firmicutes	RiPP.	cyclic-lactone-autoinducer.	RiPP.	cyclic-lactone-autoinducer.	F
SRR5580106_bin.14.fa_BGC_c00048_NODE_23...region001	Blautia	Firmicutes	RiPP.	ranthipeptide.	RiPP.	ranthipeptide.	F
SRR5580106_bin.14.fa_BGC_c00018_NODE_89...region001	Blautia	Firmicutes	RiPP.	cyclic-lactone-autoinducer.	RiPP.	cyclic-lactone-autoinducer.	F
SRR5580106_bin.14.fa_BGC_c00014_NODE_82...region001	Blautia	Firmicutes	RiPP.	lanthipeptide-class-ii.	RiPP.	lanthipeptide-class-ii.	F
SRR5580106_bin.14.fa_BGC_c00004_NODE_40...region001	Blautia	Firmicutes	NRPS.	NRPS.	NRPS.	NRPS.	F
SRR5580106_bin.14.fa_BGC_c00001_NODE_6_...region001	Blautia	Firmicutes	RiPP.	cyclic-lactone-autoinducer.	RiPP.	cyclic-lactone-autoinducer.	F
SRR5580105_bin.9.fa_BGC_c00024_NODE_10...region001	Phocaeicola	Bacteroidetes	other.	arylpolyene.	other.	arylpolyene.	F
SRR5580105_bin.7.fa_BGC_c00098_NODE_57...region001	Blautia	Firmicutes	RiPP.	cyclic-lactone-autoinducer.	RiPP.	cyclic-lactone-autoinducer.	F
SRR5580105_bin.7.fa_BGC_c00070_NODE_39...region001	Blautia	Firmicutes	RiPP.	cyclic-lactone-autoinducer.	RiPP.	cyclic-lactone-autoinducer.	F
SRR5580105_bin.7.fa_BGC_c00069_NODE_39...region001	Blautia	Firmicutes	NRPS.	NRPS.	NRPS.	NRPS.	F
SRR5580105_bin.7.fa_BGC_c00064_NODE_36...region001	Blautia	Firmicutes	hybrid.	hybrid.	hybrid(NRPS.RiPP.)	hybrid(NRPS.NRPS-like.cyclic-lactone-autoinducer.)	F
SRR5580105_bin.7.fa_BGC_c00062_NODE_34...region001	Blautia	Firmicutes	RiPP.	ranthipeptide.	RiPP.	ranthipeptide.	F
SRR5580105_bin.7.fa_BGC_c00061_NODE_33...region001	Blautia	Firmicutes	RiPP.	ranthipeptide.	RiPP.	ranthipeptide.	F
SRR5580105_bin.7.fa_BGC_c00054_NODE_29...region001	Blautia	Firmicutes	RiPP.	hybrid.	RiPP.	hybrid(lanthipeptide-class-ii.cyclic-lactone-autoinducer.)	F
SRR5580105_bin.7.fa_BGC_c00012_NODE_73...region002	Blautia	Firmicutes	RiPP.	lanthipeptide-class-ii.	RiPP.	lanthipeptide-class-ii.	F
SRR5580105_bin.7.fa_BGC_c00012_NODE_73...region001	Blautia	Firmicutes	RiPP.	lanthipeptide-class-ii.	RiPP.	lanthipeptide-class-ii.	F
SRR5580105_bin.7.fa_BGC_c00011_NODE_67...region001	Blautia	Firmicutes	RiPP.	cyclic-lactone-autoinducer.	RiPP.	cyclic-lactone-autoinducer.	F
SRR5580105_bin.7.fa_BGC_c00006_NODE_40...region002	Blautia	Firmicutes	RiPP.	hybrid.	RiPP.	hybrid(RRE-containing.cyclic-lactone-autoinducer.)	F
SRR5580105_bin.7.fa_BGC_c00006_NODE_40...region001	Blautia	Firmicutes	RiPP.	cyclic-lactone-autoinducer.	RiPP.	cyclic-lactone-autoinducer.	F
SRR5580105_bin.7.fa_BGC_c00003_NODE_28...region001	Blautia	Firmicutes	RiPP.	hybrid.	RiPP.	hybrid(lanthipeptide-class-ii.RRE-containing.)	F
SRR5580104_bin.9.fa_BGC_c00012_NODE_19...region001	Homo	Chordata	RiPP.	cyclic-lactone-autoinducer.	RiPP.	cyclic-lactone-autoinducer.	F
SRR5580104_bin.9.fa_BGC_c00001_NODE_5_...region001	Homo	Chordata	NRPS.	NRPS.	NRPS.	NRPS.	F
SRR5580104_bin.19.fa_BGC_c00049_NODE_26...region001	Bacteroides	Bacteroidetes	RiPP.	RRE-containing.	RiPP.	RRE-containing.	F
SRR5580104_bin.19.fa_BGC_c00022_NODE_96...region001	Bacteroides	Bacteroidetes	RiPP.	RRE-containing.	RiPP.	RRE-containing.	F
SRR5580104_bin.14.fa_BGC_c00061_NODE_22...region001	Phocaeicola	Bacteroidetes	other.	arylpolyene.	other.	arylpolyene.	F
SRR5580104_bin.14.fa_BGC_c00004_NODE_18...region001	Phocaeicola	Bacteroidetes	RiPP.	RRE-containing.	RiPP.	RRE-containing.	F
SRR5580104_bin.14.fa_BGC_c00001_NODE_7_...region001	Phocaeicola	Bacteroidetes	other.	resorcinol.	other.	resorcinol.	F
SRR5580104_bin.12.fa_BGC_c00061_NODE_71...region001	Blautia	Firmicutes	RiPP.	ranthipeptide.	RiPP.	ranthipeptide.	F
SRR5580104_bin.12.fa_BGC_c00009_NODE_17...region001	Blautia	Firmicutes	RiPP.	ranthipeptide.	RiPP.	ranthipeptide.	F
SRR5580104_bin.12.fa_BGC_c00002_NODE_59...region001	Blautia	Firmicutes	RiPP.	RRE-containing.	RiPP.	RRE-containing.	F
SRR5580104_bin.11.fa_BGC_c00102_NODE_18...region001	Blautia	Firmicutes	RiPP.	cyclic-lactone-autoinducer.	RiPP.	cyclic-lactone-autoinducer.	F
SRR5580104_bin.11.fa_BGC_c00069_NODE_64...region001	Blautia	Firmicutes	hybrid.	hybrid.	hybrid(NRPS.RiPP.)	hybrid(NRPS.cyclic-lactone-autoinducer.)	F
SRR5580104_bin.11.fa_BGC_c00017_NODE_10...region001	Blautia	Firmicutes	RiPP.	cyclic-lactone-autoinducer.	RiPP.	cyclic-lactone-autoinducer.	F
SRR5580104_bin.11.fa_BGC_c00016_NODE_97...region001	Blautia	Firmicutes	RiPP.	ranthipeptide.	RiPP.	ranthipeptide.	F
SRR5580104_bin.11.fa_BGC_c00007_NODE_35...region001	Blautia	Firmicutes	NRPS.	NRPS.	NRPS.	NRPS.	F
SRR5580104_bin.11.fa_BGC_c00005_NODE_32...region001	Blautia	Firmicutes	RiPP.	hybrid.	RiPP.	hybrid(cyclic-lactone-autoinducer.RRE-containing.)	F
SRR5580104_bin.11.fa_BGC_c00001_NODE_10...region001	Blautia	Firmicutes	RiPP.	lanthipeptide-class-ii.	RiPP.	lanthipeptide-class-ii.	F
SRR5580103_bin.98.fa_BGC_c00014_NODE_40...region001	Blautia	Firmicutes	RiPP.	ranthipeptide.	RiPP.	ranthipeptide.	F
SRR5580103_bin.98.fa_BGC_c00001_NODE_11...region001	Blautia	Firmicutes	RiPP.	RRE-containing.	RiPP.	RRE-containing.	F
SRR5580103_bin.95.fa_BGC_c00009_NODE_24...region001	Akkermansia	Verrucomicrobia	terpene.	terpene.	terpene.	terpene.	F
SRR5580103_bin.95.fa_BGC_c00006_NODE_46...region001	Akkermansia	Verrucomicrobia	other.	arylpolyene.	other.	arylpolyene.	F
SRR5580103_bin.95.fa_BGC_c00002_NODE_5_...region001	Akkermansia	Verrucomicrobia	terpene.	terpene.	terpene.	terpene.	F
SRR5580103_bin.83.fa_BGC_c00050_NODE_23...region001	Bacteroides	Bacteroidetes	RiPP.	RRE-containing.	RiPP.	RRE-containing.	F
SRR5580103_bin.76.fa_BGC_c00023_NODE_16...region001	Faecalibacterium	Firmicutes	RiPP.	cyclic-lactone-autoinducer.	RiPP.	cyclic-lactone-autoinducer.	F
SRR5580103_bin.76.fa_BGC_c00005_NODE_65...region001	Faecalibacterium	Firmicutes	RiPP.	RRE-containing.	RiPP.	RRE-containing.	F
SRR5580103_bin.76.fa_BGC_c00004_NODE_59...region001	Faecalibacterium	Firmicutes	RiPP.	ranthipeptide.	RiPP.	ranthipeptide.	F
SRR5580103_bin.76.fa_BGC_c00003_NODE_43...region001	Faecalibacterium	Firmicutes	RiPP.	cyclic-lactone-autoinducer.	RiPP.	cyclic-lactone-autoinducer.	F
SRR5580103_bin.58.fa_BGC_c00014_NODE_56...region001	Alistipes	Bacteroidetes	other.	arylpolyene.	other.	arylpolyene.	F
SRR5580103_bin.55.fa_BGC_c00005_NODE_94...region001	Blautia	Firmicutes	RiPP.	ranthipeptide.	RiPP.	ranthipeptide.	F
SRR5580103_bin.43.fa_BGC_c00005_NODE_13...region001	Alistipes	Bacteroidetes	other.	arylpolyene.	other.	arylpolyene.	F
SRR5580103_bin.41.fa_BGC_c00015_NODE_79...region001	Acutalibacter	Firmicutes	RiPP.	ranthipeptide.	RiPP.	ranthipeptide.	F
SRR5580103_bin.40.fa_BGC_c00044_NODE_34...region001	Blautia	Firmicutes	RiPP.	RRE-containing.	RiPP.	RRE-containing.	F
SRR5580103_bin.40.fa_BGC_c00011_NODE_29...region001	Blautia	Firmicutes	RiPP.	RRE-containing.	RiPP.	RRE-containing.	F
SRR5580103_bin.40.fa_BGC_c00004_NODE_14...region001	Blautia	Firmicutes	RiPP.	ranthipeptide.	RiPP.	ranthipeptide.	F
SRR5580103_bin.35.fa_BGC_c00030_NODE_25...region001	Streptomyces	Actinobacteria	RiPP.	ranthipeptide.	RiPP.	ranthipeptide.	F
SRR5580103_bin.29.fa_BGC_c00035_NODE_16...region001	Ruthenibacterium	Firmicutes	RiPP.	cyclic-lactone-autoinducer.	RiPP.	cyclic-lactone-autoinducer.	F
SRR5580103_bin.20.fa_BGC_c00003_NODE_18...region001	Eggerthella	Actinobacteria	other.	betalactone.	other.	betalactone.	F
SRR5580103_bin.13.fa_BGC_c00021_NODE_12...region001	Streptococcus	Firmicutes	RiPP.	RiPP-like.	RiPP.	RiPP-like.	F
SRR5580103_bin.13.fa_BGC_c00005_NODE_43...region001	Streptococcus	Firmicutes	RiPP.	RaS-RiPP.	RiPP.	RaS-RiPP.	F
SRR5580103_bin.13.fa_BGC_c00004_NODE_32...region001	Streptococcus	Firmicutes	NRPS.	NRPS-like.	NRPS.	NRPS-like.	F
SRR5580103_bin.13.fa_BGC_c00003_NODE_12...region001	Streptococcus	Firmicutes	RiPP.	RRE-containing.	RiPP.	RRE-containing.	F
SRR5580103_bin.12.fa_BGC_c00008_NODE_11...region001	Cloacibacillus	Synergistetes	other.	betalactone.	other.	betalactone.	F
SRR5580103_bin.114.fa_BGC_c00258_NODE_10...region001	Parabacteroides	Bacteroidetes	NRPS.	CDPS.	NRPS.	CDPS.	F
SRR5580103_bin.114.fa_BGC_c00046_NODE_23...region001	Parabacteroides	Bacteroidetes	terpene.	terpene.	terpene.	terpene.	F
SRR5580103_bin.11.fa_BGC_c00023_NODE_12...region001	Alistipes	Bacteroidetes	RiPP.	RRE-containing.	RiPP.	RRE-containing.	F
SRR5580103_bin.105.fa_BGC_c00010_NODE_49...region001	Anaerostipes	Firmicutes	RiPP.	RRE-containing.	RiPP.	RRE-containing.	F
SRR5580101_bin.42.fa_BGC_c00152_NODE_15...region001	Bacteroides	Bacteroidetes	RiPP.	RRE-containing.	RiPP.	RRE-containing.	F
SRR5580101_bin.35.fa_BGC_c00216_NODE_56...region001	Faecalibacterium	Firmicutes	RiPP.	ranthipeptide.	RiPP.	ranthipeptide.	F
SRR5580101_bin.35.fa_BGC_c00031_NODE_17...region001	Faecalibacterium	Firmicutes	RiPP.	cyclic-lactone-autoinducer.	RiPP.	cyclic-lactone-autoinducer.	F
SRR5580101_bin.33.fa_BGC_c00111_NODE_16...region001	Blautia	Firmicutes	RiPP.	lanthipeptide-class-ii.	RiPP.	lanthipeptide-class-ii.	F
SRR5580101_bin.33.fa_BGC_c00103_NODE_15...region001	Blautia	Firmicutes	RiPP.	cyclic-lactone-autoinducer.	RiPP.	cyclic-lactone-autoinducer.	F
SRR5580101_bin.33.fa_BGC_c00094_NODE_13...region001	Blautia	Firmicutes	RiPP.	cyclic-lactone-autoinducer.	RiPP.	cyclic-lactone-autoinducer.	F
SRR5580101_bin.33.fa_BGC_c00030_NODE_40...region001	Blautia	Firmicutes	RiPP.	cyclic-lactone-autoinducer.	RiPP.	cyclic-lactone-autoinducer.	F
SRR5580101_bin.33.fa_BGC_c00021_NODE_29...region001	Blautia	Firmicutes	RiPP.	cyclic-lactone-autoinducer.	RiPP.	cyclic-lactone-autoinducer.	F
SRR5580101_bin.33.fa_BGC_c00014_NODE_21...region001	Blautia	Firmicutes	RiPP.	lanthipeptide-class-ii.	RiPP.	lanthipeptide-class-ii.	F
SRR5580101_bin.33.fa_BGC_c00010_NODE_16...region001	Blautia	Firmicutes	RiPP.	ranthipeptide.	RiPP.	ranthipeptide.	F
SRR5580101_bin.33.fa_BGC_c00009_NODE_15...region001	Blautia	Firmicutes	NRPS.	NRPS.	NRPS.	NRPS.	F
SRR5580101_bin.33.fa_BGC_c00007_NODE_14...region001	Blautia	Firmicutes	RiPP.	hybrid.	RiPP.	hybrid(RRE-containing.lanthipeptide-class-ii.)	F
SRR5580101_bin.33.fa_BGC_c00002_NODE_25...region001	Blautia	Firmicutes	RiPP.	cyclic-lactone-autoinducer.	RiPP.	cyclic-lactone-autoinducer.	F
SRR5580101_bin.3.fa_BGC_c00053_NODE_12...region001	Phascolarctobacterium	Firmicutes	RiPP.	ranthipeptide.	RiPP.	ranthipeptide.	F
SRR5580101_bin.3.fa_BGC_c00041_NODE_96...region001	Phascolarctobacterium	Firmicutes	RiPP.	lanthipeptide-class-i.	RiPP.	lanthipeptide-class-i.	F
SRR5580101_bin.3.fa_BGC_c00013_NODE_41...region001	Phascolarctobacterium	Firmicutes	RiPP.	RiPP-like.	RiPP.	RiPP-like.	F
SRR5580101_bin.28.fa_BGC_c00009_NODE_20...region001	Blautia	Firmicutes	RiPP.	ranthipeptide.	RiPP.	ranthipeptide.	F
SRR5580101_bin.28.fa_BGC_c00001_NODE_1_...region001	Blautia	Firmicutes	RiPP.	ranthipeptide.	RiPP.	ranthipeptide.	F
SRR5580101_bin.22.fa_BGC_c00167_NODE_46...region001	Lachnospira	Firmicutes	RiPP.	cyclic-lactone-autoinducer.	RiPP.	cyclic-lactone-autoinducer.	F
SRR5580101_bin.22.fa_BGC_c00095_NODE_25...region001	Lachnospira	Firmicutes	RiPP.	cyclic-lactone-autoinducer.	RiPP.	cyclic-lactone-autoinducer.	F
SRR5580101_bin.22.fa_BGC_c00050_NODE_16...region001	Lachnospira	Firmicutes	RiPP.	ranthipeptide.	RiPP.	ranthipeptide.	F
SRR5580101_bin.22.fa_BGC_c00026_NODE_11...region001	Lachnospira	Firmicutes	RiPP.	cyclic-lactone-autoinducer.	RiPP.	cyclic-lactone-autoinducer.	F
SRR5580101_bin.2.fa_BGC_c00049_NODE_11...region001	Alistipes	Bacteroidetes	RiPP.	RRE-containing.	RiPP.	RRE-containing.	F
SRR5580101_bin.2.fa_BGC_c00017_NODE_47...region001	Alistipes	Bacteroidetes	RiPP.	lanthipeptide-class-i.	RiPP.	lanthipeptide-class-i.	F
SRR5580101_bin.15.fa_BGC_c00034_NODE_70...region001	Faecalibacterium	Firmicutes	RiPP.	ranthipeptide.	RiPP.	ranthipeptide.	F
SRR5580101_bin.15.fa_BGC_c00006_NODE_19...region001	Faecalibacterium	Firmicutes	RiPP.	cyclic-lactone-autoinducer.	RiPP.	cyclic-lactone-autoinducer.	F
SRR5580101_bin.11.fa_BGC_c00002_NODE_15...region001	Faecalibacterium	Firmicutes	RiPP.	RiPP-like.	RiPP.	RiPP-like.	F
SRR5580099_bin.3.fa_BGC_c00189_NODE_14...region001	Bacteroides	Bacteroidetes	RiPP.	RRE-containing.	RiPP.	RRE-containing.	F
SRR5580097_bin.2.fa_BGC_c00273_NODE_52...region001	Lachnospira	Firmicutes	RiPP.	cyclic-lactone-autoinducer.	RiPP.	cyclic-lactone-autoinducer.	F
SRR5580097_bin.2.fa_BGC_c00263_NODE_50...region001	Lachnospira	Firmicutes	RiPP.	RRE-containing.	RiPP.	RRE-containing.	F
SRR5580095_bin.2.fa_BGC_c00004_NODE_46...region001	Selenomonas	Firmicutes	RiPP.	ranthipeptide.	RiPP.	ranthipeptide.	F
SRR5580095_bin.19.fa_BGC_c00002_NODE_19...region001	Prevotella	Bacteroidetes	other.	arylpolyene.	other.	arylpolyene.	F
SRR5580095_bin.16.fa_BGC_c00233_NODE_40...region001	Faecalibacterium	Firmicutes	RiPP.	ranthipeptide.	RiPP.	ranthipeptide.	F
SRR5580094_bin.2.fa_BGC_c00109_NODE_11...region001	Prevotella	Bacteroidetes	RiPP.	RRE-containing.	RiPP.	RRE-containing.	F
SRR5580094_bin.10.fa_BGC_c00004_NODE_51...region001	Selenomonas	Firmicutes	RiPP.	ranthipeptide.	RiPP.	ranthipeptide.	F
SRR5580093_bin.20.fa_BGC_c00063_NODE_20...region001	Faecalibacterium	Firmicutes	RiPP.	ranthipeptide.	RiPP.	ranthipeptide.	F
SRR5580093_bin.18.fa_BGC_c00033_NODE_34...region001	Selenomonas	Firmicutes	RiPP.	ranthipeptide.	RiPP.	ranthipeptide.	F
SRR5580092_bin.44.fa_BGC_c00006_NODE_58...region001	Prevotella	Bacteroidetes	other.	arylpolyene.	other.	arylpolyene.	F
SRR5580092_bin.43.fa_BGC_c00023_NODE_30...region001	Lachnospira	Firmicutes	RiPP.	cyclic-lactone-autoinducer.	RiPP.	cyclic-lactone-autoinducer.	F
SRR5580092_bin.43.fa_BGC_c00005_NODE_41...region001	Lachnospira	Firmicutes	RiPP.	ranthipeptide.	RiPP.	ranthipeptide.	F
SRR5580092_bin.43.fa_BGC_c00002_NODE_13...region001	Lachnospira	Firmicutes	hybrid.	hybrid.	hybrid(other.RiPP.)	hybrid(betalactone.cyclic-lactone-autoinducer.)	F
SRR5580092_bin.33.fa_BGC_c00020_NODE_23...region001	Succinivibrio	Proteobacteria	other.	arylpolyene.	other.	arylpolyene.	F
SRR5580092_bin.1.fa_BGC_c00065_NODE_12...region001	Dialister	Firmicutes	RiPP.	ranthipeptide.	RiPP.	ranthipeptide.	F
SRR5580091_bin.22.fa_BGC_c00086_NODE_79...region001	Blautia	Firmicutes	RiPP.	ranthipeptide.	RiPP.	ranthipeptide.	F
SRR5580091_bin.22.fa_BGC_c00078_NODE_68...region001	Blautia	Firmicutes	RiPP.	cyclic-lactone-autoinducer.	RiPP.	cyclic-lactone-autoinducer.	F
SRR5580091_bin.22.fa_BGC_c00075_NODE_61...region001	Blautia	Firmicutes	RiPP.	lanthipeptide-class-ii.	RiPP.	lanthipeptide-class-ii.	F
SRR5580091_bin.22.fa_BGC_c00042_NODE_32...region001	Blautia	Firmicutes	RiPP.	RRE-containing.	RiPP.	RRE-containing.	F
SRR5580091_bin.22.fa_BGC_c00020_NODE_17...region001	Blautia	Firmicutes	hybrid.	hybrid.	hybrid(NRPS.RiPP.)	hybrid(NRPS.cyclic-lactone-autoinducer.)	F
SRR5580091_bin.22.fa_BGC_c00007_NODE_94...region001	Blautia	Firmicutes	RiPP.	hybrid.	RiPP.	hybrid(cyclic-lactone-autoinducer.lanthipeptide-class-ii.)	F
SRR5580091_bin.22.fa_BGC_c00003_NODE_35...region001	Blautia	Firmicutes	RiPP.	lanthipeptide-class-ii.	RiPP.	lanthipeptide-class-ii.	F
SRR5580091_bin.1.fa_BGC_c00011_NODE_18...region001	Ruminococcus	Firmicutes	RiPP.	cyclic-lactone-autoinducer.	RiPP.	cyclic-lactone-autoinducer.	F
SRR5580090_bin.9.fa_BGC_c00064_NODE_25...region001	Anaerostipes	Firmicutes	RiPP.	ranthipeptide.	RiPP.	ranthipeptide.	F
SRR5580090_bin.6.fa_BGC_c00021_NODE_34...region001	Ruminococcus	Firmicutes	RiPP.	ranthipeptide.	RiPP.	ranthipeptide.	F
SRR5580090_bin.6.fa_BGC_c00007_NODE_58...region002	Ruminococcus	Firmicutes	RiPP.	cyclic-lactone-autoinducer.	RiPP.	cyclic-lactone-autoinducer.	F
SRR5580090_bin.6.fa_BGC_c00007_NODE_58...region001	Ruminococcus	Firmicutes	RiPP.	cyclic-lactone-autoinducer.	RiPP.	cyclic-lactone-autoinducer.	F
SRR5580090_bin.6.fa_BGC_c00004_NODE_42...region003	Ruminococcus	Firmicutes	RiPP.	cyclic-lactone-autoinducer.	RiPP.	cyclic-lactone-autoinducer.	F
SRR5580090_bin.6.fa_BGC_c00004_NODE_42...region002	Ruminococcus	Firmicutes	RiPP.	cyclic-lactone-autoinducer.	RiPP.	cyclic-lactone-autoinducer.	F
SRR5580090_bin.6.fa_BGC_c00004_NODE_42...region001	Ruminococcus	Firmicutes	RiPP.	cyclic-lactone-autoinducer.	RiPP.	cyclic-lactone-autoinducer.	F
SRR5580090_bin.11.fa_BGC_c00119_NODE_11...region001	Blautia	Firmicutes	RiPP.	ranthipeptide.	RiPP.	ranthipeptide.	F
SRR5580090_bin.11.fa_BGC_c00011_NODE_15...region001	Blautia	Firmicutes	RiPP.	lanthipeptide-class-ii.	RiPP.	lanthipeptide-class-ii.	F
SRR5580090_bin.11.fa_BGC_c00007_NODE_91...region001	Blautia	Firmicutes	NRPS.	NRPS.	NRPS.	NRPS.	F
SRR5580089_bin.19.fa_BGC_c00072_NODE_34...region001	Phocaeicola	Bacteroidetes	RiPP.	RiPP-like.	RiPP.	RiPP-like.	F
SRR5580089_bin.19.fa_BGC_c00048_NODE_19...region001	Phocaeicola	Bacteroidetes	other.	arylpolyene.	other.	arylpolyene.	F
SRR5580089_bin.19.fa_BGC_c00003_NODE_26...region001	Phocaeicola	Bacteroidetes	RiPP.	RRE-containing.	RiPP.	RRE-containing.	F
SRR5580089_bin.10.fa_BGC_c00155_NODE_54...region001	Ruminococcus	Firmicutes	RiPP.	ranthipeptide.	RiPP.	ranthipeptide.	F
SRR5580089_bin.10.fa_BGC_c00130_NODE_30...region001	Ruminococcus	Firmicutes	RiPP.	ranthipeptide.	RiPP.	ranthipeptide.	F
SRR5580089_bin.10.fa_BGC_c00012_NODE_20...region001	Ruminococcus	Firmicutes	RiPP.	cyclic-lactone-autoinducer.	RiPP.	cyclic-lactone-autoinducer.	F
SRR5580088_bin.17.fa_BGC_c00098_NODE_84...region001	Blautia	Firmicutes	RiPP.	cyclic-lactone-autoinducer.	RiPP.	cyclic-lactone-autoinducer.	F
SRR5580088_bin.17.fa_BGC_c00081_NODE_68...region001	Blautia	Firmicutes	RiPP.	ranthipeptide.	RiPP.	ranthipeptide.	F
SRR5580088_bin.17.fa_BGC_c00070_NODE_60...region001	Blautia	Firmicutes	NRPS.	NRPS.	NRPS.	NRPS.	F
SRR5580088_bin.17.fa_BGC_c00053_NODE_41...region001	Blautia	Firmicutes	RiPP.	RRE-containing.	RiPP.	RRE-containing.	F
SRR5580088_bin.17.fa_BGC_c00050_NODE_35...region001	Blautia	Firmicutes	RiPP.	RRE-containing.	RiPP.	RRE-containing.	F
SRR5580088_bin.17.fa_BGC_c00028_NODE_21...region001	Blautia	Firmicutes	hybrid.	hybrid.	hybrid(NRPS.RiPP.)	hybrid(NRPS.cyclic-lactone-autoinducer.)	F
SRR5580088_bin.17.fa_BGC_c00026_NODE_20...region001	Blautia	Firmicutes	RiPP.	lanthipeptide-class-ii.	RiPP.	lanthipeptide-class-ii.	F
SRR5580088_bin.17.fa_BGC_c00009_NODE_61...region001	Blautia	Firmicutes	NRPS.	NRPS-like.	NRPS.	NRPS-like.	F
SRR5580088_bin.17.fa_BGC_c00004_NODE_38...region001	Blautia	Firmicutes	RiPP.	hybrid.	RiPP.	hybrid(lanthipeptide-class-ii.cyclic-lactone-autoinducer.)	F
SRR5580088_bin.13.fa_BGC_c00091_NODE_13...region001	Ruminococcus	Firmicutes	RiPP.	cyclic-lactone-autoinducer.	RiPP.	cyclic-lactone-autoinducer.	F
SRR5580087_bin.48.fa_BGC_c00013_NODE_70...region001	Faecalibacterium	Firmicutes	RiPP.	ranthipeptide.	RiPP.	ranthipeptide.	F
SRR5580087_bin.40.fa_BGC_c00025_NODE_31...region001	Roseburia	Firmicutes	RiPP.	cyclic-lactone-autoinducer.	RiPP.	cyclic-lactone-autoinducer.	F
SRR5580087_bin.40.fa_BGC_c00012_NODE_15...region001	Roseburia	Firmicutes	RiPP.	ranthipeptide.	RiPP.	ranthipeptide.	F
SRR5580087_bin.34.fa_BGC_c00020_NODE_23...region001	Bacteroides	Bacteroidetes	RiPP.	RRE-containing.	RiPP.	RRE-containing.	F
SRR5580087_bin.22.fa_BGC_c00038_NODE_74...region001	Roseburia	Firmicutes	RiPP.	cyclic-lactone-autoinducer.	RiPP.	cyclic-lactone-autoinducer.	F
SRR5580087_bin.22.fa_BGC_c00017_NODE_12...region001	Roseburia	Firmicutes	RiPP.	cyclic-lactone-autoinducer.	RiPP.	cyclic-lactone-autoinducer.	F
SRR5580087_bin.22.fa_BGC_c00010_NODE_74...region001	Roseburia	Firmicutes	RiPP.	hybrid.	RiPP.	hybrid(ranthipeptide.lanthipeptide-class-ii.)	F
SRR5580087_bin.21.fa_BGC_c00011_NODE_20...region001	Roseburia	Firmicutes	RiPP.	ranthipeptide.	RiPP.	ranthipeptide.	F
SRR5580086_bin.4.fa_BGC_c00004_NODE_81...region001	Bacteroides	Bacteroidetes	RiPP.	RRE-containing.	RiPP.	RRE-containing.	F
SRR5580086_bin.35.fa_BGC_c00006_NODE_11...region001	Anaerostipes	Firmicutes	RiPP.	RRE-containing.	RiPP.	RRE-containing.	F
SRR5580086_bin.32.fa_BGC_c00087_NODE_21...region001	Longibaculum	Firmicutes	RiPP.	cyclic-lactone-autoinducer.	RiPP.	cyclic-lactone-autoinducer.	F
SRR5580086_bin.32.fa_BGC_c00037_NODE_70...region001	Longibaculum	Firmicutes	RiPP.	cyclic-lactone-autoinducer.	RiPP.	cyclic-lactone-autoinducer.	F
SRR5580086_bin.32.fa_BGC_c00014_NODE_36...region001	Longibaculum	Firmicutes	RiPP.	cyclic-lactone-autoinducer.	RiPP.	cyclic-lactone-autoinducer.	F
SRR5580086_bin.32.fa_BGC_c00010_NODE_27...region001	Longibaculum	Firmicutes	RiPP.	cyclic-lactone-autoinducer.	RiPP.	cyclic-lactone-autoinducer.	F
SRR5580086_bin.22.fa_BGC_c00004_NODE_34...region001	Phocaeicola	Bacteroidetes	other.	arylpolyene.	other.	arylpolyene.	F
SRR5580086_bin.21.fa_BGC_c00044_NODE_17...region001	Roseburia	Firmicutes	RiPP.	ranthipeptide.	RiPP.	ranthipeptide.	F
SRR5580086_bin.2.fa_BGC_c00038_NODE_63...region001	Roseburia	Firmicutes	RiPP.	cyclic-lactone-autoinducer.	RiPP.	cyclic-lactone-autoinducer.	F
SRR5580086_bin.2.fa_BGC_c00037_NODE_62...region001	Roseburia	Firmicutes	RiPP.	cyclic-lactone-autoinducer.	RiPP.	cyclic-lactone-autoinducer.	F
SRR5580086_bin.2.fa_BGC_c00010_NODE_62...region001	Roseburia	Firmicutes	RiPP.	hybrid.	RiPP.	hybrid(lanthipeptide-class-ii.ranthipeptide.)	F
SRR5580086_bin.2.fa_BGC_c00002_NODE_14...region001	Roseburia	Firmicutes	RiPP.	cyclic-lactone-autoinducer.	RiPP.	cyclic-lactone-autoinducer.	F
SRR5580086_bin.11.fa_BGC_c00005_NODE_55...region001	Alistipes	Bacteroidetes	RiPP.	RRE-containing.	RiPP.	RRE-containing.	F
SRR5580085_bin.8.fa_BGC_c00116_NODE_15...region001	Alistipes	Bacteroidetes	RiPP.	RRE-containing.	RiPP.	RRE-containing.	F
SRR5580085_bin.3.fa_BGC_c00004_NODE_10...region001	Phocaeicola	Bacteroidetes	other.	arylpolyene.	other.	arylpolyene.	F
SRR5580085_bin.15.fa_BGC_c00072_NODE_79...region001	Roseburia	Firmicutes	RiPP.	cyclic-lactone-autoinducer.	RiPP.	cyclic-lactone-autoinducer.	F
SRR5580085_bin.15.fa_BGC_c00056_NODE_47...region001	Roseburia	Firmicutes	RiPP.	cyclic-lactone-autoinducer.	RiPP.	cyclic-lactone-autoinducer.	F
SRR5580085_bin.15.fa_BGC_c00006_NODE_62...region001	Roseburia	Firmicutes	RiPP.	hybrid.	RiPP.	hybrid(ranthipeptide.lanthipeptide-class-ii.)	F
SRR5580084_bin.7.fa_BGC_c00001_NODE_3_...region001	Phocaeicola	Bacteroidetes	other.	arylpolyene.	other.	arylpolyene.	F
SRR5580084_bin.14.fa_BGC_c00047_NODE_37...region001	Roseburia	Firmicutes	RiPP.	cyclic-lactone-autoinducer.	RiPP.	cyclic-lactone-autoinducer.	F
SRR5580084_bin.14.fa_BGC_c00034_NODE_25...region001	Roseburia	Firmicutes	RiPP.	cyclic-lactone-autoinducer.	RiPP.	cyclic-lactone-autoinducer.	F
SRR5580084_bin.14.fa_BGC_c00005_NODE_52...region001	Roseburia	Firmicutes	RiPP.	hybrid.	RiPP.	hybrid(ranthipeptide.lanthipeptide-class-ii.)	F
SRR5580084_bin.13.fa_BGC_c00030_NODE_58...region001	Bacteroides	Bacteroidetes	RiPP.	RRE-containing.	RiPP.	RRE-containing.	F
SRR5580084_bin.12.fa_BGC_c00183_NODE_38...region001	Alistipes	Bacteroidetes	RiPP.	RRE-containing.	RiPP.	RRE-containing.	F
SRR5580083_bin.8.fa_BGC_c00001_NODE_1_...region001	Phocaeicola	Bacteroidetes	other.	arylpolyene.	other.	arylpolyene.	F
SRR5580083_bin.18.fa_BGC_c00096_NODE_12...region001	Alistipes	Bacteroidetes	RiPP.	RRE-containing.	RiPP.	RRE-containing.	F
SRR5580083_bin.12.fa_BGC_c00094_NODE_74...region001	Roseburia	Firmicutes	RiPP.	cyclic-lactone-autoinducer.	RiPP.	cyclic-lactone-autoinducer.	F
SRR5580083_bin.12.fa_BGC_c00036_NODE_25...region001	Roseburia	Firmicutes	RiPP.	cyclic-lactone-autoinducer.	RiPP.	cyclic-lactone-autoinducer.	F
SRR5580083_bin.12.fa_BGC_c00027_NODE_17...region001	Roseburia	Firmicutes	RiPP.	RRE-containing.	RiPP.	RRE-containing.	F
SRR5580083_bin.12.fa_BGC_c00022_NODE_13...region001	Roseburia	Firmicutes	RiPP.	cyclic-lactone-autoinducer.	RiPP.	cyclic-lactone-autoinducer.	F
SRR5580083_bin.12.fa_BGC_c00007_NODE_73...region001	Roseburia	Firmicutes	RiPP.	hybrid.	RiPP.	hybrid(lanthipeptide-class-ii.ranthipeptide.)	F
SRR5580082_bin.8.fa_BGC_c00114_NODE_15...region001	Roseburia	Firmicutes	RiPP.	cyclic-lactone-autoinducer.	RiPP.	cyclic-lactone-autoinducer.	F
SRR5580082_bin.8.fa_BGC_c00083_NODE_72...region001	Roseburia	Firmicutes	RiPP.	cyclic-lactone-autoinducer.	RiPP.	cyclic-lactone-autoinducer.	F
SRR5580082_bin.8.fa_BGC_c00079_NODE_66...region001	Roseburia	Firmicutes	RiPP.	cyclic-lactone-autoinducer.	RiPP.	cyclic-lactone-autoinducer.	F
SRR5580082_bin.8.fa_BGC_c00003_NODE_35...region001	Roseburia	Firmicutes	RiPP.	hybrid.	RiPP.	hybrid(lanthipeptide-class-ii.ranthipeptide.)	F
SRR5580082_bin.5.fa_BGC_c00003_NODE_5_...region001	Bacteroides	Bacteroidetes	RiPP.	RRE-containing.	RiPP.	RRE-containing.	F
SRR5580082_bin.16.fa_BGC_c00044_NODE_63...region001	Alistipes	Bacteroidetes	RiPP.	RRE-containing.	RiPP.	RRE-containing.	F
SRR5580081_bin.46.fa_BGC_c00080_NODE_39...region001	Alistipes	Bacteroidetes	RiPP.	RRE-containing.	RiPP.	RRE-containing.	F
SRR5580081_bin.42.fa_BGC_c00026_NODE_21...region001	Bacteroides	Bacteroidetes	other.	arylpolyene.	other.	arylpolyene.	F
SRR5580081_bin.37.fa_BGC_c00032_NODE_28...region001	Lachnospira	Firmicutes	RiPP.	RRE-containing.	RiPP.	RRE-containing.	F
SRR5580081_bin.37.fa_BGC_c00008_NODE_12...region001	Lachnospira	Firmicutes	hybrid.	hybrid.	hybrid(other.RiPP.)	hybrid(betalactone.cyclic-lactone-autoinducer.)	F
SRR5580081_bin.29.fa_BGC_c00117_NODE_51...region001	Streptococcus	Firmicutes	PKS.	T3PKS.	PKS.	T3PKS.	F
SRR5580081_bin.29.fa_BGC_c00068_NODE_28...region001	Streptococcus	Firmicutes	RiPP.	RiPP-like.	RiPP.	RiPP-like.	F
SRR5580081_bin.29.fa_BGC_c00005_NODE_51...region001	Streptococcus	Firmicutes	RiPP.	RiPP-like.	RiPP.	RiPP-like.	F
SRR5580081_bin.26.fa_BGC_c00007_NODE_12...region001	Alistipes	Bacteroidetes	RiPP.	RRE-containing.	RiPP.	RRE-containing.	F
SRR5580081_bin.25.fa_BGC_c00117_NODE_41...region001	Anaerostipes	Firmicutes	RiPP.	RRE-containing.	RiPP.	RRE-containing.	F
SRR5580081_bin.25.fa_BGC_c00090_NODE_29...region001	Anaerostipes	Firmicutes	RiPP.	RRE-containing.	RiPP.	RRE-containing.	F
SRR5580081_bin.25.fa_BGC_c00011_NODE_40...region001	Anaerostipes	Firmicutes	RiPP.	ranthipeptide.	RiPP.	ranthipeptide.	F
SRR5580081_bin.17.fa_BGC_c00087_NODE_35...region001	Dialister	Firmicutes	RiPP.	ranthipeptide.	RiPP.	ranthipeptide.	F
SRR5580081_bin.16.fa_BGC_c00055_NODE_11...region001	Blautia	Firmicutes	RiPP.	ranthipeptide.	RiPP.	ranthipeptide.	F
SRR5580081_bin.16.fa_BGC_c00001_NODE_75...region001	Blautia	Firmicutes	RiPP.	RRE-containing.	RiPP.	RRE-containing.	F
SRR5580081_bin.11.fa_BGC_c00084_NODE_22...region001	Alistipes	Bacteroidetes	RiPP.	RRE-containing.	RiPP.	RRE-containing.	F
SRR5580081_bin.11.fa_BGC_c00001_NODE_63...region001	Alistipes	Bacteroidetes	other.	arylpolyene.	other.	arylpolyene.	F
SRR5580081_bin.1.fa_BGC_c00009_NODE_77...region001	Alistipes	Bacteroidetes	RiPP.	RRE-containing.	RiPP.	RRE-containing.	F
SRR5580080_bin.7.fa_BGC_c00006_NODE_53...region001	Homo	Chordata	RiPP.	cyclic-lactone-autoinducer.	RiPP.	cyclic-lactone-autoinducer.	F
SRR5580080_bin.7.fa_BGC_c00003_NODE_37...region001	Homo	Chordata	RiPP.	thiopeptide.	RiPP.	thiopeptide.	F
SRR5580079_bin.19.fa_BGC_c00011_NODE_36...region001	Alistipes	Bacteroidetes	other.	arylpolyene.	other.	arylpolyene.	F
SRR5580079_bin.11.fa_BGC_c00016_NODE_95...region001	Alistipes	Bacteroidetes	RiPP.	RRE-containing.	RiPP.	RRE-containing.	F
SRR5580077_bin.8.fa_BGC_c00006_NODE_29...region001	Alistipes	Bacteroidetes	RiPP.	RRE-containing.	RiPP.	RRE-containing.	F
SRR5580076_bin.8.fa_BGC_c00014_NODE_24...region001	Blautia	Firmicutes	RiPP.	RRE-containing.	RiPP.	RRE-containing.	F
SRR5580076_bin.8.fa_BGC_c00009_NODE_16...region001	Blautia	Firmicutes	RiPP.	ranthipeptide.	RiPP.	ranthipeptide.	F
SRR5580076_bin.65.fa_BGC_c00035_NODE_12...region001	Faecalibacterium	Firmicutes	RiPP.	ranthipeptide.	RiPP.	ranthipeptide.	F
SRR5580076_bin.65.fa_BGC_c00011_NODE_61...region001	Faecalibacterium	Firmicutes	NRPS.	thioamide-NRP.	NRPS.	thioamide-NRP.	F
SRR5580076_bin.62.fa_BGC_c00022_NODE_42...region001	Roseburia	Firmicutes	RiPP.	RRE-containing.	RiPP.	RRE-containing.	F
SRR5580076_bin.62.fa_BGC_c00002_NODE_36...region001	Roseburia	Firmicutes	RiPP.	ranthipeptide.	RiPP.	ranthipeptide.	F
SRR5580076_bin.62.fa_BGC_c00001_NODE_20...region001	Roseburia	Firmicutes	RiPP.	cyclic-lactone-autoinducer.	RiPP.	cyclic-lactone-autoinducer.	F
SRR5580076_bin.57.fa_BGC_c00021_NODE_55...region001	Acidaminococcus	Firmicutes	RiPP.	ranthipeptide.	RiPP.	ranthipeptide.	F
SRR5580076_bin.44.fa_BGC_c00207_NODE_67...region001	Faecalibacterium	Firmicutes	RiPP.	ranthipeptide.	RiPP.	ranthipeptide.	F
SRR5580076_bin.4.fa_BGC_c00033_NODE_39...region001	Lachnospira	Firmicutes	RiPP.	cyclic-lactone-autoinducer.	RiPP.	cyclic-lactone-autoinducer.	F
SRR5580076_bin.38.fa_BGC_c00003_NODE_48...region001	Bifidobacterium	Actinobacteria	RiPP.	lanthipeptide-class-ii.	RiPP.	lanthipeptide-class-ii.	F
SRR5580076_bin.30.fa_BGC_c00016_NODE_42...region001	Ruminococcus	Firmicutes	RiPP.	cyclic-lactone-autoinducer.	RiPP.	cyclic-lactone-autoinducer.	F
SRR5580076_bin.30.fa_BGC_c00004_NODE_15...region001	Ruminococcus	Firmicutes	RiPP.	ranthipeptide.	RiPP.	ranthipeptide.	F
SRR5580076_bin.25.fa_BGC_c00099_NODE_14...region001	Phocaeicola	Bacteroidetes	other.	arylpolyene.	other.	arylpolyene.	F
SRR5580076_bin.25.fa_BGC_c00043_NODE_65...region001	Phocaeicola	Bacteroidetes	other.	resorcinol.	other.	resorcinol.	F
SRR5580076_bin.21.fa_BGC_c00408_NODE_57...region001	Bacteroides	Bacteroidetes	RiPP.	RRE-containing.	RiPP.	RRE-containing.	F
SRR5580076_bin.21.fa_BGC_c00014_NODE_69...region001	Bacteroides	Bacteroidetes	other.	arylpolyene.	other.	arylpolyene.	F
SRR5580076_bin.15.fa_BGC_c00057_NODE_25...region001	Streptococcus	Firmicutes	RiPP.	RiPP-like.	RiPP.	RiPP-like.	F
SRR5580076_bin.15.fa_BGC_c00050_NODE_23...region001	Streptococcus	Firmicutes	RiPP.	RaS-RiPP.	RiPP.	RaS-RiPP.	F
SRR5580076_bin.15.fa_BGC_c00047_NODE_22...region001	Streptococcus	Firmicutes	RiPP.	RRE-containing.	RiPP.	RRE-containing.	F
SRR5580076_bin.15.fa_BGC_c00017_NODE_91...region001	Streptococcus	Firmicutes	RiPP.	RaS-RiPP.	RiPP.	RaS-RiPP.	F
SRR5580076_bin.15.fa_BGC_c00002_NODE_19...region001	Streptococcus	Firmicutes	NRPS.	NRPS-like.	NRPS.	NRPS-like.	F
SRR5580075_bin.5.fa_BGC_c00074_NODE_19...region001	Acidaminococcus	Firmicutes	RiPP.	ranthipeptide.	RiPP.	ranthipeptide.	F
SRR5580075_bin.23.fa_BGC_c00002_NODE_6_...region001	Phocaeicola	Bacteroidetes	other.	arylpolyene.	other.	arylpolyene.	F
SRR5580074_bin.4.fa_BGC_c00056_NODE_25...region001	Phocaeicola	Bacteroidetes	NRPS.	thioamide-NRP.	NRPS.	thioamide-NRP.	F
SRR5580074_bin.4.fa_BGC_c00007_NODE_23...region001	Phocaeicola	Bacteroidetes	other.	resorcinol.	other.	resorcinol.	F
SRR5580074_bin.4.fa_BGC_c00001_NODE_2_...region001	Phocaeicola	Bacteroidetes	other.	arylpolyene.	other.	arylpolyene.	F
SRR5580074_bin.21.fa_BGC_c00278_NODE_25...region001	Bacteroides	Bacteroidetes	RiPP.	RRE-containing.	RiPP.	RRE-containing.	F
SRR5580074_bin.21.fa_BGC_c00210_NODE_15...region001	Bacteroides	Bacteroidetes	RiPP.	lanthipeptide-class-iv.	RiPP.	lanthipeptide-class-iv.	F
SRR5580074_bin.1.fa_BGC_c00133_NODE_23...region001	Blautia	Firmicutes	RiPP.	ranthipeptide.	RiPP.	ranthipeptide.	F
SRR5580074_bin.1.fa_BGC_c00003_NODE_93...region001	Blautia	Firmicutes	RiPP.	RRE-containing.	RiPP.	RRE-containing.	F
SRR5580073_bin.4.fa_BGC_c00018_NODE_15...region001	Bacteroides	Bacteroidetes	RiPP.	RRE-containing.	RiPP.	RRE-containing.	F
SRR5580073_bin.27.fa_BGC_c00113_NODE_17...region001	Blautia	Firmicutes	RiPP.	ranthipeptide.	RiPP.	ranthipeptide.	F
SRR5580073_bin.27.fa_BGC_c00053_NODE_90...region001	Blautia	Firmicutes	RiPP.	RRE-containing.	RiPP.	RRE-containing.	F
SRR5580073_bin.27.fa_BGC_c00012_NODE_22...region001	Blautia	Firmicutes	RiPP.	lassopeptide.	RiPP.	lassopeptide.	F
SRR5580073_bin.25.fa_BGC_c00011_NODE_33...region001	Phocaeicola	Bacteroidetes	other.	arylpolyene.	other.	arylpolyene.	F
SRR5580073_bin.24.fa_BGC_c00070_NODE_14...region001	Bifidobacterium	Actinobacteria	RiPP.	lanthipeptide-class-ii.	RiPP.	lanthipeptide-class-ii.	F
SRR5580073_bin.15.fa_BGC_c00015_NODE_17...region001	Streptococcus	Firmicutes	RiPP.	RRE-containing.	RiPP.	RRE-containing.	F
SRR5580073_bin.15.fa_BGC_c00004_NODE_13...region001	Streptococcus	Firmicutes	hybrid.	hybrid.	hybrid(other.NRPS.)	hybrid(ladderane.NRPS.)	F
SRR5580073_bin.15.fa_BGC_c00002_NODE_10...region001	Streptococcus	Firmicutes	RiPP.	ranthipeptide.	RiPP.	ranthipeptide.	F
SRR5580072_bin.24.fa_BGC_c00028_NODE_80...region001	Phocaeicola	Bacteroidetes	other.	resorcinol.	other.	resorcinol.	F
SRR5580072_bin.24.fa_BGC_c00027_NODE_77...region001	Phocaeicola	Bacteroidetes	other.	arylpolyene.	other.	arylpolyene.	F
SRR5580072_bin.10.fa_BGC_c00394_NODE_63...region001	Bacteroides	Bacteroidetes	RiPP.	cyclic-lactone-autoinducer.	RiPP.	cyclic-lactone-autoinducer.	F
SRR5580072_bin.10.fa_BGC_c00302_NODE_31...region001	Bacteroides	Bacteroidetes	RiPP.	cyclic-lactone-autoinducer.	RiPP.	cyclic-lactone-autoinducer.	F
SRR5580072_bin.10.fa_BGC_c00138_NODE_89...region001	Bacteroides	Bacteroidetes	RiPP.	RRE-containing.	RiPP.	RRE-containing.	F
SRR5580071_bin.7.fa_BGC_c00034_NODE_10...region001	Phocaeicola	Bacteroidetes	NRPS.	thioamide-NRP.	NRPS.	thioamide-NRP.	F
SRR5580071_bin.7.fa_BGC_c00027_NODE_85...region001	Phocaeicola	Bacteroidetes	other.	arylpolyene.	other.	arylpolyene.	F
SRR5580071_bin.21.fa_BGC_c00034_NODE_34...region001	Oscillibacter	Firmicutes	RiPP.	ranthipeptide.	RiPP.	ranthipeptide.	F
SRR5580071_bin.21.fa_BGC_c00021_NODE_19...region001	Oscillibacter	Firmicutes	RiPP.	RRE-containing.	RiPP.	RRE-containing.	F
SRR5580071_bin.13.fa_BGC_c00009_NODE_10...region001	Bacteroides	Bacteroidetes	RiPP.	RRE-containing.	RiPP.	RRE-containing.	F
SRR5580071_bin.12.fa_BGC_c00010_NODE_20...region001	Blautia	Firmicutes	RiPP.	ranthipeptide.	RiPP.	ranthipeptide.	F
SRR5580071_bin.12.fa_BGC_c00007_NODE_16...region001	Blautia	Firmicutes	RiPP.	RRE-containing.	RiPP.	RRE-containing.	F
SRR5580070_bin.12.fa_BGC_c00032_NODE_91...region001	Phocaeicola	Bacteroidetes	NRPS.	thioamide-NRP.	NRPS.	thioamide-NRP.	F
SRR5580070_bin.12.fa_BGC_c00001_NODE_1_...region001	Phocaeicola	Bacteroidetes	other.	arylpolyene.	other.	arylpolyene.	F
SRR5580069_bin.9.fa_BGC_c00059_NODE_28...region001	Streptococcus	Firmicutes	RiPP.	RiPP-like.	RiPP.	RiPP-like.	F
SRR5580069_bin.9.fa_BGC_c00007_NODE_61...region001	Streptococcus	Firmicutes	RiPP.	RiPP-like.	RiPP.	RiPP-like.	F
SRR5580069_bin.30.fa_BGC_c00101_NODE_16...region001	Lachnospira	Firmicutes	RiPP.	cyclic-lactone-autoinducer.	RiPP.	cyclic-lactone-autoinducer.	F
SRR5580069_bin.30.fa_BGC_c00099_NODE_15...region001	Lachnospira	Firmicutes	RiPP.	ranthipeptide.	RiPP.	ranthipeptide.	F
SRR5580069_bin.30.fa_BGC_c00096_NODE_15...region001	Lachnospira	Firmicutes	RiPP.	cyclic-lactone-autoinducer.	RiPP.	cyclic-lactone-autoinducer.	F
SRR5580069_bin.30.fa_BGC_c00027_NODE_42...region001	Lachnospira	Firmicutes	RiPP.	cyclic-lactone-autoinducer.	RiPP.	cyclic-lactone-autoinducer.	F
SRR5580069_bin.25.fa_BGC_c00153_NODE_31...region001	Bacteroides	Bacteroidetes	RiPP.	cyclic-lactone-autoinducer.	RiPP.	cyclic-lactone-autoinducer.	F
SRR5580069_bin.25.fa_BGC_c00115_NODE_11...region001	Bacteroides	Bacteroidetes	other.	arylpolyene.	other.	arylpolyene.	F
SRR5580069_bin.25.fa_BGC_c00082_NODE_62...region001	Bacteroides	Bacteroidetes	RiPP.	RRE-containing.	RiPP.	RRE-containing.	F
SRR5580069_bin.10.fa_BGC_c00137_NODE_48...region001	Acidaminococcus	Firmicutes	RiPP.	ranthipeptide.	RiPP.	ranthipeptide.	F
SRR5580068_bin.18.fa_BGC_c00028_NODE_78...region001	Phocaeicola	Bacteroidetes	other.	arylpolyene.	other.	arylpolyene.	F
SRR5580068_bin.12.fa_BGC_c00213_NODE_40...region001	Acidaminococcus	Firmicutes	RiPP.	RRE-containing.	RiPP.	RRE-containing.	F
SRR5580067_bin.19.fa_BGC_c00311_NODE_72...region001	Acidaminococcus	Firmicutes	RiPP.	RRE-containing.	RiPP.	RRE-containing.	F
SRR5580067_bin.15.fa_BGC_c00001_NODE_9_...region001	Phocaeicola	Bacteroidetes	other.	arylpolyene.	other.	arylpolyene.	F
SRR5580066_bin.6.fa_BGC_c00015_NODE_11...region001	Alistipes	Bacteroidetes	RiPP.	RRE-containing.	RiPP.	RRE-containing.	F
SRR5580066_bin.3.fa_BGC_c00112_NODE_44...region001	Roseburia	Firmicutes	RiPP.	cyclic-lactone-autoinducer.	RiPP.	cyclic-lactone-autoinducer.	F
SRR5580066_bin.3.fa_BGC_c00048_NODE_37...region001	Roseburia	Firmicutes	RiPP.	ranthipeptide.	RiPP.	ranthipeptide.	F
SRR5580066_bin.3.fa_BGC_c00046_NODE_35...region001	Roseburia	Firmicutes	RiPP.	cyclic-lactone-autoinducer.	RiPP.	cyclic-lactone-autoinducer.	F
SRR5580066_bin.3.fa_BGC_c00031_NODE_20...region001	Roseburia	Firmicutes	RiPP.	cyclic-lactone-autoinducer.	RiPP.	cyclic-lactone-autoinducer.	F
SRR5580066_bin.3.fa_BGC_c00030_NODE_20...region001	Roseburia	Firmicutes	RiPP.	cyclic-lactone-autoinducer.	RiPP.	cyclic-lactone-autoinducer.	F
SRR5580066_bin.3.fa_BGC_c00028_NODE_16...region001	Roseburia	Firmicutes	RiPP.	RiPP-like.	RiPP.	RiPP-like.	F
SRR5580066_bin.3.fa_BGC_c00022_NODE_12...region001	Roseburia	Firmicutes	RiPP.	hybrid.	RiPP.	hybrid(cyclic-lactone-autoinducer.ranthipeptide.)	F
SRR5580066_bin.3.fa_BGC_c00008_NODE_41...region001	Roseburia	Firmicutes	RiPP.	cyclic-lactone-autoinducer.	RiPP.	cyclic-lactone-autoinducer.	F
SRR5580066_bin.15.fa_BGC_c00240_NODE_35...region001	Alistipes	Bacteroidetes	other.	arylpolyene.	other.	arylpolyene.	F
SRR5580066_bin.15.fa_BGC_c00060_NODE_15...region001	Alistipes	Bacteroidetes	other.	arylpolyene.	other.	arylpolyene.	F
SRR5580064_bin.8.fa_BGC_c00163_NODE_34...region001	Roseburia	Firmicutes	RiPP.	cyclic-lactone-autoinducer.	RiPP.	cyclic-lactone-autoinducer.	F
SRR5580064_bin.8.fa_BGC_c00104_NODE_76...region001	Roseburia	Firmicutes	RiPP.	cyclic-lactone-autoinducer.	RiPP.	cyclic-lactone-autoinducer.	F
SRR5580064_bin.8.fa_BGC_c00056_NODE_23...region001	Roseburia	Firmicutes	RiPP.	cyclic-lactone-autoinducer.	RiPP.	cyclic-lactone-autoinducer.	F
SRR5580064_bin.8.fa_BGC_c00051_NODE_22...region001	Roseburia	Firmicutes	RiPP.	ranthipeptide.	RiPP.	ranthipeptide.	F
SRR5580064_bin.8.fa_BGC_c00038_NODE_15...region001	Roseburia	Firmicutes	RiPP.	hybrid.	RiPP.	hybrid(cyclic-lactone-autoinducer.ranthipeptide.)	F
SRR5580064_bin.8.fa_BGC_c00019_NODE_94...region001	Roseburia	Firmicutes	RiPP.	cyclic-lactone-autoinducer.	RiPP.	cyclic-lactone-autoinducer.	F
SRR5580064_bin.8.fa_BGC_c00012_NODE_62...region001	Roseburia	Firmicutes	RiPP.	cyclic-lactone-autoinducer.	RiPP.	cyclic-lactone-autoinducer.	F
SRR5580064_bin.8.fa_BGC_c00005_NODE_26...region001	Roseburia	Firmicutes	RiPP.	RiPP-like.	RiPP.	RiPP-like.	F
SRR5580064_bin.2.fa_BGC_c00057_NODE_10...region001	Alistipes	Bacteroidetes	RiPP.	RRE-containing.	RiPP.	RRE-containing.	F
SRR5580064_bin.16.fa_BGC_c00002_NODE_10...region001	Faecalibacterium	Firmicutes	RiPP.	cyclic-lactone-autoinducer.	RiPP.	cyclic-lactone-autoinducer.	F
SRR5580064_bin.14.fa_BGC_c00060_NODE_18...region001	Phocaeicola	Bacteroidetes	other.	resorcinol.	other.	resorcinol.	F
SRR5580064_bin.14.fa_BGC_c00007_NODE_8_...region001	Phocaeicola	Bacteroidetes	other.	arylpolyene.	other.	arylpolyene.	F
SRR5580064_bin.10.fa_BGC_c00165_NODE_18...region001	Lachnospira	Firmicutes	RiPP.	RRE-containing.	RiPP.	RRE-containing.	F
SRR5580064_bin.10.fa_BGC_c00114_NODE_11...region001	Lachnospira	Firmicutes	RiPP.	cyclic-lactone-autoinducer.	RiPP.	cyclic-lactone-autoinducer.	F
SRR5580064_bin.10.fa_BGC_c00043_NODE_46...region001	Lachnospira	Firmicutes	RiPP.	cyclic-lactone-autoinducer.	RiPP.	cyclic-lactone-autoinducer.	F
SRR5580064_bin.10.fa_BGC_c00033_NODE_36...region001	Lachnospira	Firmicutes	other.	betalactone.	other.	betalactone.	F
SRR5580064_bin.10.fa_BGC_c00023_NODE_28...region001	Lachnospira	Firmicutes	RiPP.	cyclic-lactone-autoinducer.	RiPP.	cyclic-lactone-autoinducer.	F
SRR5580063_bin.58.fa_BGC_c00003_NODE_23...region001	Alistipes	Bacteroidetes	other.	arylpolyene.	other.	arylpolyene.	F
SRR5580063_bin.39.fa_BGC_c00051_NODE_18...region001	Faecalibacterium	Firmicutes	RiPP.	RiPP-like.	RiPP.	RiPP-like.	F
SRR5580063_bin.39.fa_BGC_c00021_NODE_83...region001	Faecalibacterium	Firmicutes	RiPP.	ranthipeptide.	RiPP.	ranthipeptide.	F
SRR5580063_bin.37.fa_BGC_c00013_NODE_22...region001	Bacteroides	Bacteroidetes	RiPP.	RRE-containing.	RiPP.	RRE-containing.	F
SRR5580063_bin.30.fa_BGC_c00023_NODE_50...region001	Roseburia	Firmicutes	RiPP.	cyclic-lactone-autoinducer.	RiPP.	cyclic-lactone-autoinducer.	F
SRR5580063_bin.30.fa_BGC_c00020_NODE_46...region001	Roseburia	Firmicutes	RiPP.	RRE-containing.	RiPP.	RRE-containing.	F
SRR5580063_bin.30.fa_BGC_c00011_NODE_32...region001	Roseburia	Firmicutes	RiPP.	ranthipeptide.	RiPP.	ranthipeptide.	F
SRR5580063_bin.3.fa_BGC_c00011_NODE_39...region001	Bacteroides	Bacteroidetes	other.	resorcinol.	other.	resorcinol.	F
SRR5580063_bin.29.fa_BGC_c00062_NODE_18...region001	Lachnospira	Firmicutes	RiPP.	ranthipeptide.	RiPP.	ranthipeptide.	F
SRR5580063_bin.29.fa_BGC_c00028_NODE_10...region001	Lachnospira	Firmicutes	RiPP.	cyclic-lactone-autoinducer.	RiPP.	cyclic-lactone-autoinducer.	F
SRR5580063_bin.29.fa_BGC_c00003_NODE_48...region002	Lachnospira	Firmicutes	RiPP.	cyclic-lactone-autoinducer.	RiPP.	cyclic-lactone-autoinducer.	F
SRR5580063_bin.29.fa_BGC_c00003_NODE_48...region001	Lachnospira	Firmicutes	RiPP.	cyclic-lactone-autoinducer.	RiPP.	cyclic-lactone-autoinducer.	F
SRR5580063_bin.24.fa_BGC_c00026_NODE_74...region001	Blautia	Firmicutes	RiPP.	ranthipeptide.	RiPP.	ranthipeptide.	F
SRR5580063_bin.24.fa_BGC_c00010_NODE_22...region001	Blautia	Firmicutes	RiPP.	RRE-containing.	RiPP.	RRE-containing.	F
SRR5580063_bin.24.fa_BGC_c00005_NODE_13...region001	Blautia	Firmicutes	RiPP.	ranthipeptide.	RiPP.	ranthipeptide.	F
SRR5580063_bin.20.fa_BGC_c00336_NODE_17...region001	Sutterella	Proteobacteria	other.	arylpolyene.	other.	arylpolyene.	F
SRR5580062_bin.5.fa_BGC_c00196_NODE_26...region001	Faecalibacterium	Firmicutes	RiPP.	RiPP-like.	RiPP.	RiPP-like.	F
SRR5580062_bin.5.fa_BGC_c00071_NODE_89...region001	Faecalibacterium	Firmicutes	RiPP.	ranthipeptide.	RiPP.	ranthipeptide.	F
SRR5580062_bin.19.fa_BGC_c00334_NODE_66...region001	Alistipes	Bacteroidetes	RiPP.	RRE-containing.	RiPP.	RRE-containing.	F
SRR5580062_bin.18.fa_BGC_c00130_NODE_11...region001	Lachnospira	Firmicutes	RiPP.	cyclic-lactone-autoinducer.	RiPP.	cyclic-lactone-autoinducer.	F
SRR5580062_bin.18.fa_BGC_c00106_NODE_91...region001	Lachnospira	Firmicutes	RiPP.	RRE-containing.	RiPP.	RRE-containing.	F
SRR5580062_bin.18.fa_BGC_c00065_NODE_60...region001	Lachnospira	Firmicutes	RiPP.	cyclic-lactone-autoinducer.	RiPP.	cyclic-lactone-autoinducer.	F
SRR5580062_bin.18.fa_BGC_c00040_NODE_43...region001	Lachnospira	Firmicutes	hybrid.	hybrid.	hybrid(other.RiPP.)	hybrid(betalactone.cyclic-lactone-autoinducer.)	F
SRR5580062_bin.18.fa_BGC_c00032_NODE_38...region001	Lachnospira	Firmicutes	RiPP.	cyclic-lactone-autoinducer.	RiPP.	cyclic-lactone-autoinducer.	F
SRR5580062_bin.12.fa_BGC_c00060_NODE_14...region001	Phocaeicola	Bacteroidetes	NRPS.	NRPS.	NRPS.	NRPS.	F
SRR5580062_bin.12.fa_BGC_c00033_NODE_63...region001	Phocaeicola	Bacteroidetes	other.	resorcinol.	other.	resorcinol.	F
SRR5580062_bin.12.fa_BGC_c00001_NODE_1_...region001	Phocaeicola	Bacteroidetes	other.	arylpolyene.	other.	arylpolyene.	F
SRR5580061_bin.22.fa_BGC_c00006_NODE_91...region001	Lachnospira	Firmicutes	RiPP.	cyclic-lactone-autoinducer.	RiPP.	cyclic-lactone-autoinducer.	F
SRR5580061_bin.22.fa_BGC_c00001_NODE_45...region001	Lachnospira	Firmicutes	RiPP.	ranthipeptide.	RiPP.	ranthipeptide.	F
SRR5580061_bin.21.fa_BGC_c00010_NODE_21...region001	Alistipes	Bacteroidetes	RiPP.	RRE-containing.	RiPP.	RRE-containing.	F
SRR5580061_bin.12.fa_BGC_c00170_NODE_38...region001	Megamonas	Firmicutes	RiPP.	ranthipeptide.	RiPP.	ranthipeptide.	F
SRR5580061_bin.11.fa_BGC_c00052_NODE_63...region001	Faecalibacterium	Firmicutes	RiPP.	RiPP-like.	RiPP.	RiPP-like.	F
SRR5580061_bin.11.fa_BGC_c00041_NODE_44...region001	Faecalibacterium	Firmicutes	RiPP.	cyclic-lactone-autoinducer.	RiPP.	cyclic-lactone-autoinducer.	F
SRR5580060_bin.9.fa_BGC_c00021_NODE_35...region001	Faecalibacterium	Firmicutes	RiPP.	ranthipeptide.	RiPP.	ranthipeptide.	F
SRR5580060_bin.7.fa_BGC_c00222_NODE_34...region001	Alistipes	Bacteroidetes	RiPP.	RRE-containing.	RiPP.	RRE-containing.	F
SRR5580060_bin.4.fa_BGC_c00201_NODE_26...region001	Lachnospira	Firmicutes	RiPP.	cyclic-lactone-autoinducer.	RiPP.	cyclic-lactone-autoinducer.	F
SRR5580060_bin.4.fa_BGC_c00109_NODE_96...region001	Lachnospira	Firmicutes	RiPP.	cyclic-lactone-autoinducer.	RiPP.	cyclic-lactone-autoinducer.	F
SRR5580060_bin.4.fa_BGC_c00041_NODE_41...region001	Lachnospira	Firmicutes	other.	betalactone.	other.	betalactone.	F
SRR5580060_bin.4.fa_BGC_c00015_NODE_24...region001	Lachnospira	Firmicutes	RiPP.	cyclic-lactone-autoinducer.	RiPP.	cyclic-lactone-autoinducer.	F
SRR5580060_bin.4.fa_BGC_c00013_NODE_23...region001	Lachnospira	Firmicutes	RiPP.	ranthipeptide.	RiPP.	ranthipeptide.	F
SRR5580060_bin.16.fa_BGC_c00040_NODE_84...region001	Phocaeicola	Bacteroidetes	NRPS.	NRPS.	NRPS.	NRPS.	F
SRR5580060_bin.16.fa_BGC_c00036_NODE_69...region001	Phocaeicola	Bacteroidetes	other.	resorcinol.	other.	resorcinol.	F
SRR5580060_bin.16.fa_BGC_c00002_NODE_2_...region001	Phocaeicola	Bacteroidetes	other.	arylpolyene.	other.	arylpolyene.	F
SRR5580059_bin.9.fa_BGC_c00025_NODE_35...region001	Alistipes	Bacteroidetes	RiPP.	RRE-containing.	RiPP.	RRE-containing.	F
SRR5580059_bin.6.fa_BGC_c00073_NODE_12...region001	Faecalibacterium	Firmicutes	RiPP.	ranthipeptide.	RiPP.	ranthipeptide.	F
SRR5580059_bin.6.fa_BGC_c00033_NODE_33...region001	Faecalibacterium	Firmicutes	RiPP.	RiPP-like.	RiPP.	RiPP-like.	F
SRR5580059_bin.6.fa_BGC_c00016_NODE_19...region001	Faecalibacterium	Firmicutes	RiPP.	ranthipeptide.	RiPP.	ranthipeptide.	F
SRR5580059_bin.16.fa_BGC_c00040_NODE_38...region001	Roseburia	Firmicutes	RiPP.	cyclic-lactone-autoinducer.	RiPP.	cyclic-lactone-autoinducer.	F
SRR5580059_bin.16.fa_BGC_c00025_NODE_13...region001	Roseburia	Firmicutes	RiPP.	cyclic-lactone-autoinducer.	RiPP.	cyclic-lactone-autoinducer.	F
SRR5580059_bin.16.fa_BGC_c00023_NODE_11...region001	Roseburia	Firmicutes	RiPP.	cyclic-lactone-autoinducer.	RiPP.	cyclic-lactone-autoinducer.	F
SRR5580059_bin.16.fa_BGC_c00018_NODE_67...region001	Roseburia	Firmicutes	RiPP.	cyclic-lactone-autoinducer.	RiPP.	cyclic-lactone-autoinducer.	F
SRR5580059_bin.16.fa_BGC_c00014_NODE_52...region001	Roseburia	Firmicutes	RiPP.	RiPP-like.	RiPP.	RiPP-like.	F
SRR5580059_bin.16.fa_BGC_c00009_NODE_31...region001	Roseburia	Firmicutes	RiPP.	ranthipeptide.	RiPP.	ranthipeptide.	F
SRR5580059_bin.13.fa_BGC_c00040_NODE_36...region001	Lachnospira	Firmicutes	RiPP.	ranthipeptide.	RiPP.	ranthipeptide.	F
SRR5580059_bin.13.fa_BGC_c00033_NODE_31...region001	Lachnospira	Firmicutes	RiPP.	cyclic-lactone-autoinducer.	RiPP.	cyclic-lactone-autoinducer.	F
SRR5580059_bin.13.fa_BGC_c00027_NODE_25...region001	Lachnospira	Firmicutes	RiPP.	cyclic-lactone-autoinducer.	RiPP.	cyclic-lactone-autoinducer.	F
SRR5580059_bin.10.fa_BGC_c00187_NODE_42...region001	Megamonas	Firmicutes	RiPP.	ranthipeptide.	RiPP.	ranthipeptide.	F
SRR5580058_bin.4.fa_BGC_c00008_NODE_13...region001	Phocaeicola	Bacteroidetes	other.	resorcinol.	other.	resorcinol.	F
SRR5580058_bin.4.fa_BGC_c00001_NODE_1_...region001	Phocaeicola	Bacteroidetes	other.	arylpolyene.	other.	arylpolyene.	F
SRR5580058_bin.15.fa_BGC_c00177_NODE_34...region001	Roseburia	Firmicutes	RiPP.	cyclic-lactone-autoinducer.	RiPP.	cyclic-lactone-autoinducer.	F
SRR5580058_bin.15.fa_BGC_c00148_NODE_17...region001	Roseburia	Firmicutes	RiPP.	cyclic-lactone-autoinducer.	RiPP.	cyclic-lactone-autoinducer.	F
SRR5580058_bin.15.fa_BGC_c00140_NODE_14...region001	Roseburia	Firmicutes	RiPP.	RiPP-like.	RiPP.	RiPP-like.	F
SRR5580058_bin.15.fa_BGC_c00099_NODE_61...region001	Roseburia	Firmicutes	RiPP.	cyclic-lactone-autoinducer.	RiPP.	cyclic-lactone-autoinducer.	F
SRR5580058_bin.15.fa_BGC_c00078_NODE_39...region001	Roseburia	Firmicutes	RiPP.	RRE-containing.	RiPP.	RRE-containing.	F
SRR5580058_bin.15.fa_BGC_c00056_NODE_24...region001	Roseburia	Firmicutes	RiPP.	hybrid.	RiPP.	hybrid(cyclic-lactone-autoinducer.ranthipeptide.)	F
SRR5580058_bin.15.fa_BGC_c00054_NODE_23...region001	Roseburia	Firmicutes	RiPP.	cyclic-lactone-autoinducer.	RiPP.	cyclic-lactone-autoinducer.	F
SRR5580058_bin.15.fa_BGC_c00021_NODE_10...region001	Roseburia	Firmicutes	RiPP.	cyclic-lactone-autoinducer.	RiPP.	cyclic-lactone-autoinducer.	F
SRR5580058_bin.15.fa_BGC_c00014_NODE_70...region001	Roseburia	Firmicutes	RiPP.	cyclic-lactone-autoinducer.	RiPP.	cyclic-lactone-autoinducer.	F
SRR5580058_bin.11.fa_BGC_c00234_NODE_34...region001	Lachnospira	Firmicutes	RiPP.	cyclic-lactone-autoinducer.	RiPP.	cyclic-lactone-autoinducer.	F
SRR5580058_bin.11.fa_BGC_c00057_NODE_51...region001	Lachnospira	Firmicutes	RiPP.	ranthipeptide.	RiPP.	ranthipeptide.	F
SRR5580058_bin.11.fa_BGC_c00038_NODE_41...region001	Lachnospira	Firmicutes	RiPP.	cyclic-lactone-autoinducer.	RiPP.	cyclic-lactone-autoinducer.	F
SRR5580058_bin.11.fa_BGC_c00020_NODE_32...region001	Lachnospira	Firmicutes	other.	betalactone.	other.	betalactone.	F
SRR5580057_bin.9.fa_BGC_c00069_NODE_75...region001	Lachnospira	Firmicutes	RiPP.	cyclic-lactone-autoinducer.	RiPP.	cyclic-lactone-autoinducer.	F
SRR5580057_bin.9.fa_BGC_c00042_NODE_37...region001	Lachnospira	Firmicutes	hybrid.	hybrid.	hybrid(other.RiPP.)	hybrid(betalactone.cyclic-lactone-autoinducer.)	F
SRR5580057_bin.9.fa_BGC_c00030_NODE_24...region001	Lachnospira	Firmicutes	RiPP.	ranthipeptide.	RiPP.	ranthipeptide.	F
SRR5580057_bin.9.fa_BGC_c00014_NODE_14...region001	Lachnospira	Firmicutes	RiPP.	cyclic-lactone-autoinducer.	RiPP.	cyclic-lactone-autoinducer.	F
SRR5580057_bin.7.fa_BGC_c00068_NODE_95...region001	Alistipes	Bacteroidetes	RiPP.	RRE-containing.	RiPP.	RRE-containing.	F
SRR5580057_bin.4.fa_BGC_c00197_NODE_47...region001	Megamonas	Firmicutes	RiPP.	ranthipeptide.	RiPP.	ranthipeptide.	F
SRR5580057_bin.17.fa_BGC_c00019_NODE_20...region001	Faecalibacterium	Firmicutes	RiPP.	cyclic-lactone-autoinducer.	RiPP.	cyclic-lactone-autoinducer.	F
SRR5580057_bin.17.fa_BGC_c00005_NODE_93...region001	Faecalibacterium	Firmicutes	RiPP.	RiPP-like.	RiPP.	RiPP-like.	F
SRR5580057_bin.15.fa_BGC_c00054_NODE_25...region001	Phocaeicola	Bacteroidetes	other.	resorcinol.	other.	resorcinol.	F
SRR5580057_bin.15.fa_BGC_c00011_NODE_43...region001	Phocaeicola	Bacteroidetes	other.	arylpolyene.	other.	arylpolyene.	F
SRR5580056_bin.8.fa_BGC_c00138_NODE_17...region001	Prevotella	Bacteroidetes	RiPP.	RRE-containing.	RiPP.	RRE-containing.	F
SRR5580055_bin.3.fa_BGC_c00114_NODE_12...region001	Ligilactobacillus	Firmicutes	PKS.	T3PKS.	PKS.	T3PKS.	F
SRR5580054_bin.7.fa_BGC_c00028_NODE_87...region001	Prevotella	Bacteroidetes	RiPP.	RRE-containing.	RiPP.	RRE-containing.	F
SRR5580054_bin.10.fa_BGC_c00030_NODE_21...region001	Prevotella	Bacteroidetes	RiPP.	cyclic-lactone-autoinducer.	RiPP.	cyclic-lactone-autoinducer.	F
SRR5580053_bin.17.fa_BGC_c00046_NODE_17...region001	Prevotella	Bacteroidetes	RiPP.	RRE-containing.	RiPP.	RRE-containing.	F
SRR5580053_bin.16.fa_BGC_c00199_NODE_27...region001	Prevotella	Bacteroidetes	RiPP.	RRE-containing.	RiPP.	RRE-containing.	F
SRR5580052_bin.5.fa_BGC_c00122_NODE_14...region001	Prevotella	Bacteroidetes	RiPP.	RRE-containing.	RiPP.	RRE-containing.	F
SRR5580051_bin.6.fa_BGC_c00395_NODE_36...region001	Ligilactobacillus	Firmicutes	RiPP.	cyclic-lactone-autoinducer.	RiPP.	cyclic-lactone-autoinducer.	F
SRR5580051_bin.6.fa_BGC_c00307_NODE_27...region001	Ligilactobacillus	Firmicutes	PKS.	T3PKS.	PKS.	T3PKS.	F
SRR5580051_bin.6.fa_BGC_c00261_NODE_24...region001	Ligilactobacillus	Firmicutes	RiPP.	RiPP-like.	RiPP.	RiPP-like.	F
SRR5580051_bin.6.fa_BGC_c00162_NODE_16...region001	Ligilactobacillus	Firmicutes	RiPP.	RiPP-like.	RiPP.	RiPP-like.	F
SRR5580050_bin.3.fa_BGC_c00016_NODE_17...region001	Prevotella	Bacteroidetes	RiPP.	RRE-containing.	RiPP.	RRE-containing.	F
SRR5580049_bin.3.fa_BGC_c00295_NODE_28...region001	Ligilactobacillus	Firmicutes	PKS.	T3PKS.	PKS.	T3PKS.	F
SRR5580049_bin.3.fa_BGC_c00232_NODE_22...region001	Ligilactobacillus	Firmicutes	RiPP.	RiPP-like.	RiPP.	RiPP-like.	F
SRR5580048_bin.7.fa_BGC_c00088_NODE_57...region001	Acidaminococcus	Firmicutes	RiPP.	ranthipeptide.	RiPP.	ranthipeptide.	F
SRR5580048_bin.44.fa_BGC_c00039_NODE_13...region001	Faecalibacterium	Firmicutes	RiPP.	RiPP-like.	RiPP.	RiPP-like.	F
SRR5580048_bin.44.fa_BGC_c00003_NODE_13...region001	Faecalibacterium	Firmicutes	RiPP.	ranthipeptide.	RiPP.	ranthipeptide.	F
SRR5580048_bin.4.fa_BGC_c00045_NODE_15...region001	Blautia	Firmicutes	RiPP.	ranthipeptide.	RiPP.	ranthipeptide.	F
SRR5580048_bin.38.fa_BGC_c00121_NODE_60...region001	Faecalibacterium	Firmicutes	RiPP.	ranthipeptide.	RiPP.	ranthipeptide.	F
SRR5580048_bin.37.fa_BGC_c00146_NODE_33...region001	Anaerobutyricum	Firmicutes	RiPP.	RRE-containing.	RiPP.	RRE-containing.	F
SRR5580048_bin.37.fa_BGC_c00118_NODE_26...region001	Anaerobutyricum	Firmicutes	RiPP.	ranthipeptide.	RiPP.	ranthipeptide.	F
SRR5580048_bin.33.fa_BGC_c00281_NODE_48...region001	Parabacteroides	Bacteroidetes	terpene.	terpene.	terpene.	terpene.	F
SRR5580048_bin.32.fa_BGC_c00110_NODE_30...region001	Bacteroides	Bacteroidetes	RiPP.	RRE-containing.	RiPP.	RRE-containing.	F
SRR5580048_bin.30.fa_BGC_c00159_NODE_65...region001	Anaerostipes	Firmicutes	RiPP.	ranthipeptide.	RiPP.	ranthipeptide.	F
SRR5580048_bin.3.fa_BGC_c00022_NODE_40...region001	Roseburia	Firmicutes	RiPP.	cyclic-lactone-autoinducer.	RiPP.	cyclic-lactone-autoinducer.	F
SRR5580048_bin.3.fa_BGC_c00016_NODE_21...region001	Roseburia	Firmicutes	RiPP.	ranthipeptide.	RiPP.	ranthipeptide.	F
SRR5580048_bin.3.fa_BGC_c00006_NODE_54...region001	Roseburia	Firmicutes	RiPP.	cyclic-lactone-autoinducer.	RiPP.	cyclic-lactone-autoinducer.	F
SRR5580048_bin.3.fa_BGC_c00003_NODE_16...region001	Roseburia	Firmicutes	RiPP.	cyclic-lactone-autoinducer.	RiPP.	cyclic-lactone-autoinducer.	F
SRR5580048_bin.24.fa_BGC_c00013_NODE_28...region001	Roseburia	Firmicutes	RiPP.	ranthipeptide.	RiPP.	ranthipeptide.	F
SRR5580048_bin.20.fa_BGC_c00010_NODE_12...region001	Blautia	Firmicutes	RiPP.	RRE-containing.	RiPP.	RRE-containing.	F
SRR5580048_bin.20.fa_BGC_c00009_NODE_11...region001	Blautia	Firmicutes	RiPP.	ranthipeptide.	RiPP.	ranthipeptide.	F
SRR5580048_bin.20.fa_BGC_c00004_NODE_19...region001	Blautia	Firmicutes	RiPP.	ranthipeptide.	RiPP.	ranthipeptide.	F
SRR5580048_bin.16.fa_BGC_c00151_NODE_75...region001	Faecalibacterium	Firmicutes	RiPP.	cyclic-lactone-autoinducer.	RiPP.	cyclic-lactone-autoinducer.	F
SRR5580048_bin.16.fa_BGC_c00027_NODE_72...region001	Faecalibacterium	Firmicutes	RiPP.	ranthipeptide.	RiPP.	ranthipeptide.	F
SRR5580048_bin.16.fa_BGC_c00008_NODE_27...region001	Faecalibacterium	Firmicutes	RiPP.	cyclic-lactone-autoinducer.	RiPP.	cyclic-lactone-autoinducer.	F
SRR5580048_bin.16.fa_BGC_c00002_NODE_15...region001	Faecalibacterium	Firmicutes	RiPP.	cyclic-lactone-autoinducer.	RiPP.	cyclic-lactone-autoinducer.	F
SRR5580048_bin.11.fa_BGC_c00055_NODE_21...region001	Alistipes	Bacteroidetes	RiPP.	RRE-containing.	RiPP.	RRE-containing.	F
SRR5580048_bin.11.fa_BGC_c00008_NODE_14...region001	Alistipes	Bacteroidetes	other.	arylpolyene.	other.	arylpolyene.	F
SRR5580047_bin.19.fa_BGC_c00017_NODE_60...region001	Ligilactobacillus	Firmicutes	RiPP.	RiPP-like.	RiPP.	RiPP-like.	F
SRR5580047_bin.19.fa_BGC_c00010_NODE_28...region001	Ligilactobacillus	Firmicutes	PKS.	T3PKS.	PKS.	T3PKS.	F
SRR5580047_bin.10.fa_BGC_c00030_NODE_11...region001	Prevotella	Bacteroidetes	RiPP.	RRE-containing.	RiPP.	RRE-containing.	F
SRR5580046_bin.21.fa_BGC_c00093_NODE_49...region001	Ruminococcus	Firmicutes	RiPP.	cyclic-lactone-autoinducer.	RiPP.	cyclic-lactone-autoinducer.	F
SRR5580046_bin.21.fa_BGC_c00018_NODE_47...region001	Ruminococcus	Firmicutes	RiPP.	ranthipeptide.	RiPP.	ranthipeptide.	F
SRR5580046_bin.20.fa_BGC_c00053_NODE_17...region001	Faecalibacterium	Firmicutes	RiPP.	ranthipeptide.	RiPP.	ranthipeptide.	F
SRR5580046_bin.1.fa_BGC_c00076_NODE_37...region001	Blautia	Firmicutes	RiPP.	RRE-containing.	RiPP.	RRE-containing.	F
SRR5580046_bin.1.fa_BGC_c00044_NODE_16...region001	Blautia	Firmicutes	RiPP.	ranthipeptide.	RiPP.	ranthipeptide.	F
SRR5580044_bin.20.fa_BGC_c00156_NODE_22...region001	Akkermansia	Verrucomicrobia	other.	arylpolyene.	other.	arylpolyene.	F
SRR5580044_bin.20.fa_BGC_c00025_NODE_59...region001	Akkermansia	Verrucomicrobia	terpene.	terpene.	terpene.	terpene.	F
SRR5580044_bin.20.fa_BGC_c00009_NODE_31...region001	Akkermansia	Verrucomicrobia	terpene.	terpene.	terpene.	terpene.	F
SRR5580043_bin.9.fa_BGC_c00032_NODE_45...region001	Alistipes	Bacteroidetes	RiPP.	RRE-containing.	RiPP.	RRE-containing.	F
SRR5580043_bin.2.fa_BGC_c00299_NODE_27...region001	Phocaeicola	Bacteroidetes	other.	arylpolyene.	other.	arylpolyene.	F
SRR5580043_bin.2.fa_BGC_c00251_NODE_18...region001	Phocaeicola	Bacteroidetes	RiPP.	RiPP-like.	RiPP.	RiPP-like.	F
SRR5580043_bin.2.fa_BGC_c00137_NODE_64...region001	Phocaeicola	Bacteroidetes	other.	arylpolyene.	other.	arylpolyene.	F
SRR5580043_bin.2.fa_BGC_c00003_NODE_37...region001	Phocaeicola	Bacteroidetes	other.	resorcinol.	other.	resorcinol.	F
SRR5580043_bin.16.fa_BGC_c00141_NODE_21...region001	Akkermansia	Verrucomicrobia	terpene.	terpene.	terpene.	terpene.	F
SRR5580043_bin.16.fa_BGC_c00107_NODE_17...region001	Akkermansia	Verrucomicrobia	other.	arylpolyene.	other.	arylpolyene.	F
SRR5580043_bin.16.fa_BGC_c00003_NODE_24...region001	Akkermansia	Verrucomicrobia	terpene.	terpene.	terpene.	terpene.	F
SRR5580042_bin.50.fa_BGC_c00137_NODE_83...region001	Faecalibacterium	Firmicutes	RiPP.	RiPP-like.	RiPP.	RiPP-like.	F
SRR5580042_bin.50.fa_BGC_c00005_NODE_23...region001	Faecalibacterium	Firmicutes	RiPP.	ranthipeptide.	RiPP.	ranthipeptide.	F
SRR5580042_bin.47.fa_BGC_c00037_NODE_27...region001	Roseburia	Firmicutes	RiPP.	cyclic-lactone-autoinducer.	RiPP.	cyclic-lactone-autoinducer.	F
SRR5580042_bin.47.fa_BGC_c00027_NODE_52...region001	Roseburia	Firmicutes	RiPP.	cyclic-lactone-autoinducer.	RiPP.	cyclic-lactone-autoinducer.	F
SRR5580042_bin.47.fa_BGC_c00024_NODE_38...region001	Roseburia	Firmicutes	RiPP.	ranthipeptide.	RiPP.	ranthipeptide.	F
SRR5580042_bin.47.fa_BGC_c00022_NODE_32...region001	Roseburia	Firmicutes	RiPP.	cyclic-lactone-autoinducer.	RiPP.	cyclic-lactone-autoinducer.	F
SRR5580042_bin.47.fa_BGC_c00006_NODE_72...region001	Roseburia	Firmicutes	RiPP.	cyclic-lactone-autoinducer.	RiPP.	cyclic-lactone-autoinducer.	F
SRR5580042_bin.41.fa_BGC_c00015_NODE_63...region001	Faecalibacterium	Firmicutes	RiPP.	ranthipeptide.	RiPP.	ranthipeptide.	F
SRR5580042_bin.41.fa_BGC_c00002_NODE_17...region001	Faecalibacterium	Firmicutes	RiPP.	cyclic-lactone-autoinducer.	RiPP.	cyclic-lactone-autoinducer.	F
SRR5580042_bin.21.fa_BGC_c00263_NODE_75...region001	Phocaeicola	Bacteroidetes	other.	arylpolyene.	other.	arylpolyene.	F
SRR5580042_bin.21.fa_BGC_c00197_NODE_53...region001	Phocaeicola	Bacteroidetes	other.	arylpolyene.	other.	arylpolyene.	F
SRR5580042_bin.21.fa_BGC_c00003_NODE_29...region001	Phocaeicola	Bacteroidetes	RiPP.	RRE-containing.	RiPP.	RRE-containing.	F
SRR5580042_bin.21.fa_BGC_c00001_NODE_10...region001	Phocaeicola	Bacteroidetes	other.	resorcinol.	other.	resorcinol.	F
SRR5580042_bin.18.fa_BGC_c00013_NODE_73...region001	Streptococcus	Firmicutes	RiPP.	lanthipeptide-class-i.	RiPP.	lanthipeptide-class-i.	F
SRR5580042_bin.18.fa_BGC_c00012_NODE_70...region001	Streptococcus	Firmicutes	RiPP.	RRE-containing.	RiPP.	RRE-containing.	F
SRR5580042_bin.18.fa_BGC_c00004_NODE_46...region001	Streptococcus	Firmicutes	RiPP.	RiPP-like.	RiPP.	RiPP-like.	F
SRR5580042_bin.16.fa_BGC_c00102_NODE_25...region001	Blautia	Firmicutes	RiPP.	cyclic-lactone-autoinducer.	RiPP.	cyclic-lactone-autoinducer.	F
SRR5580042_bin.16.fa_BGC_c00027_NODE_58...region001	Blautia	Firmicutes	RiPP.	lanthipeptide-class-ii.	RiPP.	lanthipeptide-class-ii.	F
SRR5580042_bin.16.fa_BGC_c00015_NODE_39...region001	Blautia	Firmicutes	NRPS.	NRPS.	NRPS.	NRPS.	F
SRR5580042_bin.16.fa_BGC_c00006_NODE_22...region001	Blautia	Firmicutes	RiPP.	ranthipeptide.	RiPP.	ranthipeptide.	F
SRR5580042_bin.16.fa_BGC_c00003_NODE_19...region001	Blautia	Firmicutes	NRPS.	NRPS.	NRPS.	NRPS.	F
SRR5580041_bin.27.fa_BGC_c00094_NODE_10...region001	Alistipes	Bacteroidetes	RiPP.	RRE-containing.	RiPP.	RRE-containing.	F
SRR5580041_bin.19.fa_BGC_c00250_NODE_41...region001	Akkermansia	Verrucomicrobia	terpene.	terpene.	terpene.	terpene.	F
SRR5580041_bin.19.fa_BGC_c00070_NODE_10...region001	Akkermansia	Verrucomicrobia	terpene.	terpene.	terpene.	terpene.	F
SRR5580041_bin.19.fa_BGC_c00039_NODE_68...region001	Akkermansia	Verrucomicrobia	other.	arylpolyene.	other.	arylpolyene.	F
SRR5580040_bin.56.fa_BGC_c00052_NODE_21...region001	Ruminococcus	Firmicutes	RiPP.	ranthipeptide.	RiPP.	ranthipeptide.	F
SRR5580040_bin.56.fa_BGC_c00047_NODE_19...region001	Ruminococcus	Firmicutes	RiPP.	cyclic-lactone-autoinducer.	RiPP.	cyclic-lactone-autoinducer.	F
SRR5580040_bin.33.fa_BGC_c00031_NODE_12...region001	Blautia	Firmicutes	RiPP.	cyclic-lactone-autoinducer.	RiPP.	cyclic-lactone-autoinducer.	F
SRR5580040_bin.33.fa_BGC_c00019_NODE_60...region001	Blautia	Firmicutes	RiPP.	ranthipeptide.	RiPP.	ranthipeptide.	F
SRR5580040_bin.30.fa_BGC_c00026_NODE_10...region001	Faecalibacterium	Firmicutes	RiPP.	ranthipeptide.	RiPP.	ranthipeptide.	F
SRR5580040_bin.28.fa_BGC_c00053_NODE_50...region001	Ruminococcus	Firmicutes	RiPP.	ranthipeptide.	RiPP.	ranthipeptide.	F
SRR5580040_bin.28.fa_BGC_c00043_NODE_16...region001	Ruminococcus	Firmicutes	PKS.	transAT-PKS.	PKS.	transAT-PKS.	F
SRR5580040_bin.28.fa_BGC_c00028_NODE_86...region001	Ruminococcus	Firmicutes	RiPP.	ranthipeptide.	RiPP.	ranthipeptide.	F
SRR5580040_bin.28.fa_BGC_c00014_NODE_21...region001	Ruminococcus	Firmicutes	NRPS.	NRPS.	NRPS.	NRPS.	F
SRR5580040_bin.28.fa_BGC_c00005_NODE_11...region001	Ruminococcus	Firmicutes	RiPP.	cyclic-lactone-autoinducer.	RiPP.	cyclic-lactone-autoinducer.	F
SRR5580040_bin.28.fa_BGC_c00001_NODE_41...region001	Ruminococcus	Firmicutes	RiPP.	cyclic-lactone-autoinducer.	RiPP.	cyclic-lactone-autoinducer.	F
SRR5580040_bin.21.fa_BGC_c00030_NODE_53...region001	Blautia	Firmicutes	RiPP.	lanthipeptide-class-ii.	RiPP.	lanthipeptide-class-ii.	F
SRR5580040_bin.21.fa_BGC_c00029_NODE_53...region001	Blautia	Firmicutes	RiPP.	cyclic-lactone-autoinducer.	RiPP.	cyclic-lactone-autoinducer.	F
SRR5580040_bin.21.fa_BGC_c00020_NODE_42...region001	Blautia	Firmicutes	RiPP.	ranthipeptide.	RiPP.	ranthipeptide.	F
SRR5580040_bin.21.fa_BGC_c00006_NODE_21...region001	Blautia	Firmicutes	NRPS.	NRPS.	NRPS.	NRPS.	F
SRR5580040_bin.21.fa_BGC_c00004_NODE_18...region001	Blautia	Firmicutes	NRPS.	NRPS.	NRPS.	NRPS.	F
SRR5580040_bin.18.fa_BGC_c00077_NODE_38...region001	Blautia	Firmicutes	RiPP.	RRE-containing.	RiPP.	RRE-containing.	F
SRR5580040_bin.18.fa_BGC_c00064_NODE_28...region001	Blautia	Firmicutes	RiPP.	ranthipeptide.	RiPP.	ranthipeptide.	F
SRR5580040_bin.15.fa_BGC_c00294_NODE_10...region001	Phocaeicola	Bacteroidetes	RiPP.	cyclic-lactone-autoinducer.	RiPP.	cyclic-lactone-autoinducer.	F
SRR5580040_bin.15.fa_BGC_c00202_NODE_59...region001	Phocaeicola	Bacteroidetes	RiPP.	RiPP-like.	RiPP.	RiPP-like.	F
SRR5580040_bin.15.fa_BGC_c00174_NODE_50...region001	Phocaeicola	Bacteroidetes	other.	arylpolyene.	other.	arylpolyene.	F
SRR5580040_bin.15.fa_BGC_c00002_NODE_22...region001	Phocaeicola	Bacteroidetes	RiPP.	RRE-containing.	RiPP.	RRE-containing.	F
SRR5580039_bin.61.fa_BGC_c00076_NODE_38...region001	Roseburia	Firmicutes	RiPP.	ranthipeptide.	RiPP.	ranthipeptide.	F
SRR5580039_bin.61.fa_BGC_c00039_NODE_13...region001	Roseburia	Firmicutes	RiPP.	cyclic-lactone-autoinducer.	RiPP.	cyclic-lactone-autoinducer.	F
SRR5580039_bin.59.fa_BGC_c00071_NODE_52...region001	Lachnospira	Firmicutes	RiPP.	ranthipeptide.	RiPP.	ranthipeptide.	F
SRR5580039_bin.59.fa_BGC_c00058_NODE_32...region001	Lachnospira	Firmicutes	RiPP.	cyclic-lactone-autoinducer.	RiPP.	cyclic-lactone-autoinducer.	F
SRR5580039_bin.34.fa_BGC_c00062_NODE_22...region001	Ruminococcus	Firmicutes	RiPP.	cyclic-lactone-autoinducer.	RiPP.	cyclic-lactone-autoinducer.	F
SRR5580039_bin.34.fa_BGC_c00009_NODE_32...region001	Ruminococcus	Firmicutes	RiPP.	ranthipeptide.	RiPP.	ranthipeptide.	F
SRR5580039_bin.29.fa_BGC_c00067_NODE_60...region001	Phocaeicola	Bacteroidetes	other.	arylpolyene.	other.	arylpolyene.	F
SRR5580039_bin.29.fa_BGC_c00006_NODE_26...region001	Phocaeicola	Bacteroidetes	RiPP.	RRE-containing.	RiPP.	RRE-containing.	F
SRR5580039_bin.29.fa_BGC_c00004_NODE_11...region001	Phocaeicola	Bacteroidetes	RiPP.	RRE-containing.	RiPP.	RRE-containing.	F
SRR5580039_bin.28.fa_BGC_c00102_NODE_64...region001	Blautia	Firmicutes	RiPP.	ranthipeptide.	RiPP.	ranthipeptide.	F
SRR5580039_bin.28.fa_BGC_c00071_NODE_38...region001	Blautia	Firmicutes	RiPP.	RRE-containing.	RiPP.	RRE-containing.	F
SRR5580039_bin.2.fa_BGC_c00027_NODE_51...region001	Blautia	Firmicutes	RiPP.	lanthipeptide-class-ii.	RiPP.	lanthipeptide-class-ii.	F
SRR5580039_bin.2.fa_BGC_c00026_NODE_51...region001	Blautia	Firmicutes	RiPP.	ranthipeptide.	RiPP.	ranthipeptide.	F
SRR5580039_bin.10.fa_BGC_c00048_NODE_52...region001	Ruminococcus	Firmicutes	RiPP.	ranthipeptide.	RiPP.	ranthipeptide.	F
SRR5580039_bin.10.fa_BGC_c00044_NODE_45...region001	Ruminococcus	Firmicutes	RiPP.	cyclic-lactone-autoinducer.	RiPP.	cyclic-lactone-autoinducer.	F
SRR5580039_bin.10.fa_BGC_c00035_NODE_20...region001	Ruminococcus	Firmicutes	PKS.	transAT-PKS.	PKS.	transAT-PKS.	F
SRR5580039_bin.10.fa_BGC_c00032_NODE_13...region001	Ruminococcus	Firmicutes	RiPP.	RRE-containing.	RiPP.	RRE-containing.	F
SRR5580039_bin.10.fa_BGC_c00028_NODE_95...region001	Ruminococcus	Firmicutes	RiPP.	cyclic-lactone-autoinducer.	RiPP.	cyclic-lactone-autoinducer.	F
SRR5580039_bin.10.fa_BGC_c00019_NODE_56...region001	Ruminococcus	Firmicutes	RiPP.	RiPP-like.	RiPP.	RiPP-like.	F
SRR5580039_bin.10.fa_BGC_c00006_NODE_20...region001	Ruminococcus	Firmicutes	NRPS.	NRPS.	NRPS.	NRPS.	F
SRR5580039_bin.10.fa_BGC_c00001_NODE_10...region001	Ruminococcus	Firmicutes	RiPP.	cyclic-lactone-autoinducer.	RiPP.	cyclic-lactone-autoinducer.	F
SRR5580038_bin.23.fa_BGC_c00402_NODE_85...region001	Akkermansia	Verrucomicrobia	terpene.	terpene.	terpene.	terpene.	F
SRR5580038_bin.23.fa_BGC_c00399_NODE_83...region001	Akkermansia	Verrucomicrobia	terpene.	terpene.	terpene.	terpene.	F
SRR5580038_bin.23.fa_BGC_c00298_NODE_48...region001	Akkermansia	Verrucomicrobia	terpene.	terpene.	terpene.	terpene.	F
SRR5580038_bin.23.fa_BGC_c00084_NODE_13...region001	Akkermansia	Verrucomicrobia	other.	arylpolyene.	other.	arylpolyene.	F
SRR5580037_bin.7.fa_BGC_c00041_NODE_20...region001	Faecalibacterium	Firmicutes	RiPP.	ranthipeptide.	RiPP.	ranthipeptide.	F
SRR5580037_bin.47.fa_BGC_c00013_NODE_14...region001	Bacteroides	Bacteroidetes	RiPP.	RRE-containing.	RiPP.	RRE-containing.	F
SRR5580037_bin.46.fa_BGC_c00035_NODE_74...region001	Blautia	Firmicutes	RiPP.	cyclic-lactone-autoinducer.	RiPP.	cyclic-lactone-autoinducer.	F
SRR5580037_bin.46.fa_BGC_c00023_NODE_52...region001	Blautia	Firmicutes	RiPP.	ranthipeptide.	RiPP.	ranthipeptide.	F
SRR5580037_bin.46.fa_BGC_c00014_NODE_35...region001	Blautia	Firmicutes	NRPS.	NRPS.	NRPS.	NRPS.	F
SRR5580037_bin.46.fa_BGC_c00013_NODE_33...region001	Blautia	Firmicutes	RiPP.	lanthipeptide-class-ii.	RiPP.	lanthipeptide-class-ii.	F
SRR5580037_bin.39.fa_BGC_c00038_NODE_14...region001	Blautia	Firmicutes	RiPP.	ranthipeptide.	RiPP.	ranthipeptide.	F
SRR5580037_bin.35.fa_BGC_c00068_NODE_44...region001	Blautia	Firmicutes	RiPP.	RRE-containing.	RiPP.	RRE-containing.	F
SRR5580037_bin.35.fa_BGC_c00050_NODE_15...region001	Blautia	Firmicutes	RiPP.	ranthipeptide.	RiPP.	ranthipeptide.	F
SRR5580036_bin.78.fa_BGC_c00194_NODE_92...region001	Faecalibacterium	Firmicutes	RiPP.	ranthipeptide.	RiPP.	ranthipeptide.	F
SRR5580036_bin.78.fa_BGC_c00070_NODE_39...region001	Faecalibacterium	Firmicutes	RiPP.	cyclic-lactone-autoinducer.	RiPP.	cyclic-lactone-autoinducer.	F
SRR5580036_bin.70.fa_BGC_c00014_NODE_24...region001	Bacteroides	Bacteroidetes	RiPP.	RRE-containing.	RiPP.	RRE-containing.	F
SRR5580036_bin.33.fa_BGC_c00088_NODE_52...region001	Alistipes	Bacteroidetes	RiPP.	RRE-containing.	RiPP.	RRE-containing.	F
SRR5580036_bin.30.fa_BGC_c00033_NODE_12...region001	Roseburia	Firmicutes	RiPP.	ranthipeptide.	RiPP.	ranthipeptide.	F
SRR5580036_bin.29.fa_BGC_c00077_NODE_49...region001	Faecalibacterium	Firmicutes	RiPP.	ranthipeptide.	RiPP.	ranthipeptide.	F
SRR5580035_bin.89.fa_BGC_c00031_NODE_10...region001	Faecalibacterium	Firmicutes	RiPP.	ranthipeptide.	RiPP.	ranthipeptide.	F
SRR5580035_bin.88.fa_BGC_c00011_NODE_24...region001	Ruminococcus	Firmicutes	RiPP.	cyclic-lactone-autoinducer.	RiPP.	cyclic-lactone-autoinducer.	F
SRR5580035_bin.88.fa_BGC_c00005_NODE_91...region001	Ruminococcus	Firmicutes	RiPP.	RRE-containing.	RiPP.	RRE-containing.	F
SRR5580035_bin.88.fa_BGC_c00004_NODE_89...region001	Ruminococcus	Firmicutes	RiPP.	ranthipeptide.	RiPP.	ranthipeptide.	F
SRR5580035_bin.88.fa_BGC_c00001_NODE_10...region001	Ruminococcus	Firmicutes	hybrid.	hybrid.	hybrid(other.NRPS.)	hybrid(ladderane.NRPS.)	F
SRR5580035_bin.75.fa_BGC_c00079_NODE_55...region001	Faecalibacterium	Firmicutes	RiPP.	ranthipeptide.	RiPP.	ranthipeptide.	F
SRR5580035_bin.54.fa_BGC_c00025_NODE_15...region001	Bacteroides	Bacteroidetes	RiPP.	RRE-containing.	RiPP.	RRE-containing.	F
SRR5580035_bin.54.fa_BGC_c00021_NODE_13...region001	Bacteroides	Bacteroidetes	RiPP.	RRE-containing.	RiPP.	RRE-containing.	F
SRR5580035_bin.54.fa_BGC_c00020_NODE_12...region001	Bacteroides	Bacteroidetes	other.	arylpolyene.	other.	arylpolyene.	F
SRR5580035_bin.54.fa_BGC_c00019_NODE_11...region001	Bacteroides	Bacteroidetes	other.	arylpolyene.	other.	arylpolyene.	F
SRR5580035_bin.51.fa_BGC_c00267_NODE_19...region001	Faecalibacterium	Firmicutes	RiPP.	ranthipeptide.	RiPP.	ranthipeptide.	F
SRR5580035_bin.50.fa_BGC_c00007_NODE_37...region001	Alistipes	Bacteroidetes	RiPP.	RRE-containing.	RiPP.	RRE-containing.	F
SRR5580035_bin.46.fa_BGC_c00020_NODE_11...region001	Phascolarctobacterium	Firmicutes	RiPP.	ranthipeptide.	RiPP.	ranthipeptide.	F
SRR5580035_bin.43.fa_BGC_c00037_NODE_93...region001	Bacteroides	Bacteroidetes	RiPP.	RRE-containing.	RiPP.	RRE-containing.	F
SRR5580035_bin.41.fa_BGC_c00004_NODE_33...region002	Akkermansia	Verrucomicrobia	terpene.	terpene.	terpene.	terpene.	F
SRR5580035_bin.41.fa_BGC_c00004_NODE_33...region001	Akkermansia	Verrucomicrobia	other.	arylpolyene.	other.	arylpolyene.	F
SRR5580035_bin.41.fa_BGC_c00001_NODE_5_...region001	Akkermansia	Verrucomicrobia	terpene.	terpene.	terpene.	terpene.	F
SRR5580035_bin.37.fa_BGC_c00036_NODE_20...region001	Roseburia	Firmicutes	RiPP.	ranthipeptide.	RiPP.	ranthipeptide.	F
SRR5580035_bin.22.fa_BGC_c00312_NODE_30...region001	Faecalibacterium	Firmicutes	RiPP.	ranthipeptide.	RiPP.	ranthipeptide.	F
SRR5580035_bin.22.fa_BGC_c00202_NODE_11...region001	Faecalibacterium	Firmicutes	RiPP.	ranthipeptide.	RiPP.	ranthipeptide.	F
SRR5580035_bin.22.fa_BGC_c00051_NODE_25...region001	Faecalibacterium	Firmicutes	RiPP.	ranthipeptide.	RiPP.	ranthipeptide.	F
SRR5580035_bin.22.fa_BGC_c00003_NODE_76...region001	Faecalibacterium	Firmicutes	RiPP.	cyclic-lactone-autoinducer.	RiPP.	cyclic-lactone-autoinducer.	F
SRR5580034_bin.9.fa_BGC_c00062_NODE_39...region001	Lachnospira	Firmicutes	RiPP.	cyclic-lactone-autoinducer.	RiPP.	cyclic-lactone-autoinducer.	F
SRR5580034_bin.9.fa_BGC_c00061_NODE_39...region001	Lachnospira	Firmicutes	RiPP.	cyclic-lactone-autoinducer.	RiPP.	cyclic-lactone-autoinducer.	F
SRR5580034_bin.9.fa_BGC_c00046_NODE_28...region001	Lachnospira	Firmicutes	RiPP.	RRE-containing.	RiPP.	RRE-containing.	F
SRR5580034_bin.9.fa_BGC_c00021_NODE_16...region001	Lachnospira	Firmicutes	RiPP.	ranthipeptide.	RiPP.	ranthipeptide.	F
SRR5580034_bin.9.fa_BGC_c00001_NODE_8_...region001	Lachnospira	Firmicutes	RiPP.	cyclic-lactone-autoinducer.	RiPP.	cyclic-lactone-autoinducer.	F
SRR5580034_bin.15.fa_BGC_c00071_NODE_15...region001	Streptococcus	Firmicutes	RiPP.	RiPP-like.	RiPP.	RiPP-like.	F
SRR5580034_bin.15.fa_BGC_c00012_NODE_54...region001	Streptococcus	Firmicutes	RiPP.	RiPP-like.	RiPP.	RiPP-like.	F
SRR5580033_bin.15.fa_BGC_c00081_NODE_38...region001	Prevotella	Bacteroidetes	RiPP.	RRE-containing.	RiPP.	RRE-containing.	F
SRR5580031_bin.12.fa_BGC_c00010_NODE_57...region001	Prevotella	Bacteroidetes	RiPP.	RRE-containing.	RiPP.	RRE-containing.	F
SRR5580030_bin.15.fa_BGC_c00202_NODE_48...region001	Streptococcus	Firmicutes	PKS.	T3PKS.	PKS.	T3PKS.	F
SRR5580030_bin.15.fa_BGC_c00005_NODE_29...region001	Streptococcus	Firmicutes	RiPP.	RiPP-like.	RiPP.	RiPP-like.	F
SRR5580029_bin.5.fa_BGC_c00088_NODE_34...region001	Prevotella	Bacteroidetes	RiPP.	RRE-containing.	RiPP.	RRE-containing.	F
SRR5580028_bin.11.fa_BGC_c00237_NODE_51...region001	Streptococcus	Firmicutes	PKS.	T3PKS.	PKS.	T3PKS.	F
SRR5580028_bin.11.fa_BGC_c00006_NODE_36...region001	Streptococcus	Firmicutes	RiPP.	lanthipeptide-class-ii.	RiPP.	lanthipeptide-class-ii.	F
SRR5580027_bin.7.fa_BGC_c00118_NODE_13...region001	Prevotella	Bacteroidetes	RiPP.	RRE-containing.	RiPP.	RRE-containing.	F
SRR5580026_bin.8.fa_BGC_c00211_NODE_83...region001	Megamonas	Firmicutes	RiPP.	ranthipeptide.	RiPP.	ranthipeptide.	F
SRR5580026_bin.8.fa_BGC_c00148_NODE_39...region001	Megamonas	Firmicutes	RiPP.	ranthipeptide.	RiPP.	ranthipeptide.	F
SRR5580026_bin.7.fa_BGC_c00033_NODE_31...region001	Alistipes	Bacteroidetes	RiPP.	RRE-containing.	RiPP.	RRE-containing.	F
SRR5580026_bin.7.fa_BGC_c00001_NODE_17...region001	Alistipes	Bacteroidetes	other.	arylpolyene.	other.	arylpolyene.	F
SRR5580026_bin.5.fa_BGC_c00009_NODE_59...region001	Phaseolus	Streptophyta	RiPP.	cyclic-lactone-autoinducer.	RiPP.	cyclic-lactone-autoinducer.	F
SRR5580026_bin.5.fa_BGC_c00007_NODE_43...region001	Phaseolus	Streptophyta	NRPS.	NRPS.	NRPS.	NRPS.	F
SRR5580026_bin.3.fa_BGC_c00001_NODE_2_...region001	Prevotella	Bacteroidetes	RiPP.	RRE-containing.	RiPP.	RRE-containing.	F
SRR5580026_bin.19.fa_BGC_c00035_NODE_61...region001	Ruminococcus	Firmicutes	other.	ladderane.	other.	ladderane.	F
SRR5580026_bin.19.fa_BGC_c00020_NODE_26...region001	Ruminococcus	Firmicutes	NRPS.	NRPS.	NRPS.	NRPS.	F
SRR5580026_bin.19.fa_BGC_c00013_NODE_10...region001	Ruminococcus	Firmicutes	RiPP.	ranthipeptide.	RiPP.	ranthipeptide.	F
SRR5580026_bin.19.fa_BGC_c00012_NODE_84...region001	Ruminococcus	Firmicutes	RiPP.	RRE-containing.	RiPP.	RRE-containing.	F
SRR5580024_bin.2.fa_BGC_c00039_NODE_43...region001	Bacteroides	Bacteroidetes	other.	resorcinol.	other.	resorcinol.	F
SRR5580023_bin.8.fa_BGC_c00055_NODE_14...region001	Bacteroides	Bacteroidetes	other.	arylpolyene.	other.	arylpolyene.	F
SRR5580023_bin.14.fa_BGC_c00221_NODE_26...region001	Streptococcus	Firmicutes	RiPP.	RiPP-like.	RiPP.	RiPP-like.	F
SRR5580023_bin.14.fa_BGC_c00212_NODE_25...region001	Streptococcus	Firmicutes	RiPP.	RiPP-like.	RiPP.	RiPP-like.	F
SRR5580023_bin.14.fa_BGC_c00120_NODE_11...region001	Streptococcus	Firmicutes	PKS.	T3PKS.	PKS.	T3PKS.	F
SRR5580023_bin.14.fa_BGC_c00024_NODE_33...region001	Streptococcus	Firmicutes	RiPP.	RiPP-like.	RiPP.	RiPP-like.	F
SRR5580022_bin.4.fa_BGC_c00036_NODE_27...region001	Roseburia	Firmicutes	RiPP.	ranthipeptide.	RiPP.	ranthipeptide.	F
SRR5580022_bin.3.fa_BGC_c00116_NODE_84...region001	Bacteroides	Bacteroidetes	other.	arylpolyene.	other.	arylpolyene.	F
SRR5580022_bin.15.fa_BGC_c00194_NODE_24...region001	Faecalibacterium	Firmicutes	RiPP.	ranthipeptide.	RiPP.	ranthipeptide.	F
SRR5580022_bin.13.fa_BGC_c00083_NODE_10...region001	Streptococcus	Firmicutes	RiPP.	RiPP-like.	RiPP.	RiPP-like.	F
SRR5580022_bin.13.fa_BGC_c00053_NODE_64...region001	Streptococcus	Firmicutes	RiPP.	RiPP-like.	RiPP.	RiPP-like.	F
SRR5580022_bin.13.fa_BGC_c00010_NODE_14...region001	Streptococcus	Firmicutes	PKS.	T3PKS.	PKS.	T3PKS.	F
SRR5580022_bin.13.fa_BGC_c00002_NODE_40...region001	Streptococcus	Firmicutes	RiPP.	RiPP-like.	RiPP.	RiPP-like.	F
SRR5580019_bin.4.fa_BGC_c00008_NODE_24...region001	Alistipes	Bacteroidetes	RiPP.	RRE-containing.	RiPP.	RRE-containing.	F
SRR5580019_bin.18.fa_BGC_c00017_NODE_60...region001	Alistipes	Bacteroidetes	other.	arylpolyene.	other.	arylpolyene.	F
SRR5580019_bin.15.fa_BGC_c00018_NODE_94...region001	Alistipes	Bacteroidetes	RiPP.	RRE-containing.	RiPP.	RRE-containing.	F
SRR5580018_bin.1.fa_BGC_c00015_NODE_13...region001	Clostridium	Firmicutes	RiPP.	thiopeptide.	RiPP.	thiopeptide.	F
SRR5580018_bin.1.fa_BGC_c00004_NODE_22...region001	Clostridium	Firmicutes	RiPP.	cyclic-lactone-autoinducer.	RiPP.	cyclic-lactone-autoinducer.	F
SRR5580017_bin.5.fa_BGC_c00316_NODE_38...region001	Faecalibacterium	Firmicutes	RiPP.	ranthipeptide.	RiPP.	ranthipeptide.	F
SRR5580017_bin.13.fa_BGC_c00150_NODE_26...region001	Bacteroides	Bacteroidetes	RiPP.	cyclic-lactone-autoinducer.	RiPP.	cyclic-lactone-autoinducer.	F
SRR5580017_bin.13.fa_BGC_c00017_NODE_61...region001	Bacteroides	Bacteroidetes	other.	arylpolyene.	other.	arylpolyene.	F
SRR5580016_bin.7.fa_BGC_c00020_NODE_76...region001	Limosilactobacillus	Firmicutes	PKS.	T3PKS.	PKS.	T3PKS.	F
SRR5580016_bin.51.fa_BGC_c00008_NODE_46...region001	Bacteroides	Bacteroidetes	other.	arylpolyene.	other.	arylpolyene.	F
SRR5580016_bin.45.fa_BGC_c00423_NODE_14...region001	Alistipes	Bacteroidetes	other.	arylpolyene.	other.	arylpolyene.	F
SRR5580016_bin.45.fa_BGC_c00028_NODE_17...region001	Alistipes	Bacteroidetes	RiPP.	RRE-containing.	RiPP.	RRE-containing.	F
SRR5580016_bin.4.fa_BGC_c00060_NODE_31...region001	Megamonas	Firmicutes	RiPP.	cyclic-lactone-autoinducer.	RiPP.	cyclic-lactone-autoinducer.	F
SRR5580016_bin.38.fa_BGC_c00090_NODE_64...region001	Faecalibacterium	Firmicutes	RiPP.	ranthipeptide.	RiPP.	ranthipeptide.	F
SRR5580016_bin.32.fa_BGC_c00184_NODE_13...region001	Streptococcus	Firmicutes	RiPP.	RiPP-like.	RiPP.	RiPP-like.	F
SRR5580016_bin.31.fa_BGC_c00007_NODE_58...region001	Alistipes	Bacteroidetes	RiPP.	RRE-containing.	RiPP.	RRE-containing.	F
SRR5580016_bin.29.fa_BGC_c00103_NODE_55...region001	Lactobacillus	Firmicutes	RiPP.	RiPP-like.	RiPP.	RiPP-like.	F
SRR5580016_bin.28.fa_BGC_c00103_NODE_44...region001	Dialister	Firmicutes	RiPP.	ranthipeptide.	RiPP.	ranthipeptide.	F
SRR5580016_bin.2.fa_BGC_c00019_NODE_39...region001	Homo	Chordata	RiPP.	cyclic-lactone-autoinducer.	RiPP.	cyclic-lactone-autoinducer.	F
SRR5580016_bin.2.fa_BGC_c00001_NODE_5_...region001	Homo	Chordata	NRPS.	NRPS.	NRPS.	NRPS.	F
SRR5580016_bin.12.fa_BGC_c00022_NODE_61...region001	Anaerostipes	Firmicutes	RiPP.	RRE-containing.	RiPP.	RRE-containing.	F
SRR5580016_bin.12.fa_BGC_c00006_NODE_21...region001	Anaerostipes	Firmicutes	RiPP.	ranthipeptide.	RiPP.	ranthipeptide.	F
SRR5580016_bin.11.fa_BGC_c00064_NODE_90...region001	Blautia	Firmicutes	RiPP.	ranthipeptide.	RiPP.	ranthipeptide.	F
SRR5580016_bin.11.fa_BGC_c00033_NODE_41...region001	Blautia	Firmicutes	NRPS.	NRPS.	NRPS.	NRPS.	F
SRR5580016_bin.11.fa_BGC_c00019_NODE_23...region001	Blautia	Firmicutes	RiPP.	cyclic-lactone-autoinducer.	RiPP.	cyclic-lactone-autoinducer.	F
SRR5580016_bin.11.fa_BGC_c00013_NODE_16...region001	Blautia	Firmicutes	RiPP.	cyclic-lactone-autoinducer.	RiPP.	cyclic-lactone-autoinducer.	F
SRR5580015_bin.8.fa_BGC_c00016_NODE_37...region001	Bacteroides	Bacteroidetes	RiPP.	RRE-containing.	RiPP.	RRE-containing.	F
SRR5580015_bin.4.fa_BGC_c00103_NODE_10...region001	Streptococcus	Firmicutes	RiPP.	RiPP-like.	RiPP.	RiPP-like.	F
SRR5580015_bin.4.fa_BGC_c00021_NODE_28...region001	Streptococcus	Firmicutes	PKS.	T3PKS.	PKS.	T3PKS.	F
SRR5580015_bin.4.fa_BGC_c00006_NODE_16...region001	Streptococcus	Firmicutes	RiPP.	RiPP-like.	RiPP.	RiPP-like.	F
SRR5580015_bin.14.fa_BGC_c00039_NODE_10...region001	Bacteroides	Bacteroidetes	other.	arylpolyene.	other.	arylpolyene.	F
SRR5580014_bin.4.fa_BGC_c00051_NODE_69...region001	Lactobacillus	Firmicutes	RiPP.	RiPP-like.	RiPP.	RiPP-like.	F
SRR5580014_bin.1.fa_BGC_c00106_NODE_21...region001	Streptococcus	Firmicutes	RiPP.	RiPP-like.	RiPP.	RiPP-like.	F
SRR5580014_bin.1.fa_BGC_c00059_NODE_77...region001	Streptococcus	Firmicutes	RiPP.	RiPP-like.	RiPP.	RiPP-like.	F
SRR5580014_bin.1.fa_BGC_c00019_NODE_17...region001	Streptococcus	Firmicutes	RiPP.	RiPP-like.	RiPP.	RiPP-like.	F
SRR5580014_bin.1.fa_BGC_c00017_NODE_17...region001	Streptococcus	Firmicutes	PKS.	T3PKS.	PKS.	T3PKS.	F
SRR5580014_bin.1.fa_BGC_c00001_NODE_25...region001	Streptococcus	Firmicutes	RiPP.	RiPP-like.	RiPP.	RiPP-like.	F
SRR5580013_bin.8.fa_BGC_c00143_NODE_15...region001	Alistipes	Bacteroidetes	RiPP.	RRE-containing.	RiPP.	RRE-containing.	F
SRR5580013_bin.6.fa_BGC_c00038_NODE_94...region001	Phocaeicola	Bacteroidetes	other.	arylpolyene.	other.	arylpolyene.	F
SRR5580013_bin.6.fa_BGC_c00028_NODE_66...region001	Phocaeicola	Bacteroidetes	RiPP.	RiPP-like.	RiPP.	RiPP-like.	F
SRR5580013_bin.6.fa_BGC_c00015_NODE_29...region001	Phocaeicola	Bacteroidetes	RiPP.	RRE-containing.	RiPP.	RRE-containing.	F
SRR5580013_bin.5.fa_BGC_c00011_NODE_32...region001	Sutterella	Proteobacteria	PKS.	T1PKS.	PKS.	T1PKS.	F
SRR5580013_bin.20.fa_BGC_c00010_NODE_64...region001	Acidaminococcus	Firmicutes	RiPP.	RRE-containing.	RiPP.	RRE-containing.	F
SRR5580012_bin.23.fa_BGC_c00065_NODE_57...region001	Alistipes	Bacteroidetes	RiPP.	RRE-containing.	RiPP.	RRE-containing.	F
SRR5580012_bin.21.fa_BGC_c00001_NODE_17...region001	Acidaminococcus	Firmicutes	RiPP.	ranthipeptide.	RiPP.	ranthipeptide.	F
SRR5580012_bin.2.fa_BGC_c00063_NODE_15...region001	Faecalibacterium	Firmicutes	RiPP.	ranthipeptide.	RiPP.	ranthipeptide.	F
SRR5580012_bin.18.fa_BGC_c00041_NODE_29...region001	Ruminococcus	Firmicutes	RiPP.	RRE-containing.	RiPP.	RRE-containing.	F
SRR5580012_bin.18.fa_BGC_c00030_NODE_23...region001	Ruminococcus	Firmicutes	RiPP.	ranthipeptide.	RiPP.	ranthipeptide.	F
SRR5580012_bin.18.fa_BGC_c00023_NODE_15...region001	Ruminococcus	Firmicutes	NRPS.	NRPS.	NRPS.	NRPS.	F
SRR5580012_bin.18.fa_BGC_c00014_NODE_10...region001	Ruminococcus	Firmicutes	other.	ladderane.	other.	ladderane.	F
SRR5580012_bin.17.fa_BGC_c00073_NODE_22...region001	Phocaeicola	Bacteroidetes	NRPS.	NRPS.	NRPS.	NRPS.	F
SRR5580012_bin.17.fa_BGC_c00036_NODE_98...region001	Phocaeicola	Bacteroidetes	other.	arylpolyene.	other.	arylpolyene.	F
SRR5580012_bin.17.fa_BGC_c00019_NODE_52...region001	Phocaeicola	Bacteroidetes	RiPP.	RiPP-like.	RiPP.	RiPP-like.	F
SRR5580012_bin.17.fa_BGC_c00007_NODE_15...region001	Phocaeicola	Bacteroidetes	RiPP.	RRE-containing.	RiPP.	RRE-containing.	F
SRR5580012_bin.17.fa_BGC_c00001_NODE_1_...region001	Phocaeicola	Bacteroidetes	other.	arylpolyene.	other.	arylpolyene.	F
SRR5580011_bin.9.fa_BGC_c00299_NODE_57...region001	Acidaminococcus	Firmicutes	RiPP.	ranthipeptide.	RiPP.	ranthipeptide.	F
SRR5580011_bin.2.fa_BGC_c00017_NODE_14...region001	Ruminococcus	Firmicutes	RiPP.	ranthipeptide.	RiPP.	ranthipeptide.	F
SRR5580011_bin.2.fa_BGC_c00014_NODE_11...region001	Ruminococcus	Firmicutes	other.	ladderane.	other.	ladderane.	F
SRR5580011_bin.2.fa_BGC_c00011_NODE_92...region001	Ruminococcus	Firmicutes	NRPS.	NRPS.	NRPS.	NRPS.	F
SRR5580011_bin.2.fa_BGC_c00010_NODE_87...region001	Ruminococcus	Firmicutes	RiPP.	RRE-containing.	RiPP.	RRE-containing.	F
SRR5580011_bin.19.fa_BGC_c00099_NODE_83...region001	Alistipes	Bacteroidetes	RiPP.	lanthipeptide-class-i.	RiPP.	lanthipeptide-class-i.	F
SRR5580011_bin.19.fa_BGC_c00084_NODE_71...region001	Alistipes	Bacteroidetes	RiPP.	RRE-containing.	RiPP.	RRE-containing.	F
SRR5580011_bin.12.fa_BGC_c00054_NODE_13...region001	Phocaeicola	Bacteroidetes	RiPP.	RiPP-like.	RiPP.	RiPP-like.	F
SRR5580011_bin.12.fa_BGC_c00030_NODE_70...region001	Phocaeicola	Bacteroidetes	other.	arylpolyene.	other.	arylpolyene.	F
SRR5580011_bin.12.fa_BGC_c00001_NODE_2_...region001	Phocaeicola	Bacteroidetes	RiPP.	RRE-containing.	RiPP.	RRE-containing.	F
SRR5580010_bin.21.fa_BGC_c00013_NODE_82...region001	Dialister	Firmicutes	RiPP.	ranthipeptide.	RiPP.	ranthipeptide.	F
SRR5580010_bin.16.fa_BGC_c00177_NODE_32...region001	Acidaminococcus	Firmicutes	RiPP.	RRE-containing.	RiPP.	RRE-containing.	F
SRR5580010_bin.15.fa_BGC_c00092_NODE_41...region001	Phocaeicola	Bacteroidetes	RiPP.	RiPP-like.	RiPP.	RiPP-like.	F
SRR5580010_bin.15.fa_BGC_c00077_NODE_25...region001	Phocaeicola	Bacteroidetes	NRPS.	NRPS.	NRPS.	NRPS.	F
SRR5580010_bin.15.fa_BGC_c00026_NODE_74...region001	Phocaeicola	Bacteroidetes	other.	arylpolyene.	other.	arylpolyene.	F
SRR5580010_bin.15.fa_BGC_c00007_NODE_15...region001	Phocaeicola	Bacteroidetes	RiPP.	RRE-containing.	RiPP.	RRE-containing.	F
SRR5580010_bin.15.fa_BGC_c00001_NODE_2_...region001	Phocaeicola	Bacteroidetes	other.	arylpolyene.	other.	arylpolyene.	F
SRR5580010_bin.1.fa_BGC_c00131_NODE_13...region001	Alistipes	Bacteroidetes	RiPP.	lanthipeptide-class-i.	RiPP.	lanthipeptide-class-i.	F
SRR5580010_bin.1.fa_BGC_c00038_NODE_38...region001	Alistipes	Bacteroidetes	RiPP.	RRE-containing.	RiPP.	RRE-containing.	F
SRR5580009_bin.9.fa_BGC_c00276_NODE_72...region001	Parabacteroides	Bacteroidetes	terpene.	terpene.	terpene.	terpene.	F
SRR5580009_bin.9.fa_BGC_c00014_NODE_45...region001	Parabacteroides	Bacteroidetes	terpene.	terpene.	terpene.	terpene.	F
SRR5580009_bin.48.fa_BGC_c00056_NODE_15...region001	Roseburia	Firmicutes	RiPP.	ranthipeptide.	RiPP.	ranthipeptide.	F
SRR5580009_bin.48.fa_BGC_c00013_NODE_26...region001	Roseburia	Firmicutes	RiPP.	cyclic-lactone-autoinducer.	RiPP.	cyclic-lactone-autoinducer.	F
SRR5580009_bin.45.fa_BGC_c00015_NODE_78...region001	Faecalibacterium	Firmicutes	RiPP.	ranthipeptide.	RiPP.	ranthipeptide.	F
SRR5580009_bin.41.fa_BGC_c00096_NODE_38...region001	Faecalibacterium	Firmicutes	RiPP.	ranthipeptide.	RiPP.	ranthipeptide.	F
SRR5580009_bin.41.fa_BGC_c00046_NODE_16...region001	Faecalibacterium	Firmicutes	RiPP.	ranthipeptide.	RiPP.	ranthipeptide.	F
SRR5580009_bin.23.fa_BGC_c00069_NODE_32...region001	Anaerostipes	Firmicutes	RiPP.	ranthipeptide.	RiPP.	ranthipeptide.	F
SRR5580009_bin.23.fa_BGC_c00040_NODE_19...region001	Anaerostipes	Firmicutes	RiPP.	RRE-containing.	RiPP.	RRE-containing.	F
SRR5580009_bin.14.fa_BGC_c00046_NODE_46...region001	Phocaeicola	Bacteroidetes	RiPP.	RRE-containing.	RiPP.	RRE-containing.	F
SRR5580009_bin.14.fa_BGC_c00026_NODE_18...region001	Phocaeicola	Bacteroidetes	other.	arylpolyene.	other.	arylpolyene.	F
SRR5580009_bin.1.fa_BGC_c00015_NODE_84...region001	Dialister	Firmicutes	RiPP.	ranthipeptide.	RiPP.	ranthipeptide.	F
SRR5580008_bin.8.fa_BGC_c00078_NODE_71...region001	Ruminococcus	Firmicutes	NRPS.	NRPS-like.	NRPS.	NRPS-like.	F
SRR5580008_bin.8.fa_BGC_c00074_NODE_68...region001	Ruminococcus	Firmicutes	RiPP.	cyclic-lactone-autoinducer.	RiPP.	cyclic-lactone-autoinducer.	F
SRR5580008_bin.8.fa_BGC_c00068_NODE_62...region001	Ruminococcus	Firmicutes	RiPP.	cyclic-lactone-autoinducer.	RiPP.	cyclic-lactone-autoinducer.	F
SRR5580008_bin.8.fa_BGC_c00049_NODE_44...region001	Ruminococcus	Firmicutes	RiPP.	ranthipeptide.	RiPP.	ranthipeptide.	F
SRR5580008_bin.5.fa_BGC_c00001_NODE_2_...region001	Roseburia	Firmicutes	RiPP.	ranthipeptide.	RiPP.	ranthipeptide.	F
SRR5580008_bin.19.fa_BGC_c00113_NODE_65...region001	Phocaeicola	Bacteroidetes	other.	resorcinol.	other.	resorcinol.	F
SRR5580008_bin.19.fa_BGC_c00094_NODE_48...region001	Phocaeicola	Bacteroidetes	RiPP.	RRE-containing.	RiPP.	RRE-containing.	F
SRR5580008_bin.19.fa_BGC_c00001_NODE_1_...region001	Phocaeicola	Bacteroidetes	other.	arylpolyene.	other.	arylpolyene.	F
SRR5580008_bin.17.fa_BGC_c00045_NODE_34...region001	Prevotella	Bacteroidetes	RiPP.	RRE-containing.	RiPP.	RRE-containing.	F
SRR5580007_bin.8.fa_BGC_c00163_NODE_18...region001	Phocaeicola	Bacteroidetes	RiPP.	cyclic-lactone-autoinducer.	RiPP.	cyclic-lactone-autoinducer.	F
SRR5580007_bin.8.fa_BGC_c00094_NODE_44...region001	Phocaeicola	Bacteroidetes	other.	resorcinol.	other.	resorcinol.	F
SRR5580007_bin.8.fa_BGC_c00001_NODE_2_...region001	Phocaeicola	Bacteroidetes	other.	arylpolyene.	other.	arylpolyene.	F
SRR5580007_bin.19.fa_BGC_c00139_NODE_14...region001	Ruminococcus	Firmicutes	RiPP.	ranthipeptide.	RiPP.	ranthipeptide.	F
SRR5580007_bin.19.fa_BGC_c00071_NODE_55...region001	Ruminococcus	Firmicutes	NRPS.	NRPS-like.	NRPS.	NRPS-like.	F
SRR5580007_bin.19.fa_BGC_c00069_NODE_53...region001	Ruminococcus	Firmicutes	RiPP.	cyclic-lactone-autoinducer.	RiPP.	cyclic-lactone-autoinducer.	F
SRR5580007_bin.19.fa_BGC_c00047_NODE_38...region001	Ruminococcus	Firmicutes	RiPP.	cyclic-lactone-autoinducer.	RiPP.	cyclic-lactone-autoinducer.	F
SRR5580007_bin.19.fa_BGC_c00024_NODE_27...region001	Ruminococcus	Firmicutes	RiPP.	ranthipeptide.	RiPP.	ranthipeptide.	F
SRR5580007_bin.19.fa_BGC_c00002_NODE_84...region001	Ruminococcus	Firmicutes	RiPP.	cyclic-lactone-autoinducer.	RiPP.	cyclic-lactone-autoinducer.	F
SRR5580006_bin.9.fa_BGC_c00064_NODE_35...region001	Phocaeicola	Bacteroidetes	RiPP.	RRE-containing.	RiPP.	RRE-containing.	F
SRR5580006_bin.9.fa_BGC_c00028_NODE_10...region001	Phocaeicola	Bacteroidetes	other.	arylpolyene.	other.	arylpolyene.	F
SRR5580006_bin.9.fa_BGC_c00001_NODE_2_...region001	Phocaeicola	Bacteroidetes	other.	arylpolyene.	other.	arylpolyene.	F
SRR5580006_bin.18.fa_BGC_c00116_NODE_15...region001	Roseburia	Firmicutes	RiPP.	RRE-containing.	RiPP.	RRE-containing.	F
SRR5580006_bin.18.fa_BGC_c00114_NODE_14...region001	Roseburia	Firmicutes	RiPP.	RRE-containing.	RiPP.	RRE-containing.	F
SRR5580006_bin.18.fa_BGC_c00065_NODE_54...region001	Roseburia	Firmicutes	RiPP.	RiPP-like.	RiPP.	RiPP-like.	F
SRR5580006_bin.18.fa_BGC_c00046_NODE_27...region001	Roseburia	Firmicutes	RiPP.	ranthipeptide.	RiPP.	ranthipeptide.	F
SRR5580006_bin.18.fa_BGC_c00030_NODE_19...region001	Roseburia	Firmicutes	RiPP.	cyclic-lactone-autoinducer.	RiPP.	cyclic-lactone-autoinducer.	F
SRR5580006_bin.17.fa_BGC_c00092_NODE_91...region001	Ruminococcus	Firmicutes	RiPP.	cyclic-lactone-autoinducer.	RiPP.	cyclic-lactone-autoinducer.	F
SRR5580006_bin.17.fa_BGC_c00015_NODE_14...region001	Ruminococcus	Firmicutes	NRPS.	NRPS-like.	NRPS.	NRPS-like.	F
SRR5580006_bin.17.fa_BGC_c00014_NODE_14...region001	Ruminococcus	Firmicutes	RiPP.	ranthipeptide.	RiPP.	ranthipeptide.	F
SRR5580006_bin.17.fa_BGC_c00012_NODE_14...region001	Ruminococcus	Firmicutes	RiPP.	cyclic-lactone-autoinducer.	RiPP.	cyclic-lactone-autoinducer.	F
SRR5580005_bin.6.fa_BGC_c00158_NODE_10...region001	Phocaeicola	Bacteroidetes	RiPP.	cyclic-lactone-autoinducer.	RiPP.	cyclic-lactone-autoinducer.	F
SRR5580005_bin.6.fa_BGC_c00001_NODE_1_...region001	Phocaeicola	Bacteroidetes	other.	arylpolyene.	other.	arylpolyene.	F
SRR5580005_bin.1.fa_BGC_c00129_NODE_14...region001	Ruminococcus	Firmicutes	RiPP.	ranthipeptide.	RiPP.	ranthipeptide.	F
SRR5580005_bin.1.fa_BGC_c00087_NODE_75...region001	Ruminococcus	Firmicutes	RiPP.	cyclic-lactone-autoinducer.	RiPP.	cyclic-lactone-autoinducer.	F
SRR5580005_bin.1.fa_BGC_c00037_NODE_30...region001	Ruminococcus	Firmicutes	NRPS.	NRPS-like.	NRPS.	NRPS-like.	F
SRR5580005_bin.1.fa_BGC_c00026_NODE_25...region001	Ruminococcus	Firmicutes	RiPP.	cyclic-lactone-autoinducer.	RiPP.	cyclic-lactone-autoinducer.	F
SRR5580005_bin.1.fa_BGC_c00009_NODE_12...region001	Ruminococcus	Firmicutes	RiPP.	cyclic-lactone-autoinducer.	RiPP.	cyclic-lactone-autoinducer.	F
SRR5580005_bin.1.fa_BGC_c00004_NODE_86...region001	Ruminococcus	Firmicutes	RiPP.	cyclic-lactone-autoinducer.	RiPP.	cyclic-lactone-autoinducer.	F
SRR5580004_bin.9.fa_BGC_c00110_NODE_66...region001	Megasphaera	Firmicutes	RiPP.	ranthipeptide.	RiPP.	ranthipeptide.	F
SRR5580004_bin.8.fa_BGC_c00003_NODE_32...region001	Roseburia	Firmicutes	RiPP.	ranthipeptide.	RiPP.	ranthipeptide.	F
SRR5580004_bin.6.fa_BGC_c00061_NODE_25...region001	Acidaminococcus	Firmicutes	RiPP.	ranthipeptide.	RiPP.	ranthipeptide.	F
SRR5580004_bin.50.fa_BGC_c00001_NODE_16...region001	Dialister	Firmicutes	RiPP.	ranthipeptide.	RiPP.	ranthipeptide.	F
SRR5580004_bin.46.fa_BGC_c00006_NODE_80...region001	Faecalibacterium	Firmicutes	RiPP.	ranthipeptide.	RiPP.	ranthipeptide.	F
SRR5580004_bin.46.fa_BGC_c00004_NODE_46...region001	Faecalibacterium	Firmicutes	RiPP.	cyclic-lactone-autoinducer.	RiPP.	cyclic-lactone-autoinducer.	F
SRR5580004_bin.40.fa_BGC_c00047_NODE_54...region001	Phocaeicola	Bacteroidetes	other.	arylpolyene.	other.	arylpolyene.	F
SRR5580004_bin.40.fa_BGC_c00010_NODE_48...region002	Phocaeicola	Bacteroidetes	other.	resorcinol.	other.	resorcinol.	F
SRR5580004_bin.40.fa_BGC_c00010_NODE_48...region001	Phocaeicola	Bacteroidetes	RiPP.	RRE-containing.	RiPP.	RRE-containing.	F
SRR5580004_bin.38.fa_BGC_c00044_NODE_11...region001	Roseburia	Firmicutes	RiPP.	cyclic-lactone-autoinducer.	RiPP.	cyclic-lactone-autoinducer.	F
SRR5580004_bin.38.fa_BGC_c00018_NODE_17...region001	Roseburia	Firmicutes	RiPP.	cyclic-lactone-autoinducer.	RiPP.	cyclic-lactone-autoinducer.	F
SRR5580004_bin.38.fa_BGC_c00005_NODE_39...region001	Roseburia	Firmicutes	RiPP.	ranthipeptide.	RiPP.	ranthipeptide.	F
SRR5580004_bin.26.fa_BGC_c00108_NODE_52...region001	Blautia	Firmicutes	RiPP.	cyclic-lactone-autoinducer.	RiPP.	cyclic-lactone-autoinducer.	F
SRR5580004_bin.26.fa_BGC_c00040_NODE_59...region001	Blautia	Firmicutes	RiPP.	cyclic-lactone-autoinducer.	RiPP.	cyclic-lactone-autoinducer.	F
SRR5580004_bin.26.fa_BGC_c00033_NODE_41...region001	Blautia	Firmicutes	RiPP.	RRE-containing.	RiPP.	RRE-containing.	F
SRR5580004_bin.26.fa_BGC_c00029_NODE_37...region001	Blautia	Firmicutes	RiPP.	ranthipeptide.	RiPP.	ranthipeptide.	F
SRR5580004_bin.26.fa_BGC_c00021_NODE_27...region001	Blautia	Firmicutes	NRPS.	NRPS.	NRPS.	NRPS.	F
SRR5580004_bin.26.fa_BGC_c00013_NODE_16...region001	Blautia	Firmicutes	RiPP.	lanthipeptide-class-ii.	RiPP.	lanthipeptide-class-ii.	F
SRR5580004_bin.24.fa_BGC_c00025_NODE_60...region001	Ruminococcus	Firmicutes	RiPP.	cyclic-lactone-autoinducer.	RiPP.	cyclic-lactone-autoinducer.	F
SRR5580004_bin.24.fa_BGC_c00012_NODE_23...region001	Ruminococcus	Firmicutes	RiPP.	ranthipeptide.	RiPP.	ranthipeptide.	F
SRR5580004_bin.24.fa_BGC_c00011_NODE_22...region001	Ruminococcus	Firmicutes	RiPP.	RRE-containing.	RiPP.	RRE-containing.	F
SRR5580004_bin.24.fa_BGC_c00006_NODE_89...region001	Ruminococcus	Firmicutes	RiPP.	cyclic-lactone-autoinducer.	RiPP.	cyclic-lactone-autoinducer.	F
SRR5580004_bin.24.fa_BGC_c00003_NODE_62...region001	Ruminococcus	Firmicutes	RiPP.	RRE-containing.	RiPP.	RRE-containing.	F
SRR5580004_bin.21.fa_BGC_c00034_NODE_14...region001	Lachnospira	Firmicutes	RiPP.	ranthipeptide.	RiPP.	ranthipeptide.	F
SRR5580004_bin.21.fa_BGC_c00021_NODE_94...region001	Lachnospira	Firmicutes	RiPP.	cyclic-lactone-autoinducer.	RiPP.	cyclic-lactone-autoinducer.	F
SRR5580004_bin.21.fa_BGC_c00004_NODE_34...region001	Lachnospira	Firmicutes	RiPP.	cyclic-lactone-autoinducer.	RiPP.	cyclic-lactone-autoinducer.	F
SRR5580004_bin.18.fa_BGC_c00044_NODE_11...region001	Prevotella	Bacteroidetes	RiPP.	RRE-containing.	RiPP.	RRE-containing.	F
SRR5580004_bin.17.fa_BGC_c00034_NODE_97...region001	Faecalibacterium	Firmicutes	RiPP.	ranthipeptide.	RiPP.	ranthipeptide.	F
SRR5580004_bin.12.fa_BGC_c00021_NODE_70...region001	Alistipes	Bacteroidetes	RiPP.	RRE-containing.	RiPP.	RRE-containing.	F
SRR5580004_bin.11.fa_BGC_c00027_NODE_10...region001	Blautia	Firmicutes	RiPP.	ranthipeptide.	RiPP.	ranthipeptide.	F
SRR5580004_bin.11.fa_BGC_c00006_NODE_32...region001	Blautia	Firmicutes	RiPP.	RRE-containing.	RiPP.	RRE-containing.	F
SRR5580002_bin.2.fa_BGC_c00191_NODE_21...region001	Blautia	Firmicutes	RiPP.	cyclic-lactone-autoinducer.	RiPP.	cyclic-lactone-autoinducer.	F
SRR5580002_bin.2.fa_BGC_c00096_NODE_68...region001	Blautia	Firmicutes	RiPP.	lanthipeptide-class-ii.	RiPP.	lanthipeptide-class-ii.	F
SRR5580002_bin.2.fa_BGC_c00088_NODE_61...region001	Blautia	Firmicutes	RiPP.	cyclic-lactone-autoinducer.	RiPP.	cyclic-lactone-autoinducer.	F
SRR5580002_bin.2.fa_BGC_c00064_NODE_29...region001	Blautia	Firmicutes	hybrid.	hybrid.	hybrid(NRPS.RiPP.)	hybrid(NRPS.NRPS-like.cyclic-lactone-autoinducer.)	F
SRR5580002_bin.2.fa_BGC_c00060_NODE_27...region001	Blautia	Firmicutes	RiPP.	cyclic-lactone-autoinducer.	RiPP.	cyclic-lactone-autoinducer.	F
SRR5580002_bin.2.fa_BGC_c00051_NODE_23...region001	Blautia	Firmicutes	RiPP.	cyclic-lactone-autoinducer.	RiPP.	cyclic-lactone-autoinducer.	F
SRR5580002_bin.2.fa_BGC_c00043_NODE_19...region001	Blautia	Firmicutes	RiPP.	cyclic-lactone-autoinducer.	RiPP.	cyclic-lactone-autoinducer.	F
SRR5580002_bin.2.fa_BGC_c00027_NODE_94...region001	Blautia	Firmicutes	RiPP.	cyclic-lactone-autoinducer.	RiPP.	cyclic-lactone-autoinducer.	F
SRR5580002_bin.2.fa_BGC_c00015_NODE_65...region001	Blautia	Firmicutes	NRPS.	NRPS.	NRPS.	NRPS.	F
SRR5580002_bin.2.fa_BGC_c00013_NODE_55...region001	Blautia	Firmicutes	RiPP.	ranthipeptide.	RiPP.	ranthipeptide.	F
SRR5580002_bin.2.fa_BGC_c00006_NODE_27...region001	Blautia	Firmicutes	RiPP.	cyclic-lactone-autoinducer.	RiPP.	cyclic-lactone-autoinducer.	F
SRR5580002_bin.2.fa_BGC_c00002_NODE_12...region001	Blautia	Firmicutes	RiPP.	hybrid.	RiPP.	hybrid(lanthipeptide-class-ii.RRE-containing.)	F
SRR5580001_bin.7.fa_BGC_c00210_NODE_18...region001	Blautia	Firmicutes	RiPP.	cyclic-lactone-autoinducer.	RiPP.	cyclic-lactone-autoinducer.	F
SRR5580001_bin.7.fa_BGC_c00175_NODE_11...region001	Blautia	Firmicutes	NRPS.	NRPS.	NRPS.	NRPS.	F
SRR5580001_bin.7.fa_BGC_c00070_NODE_28...region001	Blautia	Firmicutes	RiPP.	cyclic-lactone-autoinducer.	RiPP.	cyclic-lactone-autoinducer.	F
SRR5580001_bin.7.fa_BGC_c00067_NODE_27...region001	Blautia	Firmicutes	RiPP.	ranthipeptide.	RiPP.	ranthipeptide.	F
SRR5580001_bin.7.fa_BGC_c00060_NODE_23...region001	Blautia	Firmicutes	hybrid.	hybrid.	hybrid(NRPS.RiPP.)	hybrid(NRPS.cyclic-lactone-autoinducer.)	F
SRR5580001_bin.7.fa_BGC_c00026_NODE_10...region001	Blautia	Firmicutes	RiPP.	cyclic-lactone-autoinducer.	RiPP.	cyclic-lactone-autoinducer.	F
SRR5580000_bin.4.fa_BGC_c00147_NODE_18...region001	Faecalibacterium	Firmicutes	RiPP.	ranthipeptide.	RiPP.	ranthipeptide.	F
SRR5580000_bin.4.fa_BGC_c00003_NODE_26...region001	Faecalibacterium	Firmicutes	RiPP.	cyclic-lactone-autoinducer.	RiPP.	cyclic-lactone-autoinducer.	F
SRR5579998_bin.2.fa_BGC_c00263_NODE_45...region001	Blautia	Firmicutes	RiPP.	cyclic-lactone-autoinducer.	RiPP.	cyclic-lactone-autoinducer.	F
SRR5579998_bin.2.fa_BGC_c00111_NODE_71...region001	Blautia	Firmicutes	RiPP.	lanthipeptide-class-ii.	RiPP.	lanthipeptide-class-ii.	F
SRR5579998_bin.2.fa_BGC_c00104_NODE_66...region001	Blautia	Firmicutes	RiPP.	cyclic-lactone-autoinducer.	RiPP.	cyclic-lactone-autoinducer.	F
SRR5579998_bin.2.fa_BGC_c00094_NODE_54...region001	Blautia	Firmicutes	hybrid.	hybrid.	hybrid(NRPS.RiPP.)	hybrid(NRPS.cyclic-lactone-autoinducer.)	F
SRR5579998_bin.2.fa_BGC_c00074_NODE_35...region001	Blautia	Firmicutes	RiPP.	hybrid.	RiPP.	hybrid(cyclic-lactone-autoinducer.lanthipeptide-class-ii.)	F
SRR5579998_bin.2.fa_BGC_c00071_NODE_33...region001	Blautia	Firmicutes	RiPP.	cyclic-lactone-autoinducer.	RiPP.	cyclic-lactone-autoinducer.	F
SRR5579998_bin.2.fa_BGC_c00050_NODE_20...region001	Blautia	Firmicutes	NRPS.	NRPS.	NRPS.	NRPS.	F
SRR5579998_bin.2.fa_BGC_c00045_NODE_19...region001	Blautia	Firmicutes	RiPP.	ranthipeptide.	RiPP.	ranthipeptide.	F
SRR5579998_bin.2.fa_BGC_c00036_NODE_16...region001	Blautia	Firmicutes	RiPP.	cyclic-lactone-autoinducer.	RiPP.	cyclic-lactone-autoinducer.	F
SRR5579998_bin.2.fa_BGC_c00025_NODE_10...region001	Blautia	Firmicutes	RiPP.	ranthipeptide.	RiPP.	ranthipeptide.	F
SRR5579998_bin.2.fa_BGC_c00024_NODE_10...region001	Blautia	Firmicutes	RiPP.	cyclic-lactone-autoinducer.	RiPP.	cyclic-lactone-autoinducer.	F
SRR5579998_bin.2.fa_BGC_c00005_NODE_32...region001	Blautia	Firmicutes	RiPP.	lanthipeptide-class-ii.	RiPP.	lanthipeptide-class-ii.	F
SRR5579998_bin.2.fa_BGC_c00003_NODE_24...region001	Blautia	Firmicutes	RiPP.	hybrid.	RiPP.	hybrid(RRE-containing.lanthipeptide-class-ii.)	F
SRR5579997_bin.7.fa_BGC_c00015_NODE_14...region001	Roseburia	Firmicutes	RiPP.	ranthipeptide.	RiPP.	ranthipeptide.	F
SRR5579997_bin.7.fa_BGC_c00001_NODE_6_...region001	Roseburia	Firmicutes	RiPP.	cyclic-lactone-autoinducer.	RiPP.	cyclic-lactone-autoinducer.	F
SRR5579997_bin.39.fa_BGC_c00001_NODE_18...region001	Bacteroides	Bacteroidetes	RiPP.	RRE-containing.	RiPP.	RRE-containing.	F
SRR5579997_bin.36.fa_BGC_c00262_NODE_82...region001	Alistipes	Bacteroidetes	RiPP.	RRE-containing.	RiPP.	RRE-containing.	F
SRR5579997_bin.36.fa_BGC_c00024_NODE_10...region001	Alistipes	Bacteroidetes	other.	arylpolyene.	other.	arylpolyene.	F
SRR5579997_bin.34.fa_BGC_c00017_NODE_36...region001	Phascolarctobacterium	Firmicutes	RiPP.	RiPP-like.	RiPP.	RiPP-like.	F
SRR5579997_bin.34.fa_BGC_c00011_NODE_29...region001	Phascolarctobacterium	Firmicutes	RiPP.	ranthipeptide.	RiPP.	ranthipeptide.	F
SRR5579997_bin.32.fa_BGC_c00001_NODE_14...region001	Faecalibacterium	Firmicutes	RiPP.	RiPP-like.	RiPP.	RiPP-like.	F
SRR5579997_bin.3.fa_BGC_c00006_NODE_78...region001	Lachnospira	Firmicutes	RiPP.	cyclic-lactone-autoinducer.	RiPP.	cyclic-lactone-autoinducer.	F
SRR5579997_bin.3.fa_BGC_c00005_NODE_73...region001	Lachnospira	Firmicutes	RiPP.	ranthipeptide.	RiPP.	ranthipeptide.	F
SRR5579997_bin.3.fa_BGC_c00004_NODE_48...region001	Lachnospira	Firmicutes	RiPP.	cyclic-lactone-autoinducer.	RiPP.	cyclic-lactone-autoinducer.	F
SRR5579997_bin.3.fa_BGC_c00002_NODE_19...region001	Lachnospira	Firmicutes	RiPP.	cyclic-lactone-autoinducer.	RiPP.	cyclic-lactone-autoinducer.	F
SRR5579997_bin.29.fa_BGC_c00019_NODE_38...region001	Lachnospira	Firmicutes	RiPP.	cyclic-lactone-autoinducer.	RiPP.	cyclic-lactone-autoinducer.	F
SRR5579997_bin.29.fa_BGC_c00018_NODE_32...region001	Lachnospira	Firmicutes	RiPP.	cyclic-lactone-autoinducer.	RiPP.	cyclic-lactone-autoinducer.	F
SRR5579997_bin.29.fa_BGC_c00012_NODE_14...region001	Lachnospira	Firmicutes	hybrid.	hybrid.	hybrid(RiPP.other.)	hybrid(cyclic-lactone-autoinducer.betalactone.)	F
SRR5579997_bin.29.fa_BGC_c00001_NODE_3_...region001	Lachnospira	Firmicutes	RiPP.	ranthipeptide.	RiPP.	ranthipeptide.	F
SRR5579997_bin.28.fa_BGC_c00038_NODE_70...region001	Faecalibacterium	Firmicutes	RiPP.	ranthipeptide.	RiPP.	ranthipeptide.	F
SRR5579997_bin.24.fa_BGC_c00001_NODE_16...region001	Ruminococcus	Firmicutes	RiPP.	ranthipeptide.	RiPP.	ranthipeptide.	F
SRR5579997_bin.21.fa_BGC_c00028_NODE_53...region001	Bacteroides	Bacteroidetes	other.	arylpolyene.	other.	arylpolyene.	F
SRR5579997_bin.19.fa_BGC_c00007_NODE_12...region001	Alistipes	Bacteroidetes	RiPP.	RRE-containing.	RiPP.	RRE-containing.	F
SRR5579997_bin.18.fa_BGC_c00076_NODE_18...region001	Roseburia	Firmicutes	RiPP.	cyclic-lactone-autoinducer.	RiPP.	cyclic-lactone-autoinducer.	F
SRR5579997_bin.18.fa_BGC_c00070_NODE_15...region001	Roseburia	Firmicutes	RiPP.	lanthipeptide-class-ii.	RiPP.	lanthipeptide-class-ii.	F
SRR5579997_bin.18.fa_BGC_c00032_NODE_60...region001	Roseburia	Firmicutes	RiPP.	cyclic-lactone-autoinducer.	RiPP.	cyclic-lactone-autoinducer.	F
SRR5579997_bin.18.fa_BGC_c00030_NODE_59...region001	Roseburia	Firmicutes	RiPP.	cyclic-lactone-autoinducer.	RiPP.	cyclic-lactone-autoinducer.	F
SRR5579997_bin.18.fa_BGC_c00009_NODE_27...region001	Roseburia	Firmicutes	RiPP.	ranthipeptide.	RiPP.	ranthipeptide.	F
SRR5579996_bin.15.fa_BGC_c00082_NODE_11...region001	Roseburia	Firmicutes	NRPS.	NRPS.	NRPS.	NRPS.	F
SRR5579996_bin.15.fa_BGC_c00054_NODE_28...region001	Roseburia	Firmicutes	RiPP.	ranthipeptide.	RiPP.	ranthipeptide.	F
SRR5579996_bin.15.fa_BGC_c00048_NODE_22...region001	Roseburia	Firmicutes	RiPP.	cyclic-lactone-autoinducer.	RiPP.	cyclic-lactone-autoinducer.	F
SRR5579996_bin.15.fa_BGC_c00047_NODE_21...region001	Roseburia	Firmicutes	RiPP.	RRE-containing.	RiPP.	RRE-containing.	F
SRR5579996_bin.15.fa_BGC_c00044_NODE_21...region001	Roseburia	Firmicutes	RiPP.	lassopeptide.	RiPP.	lassopeptide.	F
SRR5579996_bin.15.fa_BGC_c00005_NODE_25...region001	Roseburia	Firmicutes	RiPP.	ranthipeptide.	RiPP.	ranthipeptide.	F
SRR5579995_bin.37.fa_BGC_c00051_NODE_59...region001	Roseburia	Firmicutes	RiPP.	ranthipeptide.	RiPP.	ranthipeptide.	F
SRR5579995_bin.37.fa_BGC_c00050_NODE_58...region001	Roseburia	Firmicutes	RiPP.	cyclic-lactone-autoinducer.	RiPP.	cyclic-lactone-autoinducer.	F
SRR5579995_bin.37.fa_BGC_c00021_NODE_18...region001	Roseburia	Firmicutes	RiPP.	RRE-containing.	RiPP.	RRE-containing.	F
SRR5579995_bin.23.fa_BGC_c00060_NODE_10...region001	Blautia	Firmicutes	RiPP.	RRE-containing.	RiPP.	RRE-containing.	F
SRR5579995_bin.23.fa_BGC_c00005_NODE_52...region001	Blautia	Firmicutes	RiPP.	ranthipeptide.	RiPP.	ranthipeptide.	F
SRR5579995_bin.23.fa_BGC_c00004_NODE_48...region001	Blautia	Firmicutes	RiPP.	RRE-containing.	RiPP.	RRE-containing.	F
SRR5579995_bin.22.fa_BGC_c00003_NODE_98...region001	Alistipes	Bacteroidetes	other.	arylpolyene.	other.	arylpolyene.	F
SRR5579995_bin.2.fa_BGC_c00071_NODE_16...region001	Blautia	Firmicutes	RiPP.	ranthipeptide.	RiPP.	ranthipeptide.	F
SRR5579995_bin.2.fa_BGC_c00053_NODE_90...region001	Blautia	Firmicutes	RiPP.	RRE-containing.	RiPP.	RRE-containing.	F
SRR5579995_bin.2.fa_BGC_c00009_NODE_67...region001	Blautia	Firmicutes	RiPP.	ranthipeptide.	RiPP.	ranthipeptide.	F
SRR5579995_bin.19.fa_BGC_c00017_NODE_36...region001	Alistipes	Bacteroidetes	other.	arylpolyene.	other.	arylpolyene.	F
SRR5579995_bin.18.fa_BGC_c00134_NODE_23...region001	Bacteroides	Bacteroidetes	RiPP.	RRE-containing.	RiPP.	RRE-containing.	F
SRR5579995_bin.15.fa_BGC_c00197_NODE_10...region001	Streptococcus	Firmicutes	RiPP.	RiPP-like.	RiPP.	RiPP-like.	F
SRR5579995_bin.15.fa_BGC_c00107_NODE_62...region001	Streptococcus	Firmicutes	RiPP.	RiPP-like.	RiPP.	RiPP-like.	F
SRR5579995_bin.11.fa_BGC_c00112_NODE_26...region001	Alistipes	Bacteroidetes	RiPP.	RRE-containing.	RiPP.	RRE-containing.	F
SRR5579994_bin.9.fa_BGC_c00043_NODE_36...region001	Faecalibacterium	Firmicutes	RiPP.	ranthipeptide.	RiPP.	ranthipeptide.	F
SRR5579994_bin.9.fa_BGC_c00041_NODE_35...region001	Faecalibacterium	Firmicutes	RiPP.	cyclic-lactone-autoinducer.	RiPP.	cyclic-lactone-autoinducer.	F
SRR5579994_bin.6.fa_BGC_c00268_NODE_31...region001	Roseburia	Firmicutes	RiPP.	ranthipeptide.	RiPP.	ranthipeptide.	F
SRR5579994_bin.6.fa_BGC_c00171_NODE_14...region001	Roseburia	Firmicutes	RiPP.	cyclic-lactone-autoinducer.	RiPP.	cyclic-lactone-autoinducer.	F
SRR5579994_bin.6.fa_BGC_c00015_NODE_25...region001	Roseburia	Firmicutes	RiPP.	cyclic-lactone-autoinducer.	RiPP.	cyclic-lactone-autoinducer.	F
SRR5579994_bin.5.fa_BGC_c00060_NODE_29...region001	Bacteroides	Bacteroidetes	other.	arylpolyene.	other.	arylpolyene.	F
SRR5579994_bin.14.fa_BGC_c00004_NODE_24...region001	Roseburia	Firmicutes	RiPP.	ranthipeptide.	RiPP.	ranthipeptide.	F
SRR5579994_bin.12.fa_BGC_c00228_NODE_45...region001	Alistipes	Bacteroidetes	RiPP.	RRE-containing.	RiPP.	RRE-containing.	F
SRR5579994_bin.1.fa_BGC_c00080_NODE_21...region001	Lachnospira	Firmicutes	RiPP.	cyclic-lactone-autoinducer.	RiPP.	cyclic-lactone-autoinducer.	F
SRR5579994_bin.1.fa_BGC_c00078_NODE_21...region001	Lachnospira	Firmicutes	RiPP.	cyclic-lactone-autoinducer.	RiPP.	cyclic-lactone-autoinducer.	F
SRR5579994_bin.1.fa_BGC_c00020_NODE_12...region001	Lachnospira	Firmicutes	RiPP.	cyclic-lactone-autoinducer.	RiPP.	cyclic-lactone-autoinducer.	F
SRR5579993_bin.19.fa_BGC_c00018_NODE_59...region001	Alistipes	Bacteroidetes	other.	arylpolyene.	other.	arylpolyene.	F
SRR5579993_bin.14.fa_BGC_c00099_NODE_80...region001	Blautia	Firmicutes	RiPP.	RRE-containing.	RiPP.	RRE-containing.	F
SRR5579993_bin.14.fa_BGC_c00086_NODE_56...region001	Blautia	Firmicutes	other.	resorcinol.	other.	resorcinol.	F
SRR5579993_bin.14.fa_BGC_c00069_NODE_38...region001	Blautia	Firmicutes	RiPP.	RRE-containing.	RiPP.	RRE-containing.	F
SRR5579992_bin.9.fa_BGC_c00305_NODE_67...region001	Akkermansia	Verrucomicrobia	terpene.	terpene.	terpene.	terpene.	F
SRR5579992_bin.9.fa_BGC_c00266_NODE_60...region001	Akkermansia	Verrucomicrobia	terpene.	terpene.	terpene.	terpene.	F
SRR5579992_bin.9.fa_BGC_c00072_NODE_29...region001	Akkermansia	Verrucomicrobia	other.	arylpolyene.	other.	arylpolyene.	F
SRR5579992_bin.6.fa_BGC_c00012_NODE_69...region001	Alistipes	Bacteroidetes	other.	arylpolyene.	other.	arylpolyene.	F
SRR5579992_bin.23.fa_BGC_c00212_NODE_45...region001	Alistipes	Bacteroidetes	RiPP.	RRE-containing.	RiPP.	RRE-containing.	F
SRR5579992_bin.17.fa_BGC_c00064_NODE_42...region001	Blautia	Firmicutes	RiPP.	RRE-containing.	RiPP.	RRE-containing.	F
SRR5579992_bin.17.fa_BGC_c00017_NODE_97...region001	Blautia	Firmicutes	RiPP.	RRE-containing.	RiPP.	RRE-containing.	F
SRR5579992_bin.17.fa_BGC_c00007_NODE_39...region001	Blautia	Firmicutes	RiPP.	ranthipeptide.	RiPP.	ranthipeptide.	F
SRR5579992_bin.13.fa_BGC_c00010_NODE_37...region001	Alistipes	Bacteroidetes	other.	arylpolyene.	other.	arylpolyene.	F
SRR5579991_bin.5.fa_BGC_c00010_NODE_30...region001	Alistipes	Bacteroidetes	RiPP.	RRE-containing.	RiPP.	RRE-containing.	F
SRR5579991_bin.3.fa_BGC_c00246_NODE_57...region001	Akkermansia	Verrucomicrobia	terpene.	terpene.	terpene.	terpene.	F
SRR5579991_bin.3.fa_BGC_c00241_NODE_55...region001	Akkermansia	Verrucomicrobia	terpene.	terpene.	terpene.	terpene.	F
SRR5579991_bin.3.fa_BGC_c00028_NODE_16...region001	Akkermansia	Verrucomicrobia	other.	arylpolyene.	other.	arylpolyene.	F
SRR5579991_bin.23.fa_BGC_c00714_NODE_68...region001	Bacteroides	Bacteroidetes	other.	arylpolyene.	other.	arylpolyene.	F
SRR5579991_bin.23.fa_BGC_c00333_NODE_30...region001	Bacteroides	Bacteroidetes	RiPP.	RRE-containing.	RiPP.	RRE-containing.	F
SRR5579991_bin.23.fa_BGC_c00225_NODE_22...region001	Bacteroides	Bacteroidetes	RiPP.	cyclic-lactone-autoinducer.	RiPP.	cyclic-lactone-autoinducer.	F
SRR5579991_bin.21.fa_BGC_c00036_NODE_14...region001	Alistipes	Bacteroidetes	RiPP.	RRE-containing.	RiPP.	RRE-containing.	F
SRR5579990_bin.34.fa_BGC_c00024_NODE_48...region001	Roseburia	Firmicutes	RiPP.	cyclic-lactone-autoinducer.	RiPP.	cyclic-lactone-autoinducer.	F
SRR5579990_bin.34.fa_BGC_c00007_NODE_13...region001	Roseburia	Firmicutes	RiPP.	RiPP-like.	RiPP.	RiPP-like.	F
SRR5579990_bin.34.fa_BGC_c00005_NODE_93...region001	Roseburia	Firmicutes	RiPP.	cyclic-lactone-autoinducer.	RiPP.	cyclic-lactone-autoinducer.	F
SRR5579990_bin.34.fa_BGC_c00001_NODE_47...region001	Roseburia	Firmicutes	RiPP.	ranthipeptide.	RiPP.	ranthipeptide.	F
SRR5579990_bin.26.fa_BGC_c00002_NODE_11...region001	Phocaeicola	Bacteroidetes	RiPP.	RiPP-like.	RiPP.	RiPP-like.	F
SRR5579990_bin.17.fa_BGC_c00038_NODE_94...region001	Faecalibacterium	Firmicutes	RiPP.	ranthipeptide.	RiPP.	ranthipeptide.	F
SRR5579988_bin.1.fa_BGC_c00276_NODE_37...region001	Bacteroides	Bacteroidetes	RiPP.	RRE-containing.	RiPP.	RRE-containing.	F
SRR5579987_bin.15.fa_BGC_c00236_NODE_40...region001	Phocaeicola	Bacteroidetes	RiPP.	RiPP-like.	RiPP.	RiPP-like.	F
SRR5579987_bin.15.fa_BGC_c00074_NODE_29...region001	Phocaeicola	Bacteroidetes	other.	arylpolyene.	other.	arylpolyene.	F
SRR5579987_bin.13.fa_BGC_c00025_NODE_27...region001	Ruminococcus	Firmicutes	other.	ladderane.	other.	ladderane.	F
SRR5579987_bin.13.fa_BGC_c00019_NODE_13...region001	Ruminococcus	Firmicutes	RiPP.	RRE-containing.	RiPP.	RRE-containing.	F
SRR5579987_bin.13.fa_BGC_c00016_NODE_11...region001	Ruminococcus	Firmicutes	RiPP.	ranthipeptide.	RiPP.	ranthipeptide.	F
SRR5579987_bin.13.fa_BGC_c00008_NODE_39...region001	Ruminococcus	Firmicutes	NRPS.	NRPS.	NRPS.	NRPS.	F
SRR5579987_bin.13.fa_BGC_c00001_NODE_8_...region001	Ruminococcus	Firmicutes	RiPP.	cyclic-lactone-autoinducer.	RiPP.	cyclic-lactone-autoinducer.	F
SRR5579986_bin.32.fa_BGC_c00423_NODE_13...region001	Bacteroides	Bacteroidetes	NRPS.	NRPS.	NRPS.	NRPS.	F
SRR5579986_bin.32.fa_BGC_c00358_NODE_95...region001	Bacteroides	Bacteroidetes	RiPP.	RRE-containing.	RiPP.	RRE-containing.	F
SRR5579986_bin.26.fa_BGC_c00002_NODE_45...region001	Alistipes	Bacteroidetes	RiPP.	RRE-containing.	RiPP.	RRE-containing.	F
[truncated: 29,398 more rows]
